# Supplementary material for: Analysis of Plant Pan-Genomes and Transcriptomes with GET_HOMOLOGUES-EST, a Clustering Solution for Sequences of the Same Species
Source: Front Plant Sci. 2017 Feb 14;8:184. doi: 10.3389/fpls.2017.00184 (PMC5306281; doi:10.3389/fpls.2017.00184)
Supplement: Supplementary file 3 [file Data_Sheet_3.XLSX]

## Sheet: legend
	Analysis of plant pan-genomes and transcriptomes with GET_HOMOLOGUES-EST, a clustering solution for sequences of the same species
	Bruno Contreras-Moreira*, Carlos P. Cantalapiedra, María J García-Pereira, Sean P. Gordon, John P. Vogel, Ernesto Igartua, Ana M. Casas, Pablo Vinuesa
	Correspondence: Corresponding Author: bcontreras@eead.csic.es

## Sheet: SBCC073_accessory_CDS
>TR29542|c0_g1_i1 [SBCC073_fLF.Trinity] cluster=100036_TR1575-c0_g1_i1.fna evidence:transdecoder
TACTCGGTTCTTCTGCCGACGATACGTGCATTGCCTGTGGAAGAAGCTCGTATTCGCGTCGCCCTCCGCGAGGAAGGAGATGCGGGCGCGCTACCGGGCAATGGTGCGCTCAAGGGAGGCCATGCCAAGGTACGCCAACTTAAGCTGTTTGCGCAGCCATTCTTCCGGTGGGGTGAGCTGAGGACTCTCCAGCGCATGGTCGAAGCGGGAGATCAGCTCACGAGAGATGACCAGCTTGTCCCGGATGTTGTCCGTGGACTTGGCACTCCAACTCGTGAGGGCGCGGGCCGTGGCTTGCAGGCGCCTAACAGCCGCTGGAAGGGATCGGGCTCG
>TR29542|c0_g2_i1 [SBCC073_fLF.Trinity] cluster=100036_TR1575-c0_g1_i1.fna evidence:transdecoder
ATGCCCGTCGACGAGCAGGCTGTGTACTCGGTTCTTCTGCCGGCGATACGTGCATTGCCTGTGGAAGAAGCTCGTATTCGCGTCGCCCTCCGCGAGGAAGGAGATGCGGGCGCGCTACCGGGCAATGGTGCGCTCAAGGGAGGCCATGCCAAGGTACGCCAACTTAAGCTGTTTGCGCAGCCATTCTTCCGGTGGGGTGAGCTGAGGACTCTCCAGCGCATGGTCGAAGCGGGAGATCAGCTCACGAGAGATGACCAGCTTGTCCCGGATGTTGTCCGTGGACTTGGCACTCCAACTCGTGAGGGCGCGGGCCGTGGCTTGCAGGCGCCTAACAGCCGCTGGAAGGGATCGGGCTCG
>TR17755|c0_g1_i1 [SBCC073_fLF.Trinity] cluster=100057_TR4586-c0_g1_i1.fna evidence:transdecoder
ATGCATATTCAGTTTGATGTTATAGGGATCTCATGTGTCTCTGACCTTATCGGTTGCTTCTATCCGCTGCCATATTTTTATGCAAATTGTTTGGCAACCGACAATTTGTGTCATGGCCATCTGTTAGCGACTCCTGCAAGTGGCAAGATTTGGCAAGAAATTATATTTATGGCATGTGAGGTACGGTGCTGTAATGGTGTAGTGTGCTACAAGTTTGGCAAAGATCCAAACACTGGCTTA
>TR823|c0_g1_i1 [SBCC073_fLF.Trinity] cluster=100136_TR16829-c0_g1_i1.fna evidence:blastx.transdecoder match:sp|Q9AV57|FLOT1_ORYSJ
AGCGTCTACCTCTCCTCCATGCTCGGCGCGCTCGGCGGCAGCTACGGCGCGCTCCGCGACTACCTCATGATCACCTCGGGCGTGTATCAGGAGATGGCACGCATCAACGCCGACGCGATCAAGGGACTCGAGCCCAAGATCAGCGTGTGGAGCAACGGCGGCTCTGCTTCGTCCGAGGGTGGTGACGGCGCGATGAAGGAGATGGCCGGGGTCTACAAGATGCTGCCGCCGCTCCTCACGACGGTGCACGAACAGACTGGGATGCTACCGCCGGCGTGGATGGGCACTCTCAAGGGCGGCACCTCCACGTCCAGC
>TR43470|c0_g1_i1 [SBCC073_fLF.Trinity] cluster=100146_TR17259-c0_g1_i1.fna evidence:transdecoder.blastx match:sp|Q9LVQ5|PP432_ARATH
CTTGCCGTGGGGGGCTTCTCTTGCTCTGCTATATTTAGCTCCCTTCTCAGAACCATCTCGCGTTGTGATTCCAATCCCATGGTTTTTGACCTTCTTATCAATGCATATCTGAAGGAAAGAAAAGTTGTTGATGCAAGTAAGGCAATTTTATTGATGGATGACTGCGGATTTAAGGCTTCAACTCACACCTGCAATGCTGTCCTTAATGCTCTTGTG
>TR18328|c0_g1_i1 [SBCC073_fLF.Trinity] cluster=100178_TR22171-c1_g1_i1.fna evidence:transdecoder
CAACACCCCTCTCTGCGCTTCAAGCTCAAAGAGCAGCAGAAGGATTCCGTGTCAACTTCGGTGTCGGCGAAGGCCGGCGACGGCGGTTACGGCAGATGGGGGCTCCTTGTGAAGAAGGTGAAGGCTGTGAGCGTCATGTCTTCTCTCGGCAAGAGAAGCCCGCCTCCGTGCCAGTGCTGA
>TR39263|c0_g1_i1 [SBCC073_fLF.Trinity] cluster=100210_TR26624-c0_g1_i1.fna evidence:transdecoder
ATGAACTATCCTCTGTCTCACGATATAAGAGCGTTTTTCAAAACTTCTCGAACTTTTGGGACGGAGGGAGTAAATAGCGAGCACCATGGAGCTCGTTCTTCAAATGGCATTTTTGGAATTAGAAACGGTTATACTCCAGACTTGGCAGAGTTGAATCCCAGAGGAAAATACAGATCCAAACAAGATTTCCAAGCACCTCCGACGACATGCTCCGCAGATTGCACGATAGCACGA
>TR5424|c0_g2_i1 [SBCC073_fLF.Trinity] cluster=100251_TR31768-c0_g1_i1.fna evidence:transdecoder
GGGGGAGGACGTGTTGACGCTGACGGTGGTGCCGGAGATGGATCACCTGCTAGCTTTGGGTTTGGTCGTGGTGCGTGGCCTCATGAGCCGCTCCATGTGATGGATGCATGCATGGAACGCCAATCCTCCTCTCTCTTTTTTCAGGCGGTTTCATTTCCATCAGTAGAATTATTAGTATTATTTTTGCCCAAACTAAGG
>TR27109|c0_g1_i1 [SBCC073_fLF.Trinity] cluster=10028_TR31295-c0_g1_i1.fna evidence:transdecoder
AGTTCAATCATTGTTCTCGATGAAAACAAGAATATGCCCTCAGAGAGTAAAAGGAAACAGAAAGCCAGTGACACTTTAACCGCCCGCAAGGTTCAGTCTACTCCTGTGATCATGGGATCTGATTGTGGAGAACGAGCAGTTGAGAGCTGCAGCAGGAGTCAGGCTGTACCGAGCTGTCATGTTTTGGAAGGTGGCCAGAACAGGGATATTAACCTGAAAAATGGCTACACACAAGGTCAAAATTGCGGGGCAATTGACCGGAATGAGAATCACATTAATCAAAGCACTGAAACCCAGCAATTTTACTCAGGAGCAGCGCTCATCAATAATTCGGTGAAAAAAGCAAGGAAAAAGCCCAAAATGATATCGGATGTTGATGCAAATGGATTAGATGGGTTG…
>TR33737|c0_g1_i1 [SBCC073_fLF.Trinity] cluster=10028_TR31295-c0_g1_i1.fna evidence:transdecoder
ATTGGATCTGGGCAGTTTCTTGAAACCGAGCACCTTCGCGAGAAGGGTACGCCCGGTGCAAATACTAGTTCACTAGATGATGTTGATGTTCCTCAGTCCAGCAGTCTACAGTCTGTACCATCTGTTGTTTGTACCAAGAGGACTCTAGGCAGGGATCTTCCTGATCAGTTGGAAGCGCATGCGCAATGCCTTTTCAAGGATGCTGGCTGGACCATCAAGCCACGGAAAAGGAATGACAGGGCTAAGATGGCATCCTATTTCACAGCACCACACAGGGAAGTGGTCCTCAGCTCACTAACCCAGGCCTGGAAGTTTTGTGGGAACAAATTATATGAAGCTTCTCCCGGTTCACAGAGGGGTAAGCATCCGATGGAGTGGTCAGATATTGATAAGTTTTGG…
>TR1413|c1_g1_i1 [SBCC073_fLF.Trinity] cluster=100297_TR1706-c0_g1_i1.fna evidence:transdecoder
AGGGACATGGCGATTCACTCTGCACTCGGGCGTATTAAGGAGGTATACAAAGGATGCCCCATTTCGCCGGACCCCTACATGGTCTCCTTCAGAGGAGAAGATGGAGAAATCATAAAGACCAAGACTGAATACTCTATCCTTTCCTATGCCCAAACATTGGAGGCACACATGAGGACTTCGGAGTTCCATGTAATCAAGGACACGAAGAAGATCAACCAACTGATGCTCCGTGAACTTGACCTCGAAGCAGAAGCACGAGAATCCAACTACAAGCACGAGGATGAAGTGAAGGACTTCCTCGAGAGGATCGAGAAGATGAAGACCCGCATTGCAAACCTGGAGGAGCAATTGGACATGGGAGAAAATCTTCACCCAGAAGGCGGCACGACCCCTTGA
>TR40253|c0_g1_i1 [SBCC073_fLF.Trinity] cluster=100339_TR8056-c0_g1_i1.fna evidence:transdecoder
ATGCTACATTCTCAAGGCTGTAAACTTAAGTGTATTGCTGGTGTATATATTAGATTTGGTGATGATAAAAGCTATTTTTGTCAGCATGCTAATTGCATTGAATTTTCACTCGATTCTATCAATATTAACACTCTGTTGCATAAACAGATGAAACATACTCCCTCCGTTCCTAAATATAAGTCTTTTAAGAGATTT
>TR19593|c0_g1_i1 [SBCC073_fLF.Trinity] cluster=100385_TR16148-c0_g2_i1.fna evidence:transdecoder
CCGATGGGGGAGGAGGAGGACGGCAAGGCAGGGGACGTTCCTGGCACACCGGGGGAAGAGGAGGCATCGGAAGGGAGTAAGGACAGTGAGGAGGACGGAGGCCATAAGGGGCGGAAGCGACCGCTTCGGAGGAGCAATCGAAGCTGCGTGCAGGCCAAGAGGTTCAATAACCGGGGAGGGAAAGGGTCCTTTGCCTCTGACCCCATCGTGCTGTGA
>TR10973|c1_g1_i1 [SBCC073_fLF.Trinity] cluster=100395_TR17431-c0_g1_i1.fna evidence:transdecoder
ATCAAAAAACAAGTTCCATCCTCAGATGCCCACCATGATACCAGGAAAATCCAGCATGCCACCCTTGCTAATTTTCCCCCTGATGATTCACCAATACCAGATCAAGATTCTATTCAGTCTGCACAACAATCTTCCTCATCTGAGACTAGCAAAGAAGAGACTACCGTTGCTGCAGGTGGACCGACATTGCCAACAACCATCGGTAAAGACACACAAGGTTCT
>TR18350|c0_g1_i1 [SBCC073_fLF.Trinity] cluster=100454_TR25792-c0_g1_i1.fna evidence:blastx match:sp|Q5JJV0|INV4_ORYSJ PF00251,
GAGAGGGTCTTCCTCTACCCGCAGTCCCAGAAGGTCTCCTCCATCGTCAGCCAGCGGTACAGGACCGCCTACCACTTCCAGCCCCCCAAGAACTGGATCAACGATCCAAATGGGCCAATGTACTACAACGGCATCTACCATGAGTTCTACCAGTACAAC
>TR41388|c0_g1_i2 [SBCC073_fLF.Trinity] cluster=100456_TR25887-c0_g1_i1.fna evidence:transdecoder
CAGCTATTTGGTGAAAAACAAAATATATGTTTTGCCCGATGCAAGGCCACCACGTGCACATTTTCTTCTACTGTTTCCATGTCCCCACCTGTACAAAGACATGAAAATTATTCTAAATCTGTGTTATATATTTCGGCAAAGAAATTTTGTGCGGTGACAGCAGATTAA
>TR5138|c0_g1_i1 [SBCC073_fLF.Trinity] cluster=100457_TR25994-c0_g1_i1.fna evidence:transdecoder<blastx match:sp|A2YP56|ANM3_ORYSI
GCAGAGATTTCCCAACTTGAGGGGAAGGTTCCATGGGCGGATGACTCGTACTTGAAACCATTCATGGAAGATGACTCGCTGCTGCACAGTTTGTCCATCTTTGACGATGAAGATGACGAGGACTGTGGGATGCCAGTGGAAACAGGGGAGTGTTCAGCGGGCAATGGGAGGTCAGGTGAACTGCAGGGGAATTGTCTAAACACCATT
>TR39858|c1_g1_i1 [SBCC073_fLF.Trinity] cluster=100540_TR1006-c0_g1_i1.fna evidence:transdecoder
ATGTACACGAACCAACAACCCATGCACAAGGTCCAAGGTGAAACTAGAGAGCAAACTTGTTTATTCTCCAGCAGCCTACTGGAAAACTTAACATACATTCTATCAGATTACCTTTTTATAACAGGCTTGACAACCCTATGCTATATAGAAAGTAAAGTATCAAAATCGAATGACATAGATGCTTTTACCCACGAGCTAACATACAAACTGCTGGAATGCTCTTAA
>TR23753|c0_g1_i1 [SBCC073_fLF.Trinity] cluster=100552_TR2661-c0_g1_i1.fna evidence:transdecoder.blastx match:sp|Q9LFS4|NIK1_ARATH PF08263,
TCCTCTTGCACTGGTGACTGCTGTGTGACTGCCAATCTCTCTTCTGTTCTACTTGCAGTGCAAGCTCTCATGATGATCAAGAACTACCTCAAGGATCCCCATGGCGTGCTCAAGAACTGGGACCAGGACTCCGTCGATCCCTGCAGCTGGACCATGGTCACCTGCTCACAGGAAAACCTCGTCACCGGCCTGGAAGCTCCAAGCCAGAACCTCTCCGGCCTGCTCTCCCCG
>TR11928|c0_g1_i1 [SBCC073_fLF.Trinity] cluster=100590_TR8277-c0_g1_i1.fna evidence:transdecoder
TTCTGTCCCGGCGCGCTTTTTATCCAGCACGGCGGGAGAAAACCAGAAATAAATCTTGCTTTTGCGACAAGGAACCGAAAAGACAGAAAGCCAAGCAAAGCAAGTGGCGGCAAGGTTCCTCCGTTGCTGGCCCAGACCAAAAAACCTAATGAAGACTTGATGATGACCCGTGAAAGTAGACCCAACAAAGGACTTGATCATGTATTCGCCATGACTTTTTGCGAGTTATCTAGAATCTAG
>TR35895|c0_g2_i1 [SBCC073_fLF.Trinity] cluster=100642_TR15755-c0_g1_i1.fna evidence:transdecoder
CTAACACGATCAACACTAACAGCTGAGTTACACTGGATTCTGAATCTCAGTCTCATGCCGTGGCTCGTTCGCTCAATTGGTCCACACGAAGCTCATGGCCGGCGTCCAGTCGCCGCACCCAAAGAAGCTGTTGACCTGCATCGGCCCTGGCACCAGCACAGGCACCCCGCCTCCTCTGGTCACCACCCCGCAGTAGCACAAGCACGTCGCAGAGGAGCCACCGCAGGGGCTTATGTGAGGCTGCGGCAGCTGCTGCTGTTGGATCGGCAGCAGAAGCGGTGGCGCCGATGA
>TR11480|c0_g1_i1 [SBCC073_fLF.Trinity] cluster=100688_TR21163-c0_g1_i1.fna evidence:transdecoder
GGGAGAGCGAGGACGGTCAGGAGAAGGGGCTCCGTGCCGCCATCCTCCTTCCCCCCAACGCCGCCGCCTCCGGCCATGTCGCGGGTCGCCTCAGATCGCCGGAATCTTGGACACCTCCGGTTCCCTAATCCTGGTGACTCTCCTCCCTCGCCTTCCTCCGCCGTCGCCGTGGACGGCGGGTGTGACCGTGCGGCGGCAGCGGGTGATAGGATGCCAGACAAAAGACGATCT
>TR31471|c0_g1_i1 [SBCC073_fLF.Trinity] cluster=100746_TR27708-c0_g1_i1.fna evidence:blastx.transdecoder match:sp|Q9SDY5|RCE1_ARATH PF00179,
ATTCTGCGTGAAGACTGGAAGCCCGTCTTGAATATCAACACCATAATCTATGGTTTAAACCTTCTTTTCTCACAACCCAACGACGAGGATCCGTTGAATCATGAAGCTGCGGCCGTCCTCCGAGACAACCCGCAGAAGTTCCAGAGAAACGTCCAGATGGCGATGTCTGGAGGCTATGTCGATAACACCCATTTCCCAAGGTGCAAG
>TR6582|c0_g1_i2 [SBCC073_fLF.Trinity] cluster=100777_TR31914-c0_g1_i1.fna evidence:transdecoder<blastx match:sp|P43400|MT1_WHEAT PF01439,
ATGTCTTGCAACTGTGGATCCGGCTGCAGCTGCGGCTCAGACTGCAAGTGCGGGAAGATGTACCCTGATCTGACCGAGCAGGGCAGCGCCACCGCCCAGGTCGCCGCCGTGGTCGTCCTCGGCATGGCGCCTGAGAACAAGGCCGGGCAGTTCGAGGTGGCCGCCGGCCAGTCCGGCGAGGGCTGCAGCTGCGGCGACAACTGCAAGTGCAACCCCTGCAACTGT
>TR16049|c0_g1_i1 [SBCC073_fLF.Trinity] cluster=100812_TR2109-c0_g1_i1.fna evidence:transdecoder
ATGTTTTCATGTGCTACTTATTTCTTGATGCTTGTGGGAGTGATTGAAGAACAAGCAAGTTGTTTATTTCCTGGAAGCCCTTTCAACTATTGTGTATATTCATATCCGAAAAATGAGGTTCTTTTCCAATTCATATACAGGAGGAAGGCACATTACAAAGATTTGGCTCCTTTCAGTTCTTTTACTTGTCCCAGTTTTGTCGGGATGCTACTGATTTGA
>TR38610|c0_g2_i1 [SBCC073_fLF.Trinity] cluster=100876_TR10137-c0_g1_i1.fna evidence:transdecoder
ATGACTGCATTGAAAGGGTTTCTTGGTGTATTCTTTTTTTCTCGGACTTCCATTCCTACTCTGGAGAATGATGTACATGGATCAGTCTTCCTTATTTCCATGCATAGGGCACTAGTCATCAGATTCTCCATTTTACCTCCCCCACTGCAAGATTTTTCCAGTCGTTTATTTTTTGTAAAAATCGCATATCATGGGACATACTATTGTGGTGGCAATGCCTAG
>TR27696|c0_g1_i1 [SBCC073_fLF.Trinity] cluster=100894_TR12676-c0_g1_i1.fna evidence:transdecoder
CAACATCTGATTCTAGCATCATATTTTGAAAATGACAGAAGATTTCGTGATGGAAGACAGAATTGTCCTCAGGCTGTATGTGCACAGCACTTAGCATGCAGATTGCAGACGTACTCATGTGCATTCTTTTTTGGCACTATGCATGTGTGTTTGCTCACGCAGAAAACAAGAATAGGCGAAACAGCAACCCTAAGCATCATGGATACAATAGTAAAGTATTGA
>TR5950|c0_g1_i1 [SBCC073_fLF.Trinity] cluster=100904_TR13785-c0_g1_i1.fna evidence:transdecoder
ATGCTCCCTCTATGTAGGCTTGGAGCTCCATGGACTAATCTGCTTGACGCCCTTGCGGATGTTGGCCCAGAGATGCGATCTGGACATAGTGGGAAGGCTTTTGTTCCTCCTAAACCTGGTGATCCTCACCGTCCCCTTGGCGCCGTCGTCGCCATCCTCCGAGTCCTCGCGCCCATCGGCCTGTCTGTGGCTGTGGTCATCAAAGAAGTAGGACATGGACGAAGACGACGACGAGGACGCCGATGA
>TR13330|c0_g2_i3 [SBCC073_fLF.Trinity] cluster=100919_TR15108-c0_g2_i1.fna evidence:blastx match:sp|Q9FKF4|ORANG_ARATH
GTTGCTGTAGGGTATCTGGCTTGTGCCCGCTGTTCAAGCACGGGAGCTGTTGTGCTTACTGAGCCTGTTTCGACATTCAGTGATGGTGATCAACCTTTATCAGCACCAAAAACCGAGAGATGTCCAAATTGCTCTGGTGCAGGAAAGGTGATGTGCCCCACGTGCCTCTGTACAGGGATGGCAATGGCAAGTGAGCATGATCCCCGAATCGACCCATTTGAT
>TR12625|c0_g1_i2 [SBCC073_fLF.Trinity] cluster=100929_TR16220-c0_g1_i1.fna evidence:blastx.transdecoder match:sp|F1QBY1|NIPLB_DANRE
GATACAGAGCTTGACTCTCAGAGAACTCAGCAGCAAGATACAGAGCTTGACTCTCAGAGAACTCAGCAGCAAGATACAGAGCTTGATTCTCAAAGGATTCACCAACATGATACCGAACTTGATTCTCAGAGGATTCGCCAGAAAGATACAGAGCTTGACTCTCAGAGGATTCGCCAGCAAGATACAGAGCTTGACTCTCAGAGAACTCAGCAGCAAGCTACAGGGCATGTAGTTCGAGATACAGAAGTAGAAGGT
>TR12625|c0_g1_i1 [SBCC073_fLF.Trinity] cluster=100929_TR16220-c0_g1_i1.fna evidence:blastx.transdecoder match:sp|F1QBY1|NIPLB_DANRE
GATACAGAGCTTGACTCTCAGAGAACTCAGCAGCAAGATACAGAGCTTGACTCTCAGAGAACTCAGCAGCAAGATACAGAGCTTGATTCTCAAAGGATTCACCAACATGATACCGAACTTGATTCTCAGAGGATTCGCCAGAAAGATACAGAGCTTGACTCTCAGAGGATTCGCCAGCAAGATACAGAGCTTGACTCTCAGAGAACTCAGCAGCAAGATACAGAACTTGATTCTCAGAGGATTCGCCAGAAAGATACAGAGCTTGACTCTCAGAGAACTCAGCAGCAAGCTACAGGGCATGTAGTTCGAGATACAGAAGTAGAAGGT
>TR42888|c0_g1_i1 [SBCC073_fLF.Trinity] cluster=100935_TR17473-c0_g2_i1.fna evidence:transdecoder
ATGAGAAAGGTGTCAATGTATTTGTCTTGTGCTAATTGTTCTTTCTTCATAGTATTTCTAGTTGTGTATCATTATTTTGGATGTGAAAGAAGAGATGGTCCATTTTTTTCCATATATCACAAAGGTATTGTATTCTGTATTCAGCCTACATTACAGCCTGACCGTGATGTCGATGTATTTGTTTTTTGCAAATTGCTTTTTATTTATAGTATTTCTAGTTGTGTATCA
>TR41387|c0_g1_i1 [SBCC073_fLF.Trinity] cluster=100990_TR26354-c0_g1_i1.fna evidence:transdecoder
CATCATGGATGGTTTCATGGATGCTGGACAGTTGCAGATAAGTATCCTTTTATTCTATGGTATACACGAAGCCAGCAAGGGGATCATGAGATCAAACCAGATACTCGTGGCTGTGTGAATTGGCTGGTGGGAAGTAGCTTAATATATCCAGGTTTAATTTCCAAGAGACAAAAAAAGAAACAGTGGTTATGA
>TR590|c0_g1_i1 [SBCC073_fLF.Trinity] cluster=101061_TR35300-c0_g1_i1.fna evidence:transdecoder
ATGAGTTGCCTAAAGGACGTTCCTACACTCAAAGTTGACATGGCTTTTATCTGTGCTGAGGTGGACTGGGTTCTGGGGGAACCACAGCCAGTAAAACCTCCAGGGCCAGTCACAGAGGCCGATGATGATGATGATGATGCATGGGCAAAAAAGCAGAGGGATTATGCTCCAGTGGAGATGTCCTACTCCCTCAGCAACCAAAAGTGGATAAATGCCAACAAAAGTGTTTGGCATTTATAA
>TR21137|c0_g1_i1 [SBCC073_fLF.Trinity] cluster=101068_TR36197-c0_g1_i1.fna evidence:transdecoder
GAGCACATTCAGAAGAACTTGGGAAACATAACGGTGGCGCAGGTACGTACTATATATATTTCTTCCTTGTCAAATTACAACGGGTGTACGATTTCTTCAAAGTCAAACATTATAAAATTTTACCAAGTTTATCCAAGAAATATGACACACACACACACACGTTCACGGGAAAAGCAAAACAAGAAAGGTAAAAGTTTTTGGATAAAATATTTCCTAATATGGTCCAATAACAATATCAAAATCATTGAAATTATGAGTAAGAATTTCTTAAGTGAGAAGAACAAAAATGCCACATCGACGTAA
>TR23177|c0_g1_i1 [SBCC073_fLF.Trinity] cluster=101075_TR648-c0_g1_i1.fna evidence:transdecoder
ATGTATGTAGTACTCCATGGTTTTTGTTCAGGTGCAGTTGCAGATCCGGCCAAGAAAAGACATGGCCGGCCTACGCATGCATGCGTTCTTTCTCGTTTATGTGTGGCCCCATGGGGCCAAGAACATGACCCTCCTGATGGGGTCCTCGGCGGCGGCCAAGCCCCGGCAGTCGGCGCCGTGGGG
>TR32554|c0_g1_i1 [SBCC073_fLF.Trinity] cluster=101084_TR1645-c0_g1_i1.fna evidence:transdecoder
ATGTGTGTTGTTCATGGCTTTGTGTACTTGGTGTTGGTGGGTACCGGCAGTTTGTTTGTCGTGGGGATGGTTTCTTTGGCTATTTTTCTGCGAGGTGGGGGTATTGAACCGGTTCCTGGTTTATGGAGGGTTGGAAAAAAATCGATAGAAGAGCCGCCTGGTTTATGGAGGGTTGGAAAAAAATCGATAGAAGAGCCGCCTGGTTTATGGAGGGTTGGA
>TR33964|c1_g1_i1 [SBCC073_fLF.Trinity] cluster=101127_TR6748-c0_g1_i1.fna evidence:transdecoder
ATGTATCGTCAGTTTTCCAAGCTCCATTTATTTCTTATGGTTAAATCACCCATTGAAATATATCTTTTTGTTGGTTCAAAATTATATCCGGCTTGCTTTTATTCCTGTAAGCCAAATGCTCCTACTGGAGGAAAATACCATGTCAACAAATTCTTATATGATAGGAAAGAAATACGGGCAACAAAATGTCTTAAGACAGACAACACTGAGTTAGCTGAAAGCTGTTAG
>TR5222|c0_g1_i1 [SBCC073_fLF.Trinity] cluster=101141_TR8515-c0_g1_i1.fna evidence:transdecoder<blastx match:sp|A0BZ55|ASNA1_PARTE PF02374,
CGCCTCTCTACGCCGCCGGCGGTGGAGCCCCTCGTGGCCCACCGGAGCACCCAAGCAAGATGCAATTCCAGTCTGGTGGAGGTTAATGGCGGATTCGGTGAGATGGTTGCCGGCACACAGAGGTACTACGTGCTTGGAGGCAAAGGTGGTGTTGGGACAACAAGCATGGCGGCATCGCTTGCTATGAAGTTTGCCAACCGTGGTGAACCGACGCTCATAGTTTCTATGCACCCAGCACACTCACTGGGTGATACATTTGAACAAGTATCTGAACTCTTGTATTGTTATGCAAAATGC
>TR5222|c0_g2_i1 [SBCC073_fLF.Trinity] cluster=101141_TR8515-c0_g1_i1.fna evidence:transdecoder.blastx match:sp|A0E7A5|ASNA2_PARTE PF02374,
CGCCTCTCTACGCCGCCGGCGGTGGAGCCCCTCGTGGCCCACCGGAGCACCCAAGCAAGATGCAATTCCAGTCTGGTGGAGGTTAATGGCGGATTCGGTGAGATGGTTGCCGGCACACAGAGGTACTACGTGCTTGGAGGCAAAGGTGGTGTTGGGACAACAAGCATGGCGGCATCGCTTGCTATGAAGTTTGCCAACCGTGGTGAACCGACGCTCATAGTTTCTATGCACCCAGCACACTCACTGGGTGATACATTTGAACAAGACCTGAGTGGC
>TR14061|c0_g1_i1 [SBCC073_fLF.Trinity] cluster=101184_TR13588-c0_g1_i2.fna evidence:transdecoder
ATGCTGTGCATAGGGACTGGTGGGATAAATCTGCATGTTTGCAGGTATCTATTTGCCTCTCTCTTTTTTTTGTTTCTTCTCAAATGTAATAGAAAGCAGGTTGTGCCAGATTGTGCCCTTGGAAGAAGCAGAAATTGTGTAAATGGAGAGAGTGTCCCATTCTCTCTTCATGATGTGGGTGATCTAAATTACTGTGTCTCAAGGCTAAATTACTCCTGA
>TR15296|c0_g1_i1 [SBCC073_fLF.Trinity] cluster=101241_TR21265-c0_g1_i1.fna evidence:blastx.transdecoder match:sp|P04323|POL3_DROME
TTGTTTGATTGTCTGAAAAAGAATGCATTTGATTGGCAGCAGGAACAGACCAAGGTATTTGAAACATTGAAGCAGAAGCTGACTAACACTCCTGTGCTGGCCTTGCCTGATTTCACAAAACCATTCATTCTGGAAACTGATGCTAGTGGTTATGGTTTAGGAGCTGTTCTAATGCAAGAAGGAAGACCTCTCTCCTATTTCAGTAAAGCAATTGGCCCAAAAGCTGCAGCTATGTCTACATATGATAAAGAAGCTCTAGCCATCATTGAAGCAGTTAAAAAATGGAAGCATTACTTTGCAGCTACTGCC
>TR7143|c0_g1_i3 [SBCC073_fLF.Trinity] cluster=101316_TR30647-c0_g1_i2.fna evidence:transdecoder
AATTCCAGAGAATATTGGTCTGAGGGTATTTTGTCAGCGGAGACTAGTGATATCGAGTATCGTGCTAATGTCGTTGCTAATTATAGCTGGAGGAGGATTGGATTTGGAGGGGACGAACCCCAGGATGAAGGCGCATCTACTCAGGCTCCTGCTCGAAAATGGCCAGGCTCGTCAATGGAGGACGAGGACGAAGGTATGGCCGCAGTGAAGGAAAGGTGA
>TR28994|c0_g1_i1 [SBCC073_fLF.Trinity] cluster=101341_TR33655-c0_g1_i1.fna evidence:transdecoder
ATGTTCACGTGTATTCTCTGCGATGAGCCGACCATGAGAAACCTTCATCTGCTCCAAAAGGCAGAGCGTCAGGGGTGGATGTTAGGTGGTGCTACTGTTGGAGATGCAGCACTATACAATTTAATTGCATCGTATAGTACAATATGGCAACGAACA
>TR40560|c0_g1_i1 [SBCC073_fLF.Trinity] cluster=101346_TR34518-c0_g1_i1.fna evidence:transdecoder
GTAGCCCAAAAAAGCTTATATTTAGAATCGGATGTAGTAGTGAACAGTTCTTCTGTAAAGACTCAGATATGCACCCCTGTATATATCTTCAATACCTTTTACTCTTCAACACCAACTTTACTTTACATCATGGAAATTGGTGATAAACTGATAGTATATCAAAGAAATTCCAGTATTTTACAACCACAAAAGGGAATGTGA
>TR169|c0_g1_i1 [SBCC073_fLF.Trinity] cluster=101388_TR4549-c0_g2_i1.fna evidence:transdecoder
CAGCTCCTTCTCCTCTTCCAATTGATTCTGAAAGGAAGAGAACAACGGAAACGGCTCGGATACAAAACAGACGAGGTTAAATTAAAGCAACTGTATGACATTTTAAAGAACAGCAGCAGCAGCAGCATCAAGATTCTCAATTTATGTTTGACATTTCCTGTTCCTGAGCAAGTGGTTTGTCTCATTCTAGACAAGTAA
>TR18729|c0_g1_i1 [SBCC073_fLF.Trinity] cluster=101441_TR10363-c0_g1_i1.fna evidence:transdecoder
ATGCAGGTTTTGGAAAGTCGGGCAAAGGCCAGTGCTGTTCCAATAAGACTTGGCGGCGCTTTCCTTTCGAAAAAGAAAACAAATAAATATTGCAGTGCTAAATCTAGACATGAATCCATGAGCTCATGCAGGAGGATGGATCTGCATTCATCCCTTAGGATGCATCAAATTGGATTAGGTAGTTACGCCTATGCATGTGAAGAAACTAAACCATAG
>TR18759|c0_g1_i1 [SBCC073_fLF.Trinity] cluster=101459_TR12581-c0_g1_i1.fna evidence:transdecoder
TCTGGAGAATATGGTTACATCATGAATGGCGGAGGCCCCGTAGTAAGGCAAGGTCCACTCTATACAGGCTATGTAACGCCAATTGGATATGGATATGGTGCTCAAGTTGTGGATGCTAAAAGTGATAGCAAAATGATTCAAGACATAACAGAGGAACAAGTGGACTTACCTTCTACCAATAATATTTCCAAGCAAGAATCTTTGAGCATAGATGACCAGGCTACTGTTACAACATTGTAA
>TR42922|c0_g2_i1 [SBCC073_fLF.Trinity] cluster=101489_TR16190-c0_g1_i1.fna evidence:blastx-noover match:sp|Q0WP01|PTR9_ARATH PF00854,
GTGGACGACCCCAAGGCGGCGCTGCCGATGAGCCTGTGGTGGATGGTGCCGCAGTACGTGCTGTTCGGGCTGTCGGACGTGTTCGCCATGATCGGGCTGCAGGAGTTCTTCTACGACCAGGTCCCCGACGCGCTGCGCAGCCTCGGGCTCGCCTTCTTCCTCAGCATCTTCGGGGTGGGCCACTTCTTCAGTAGTTTCCTCATATCCGCCATTGACGGCTACACCAAGAAGAGCGGTGCCAGCTGGTTCTCCAACAACCTCAACCGCGCGCACCTCGACTACTTCTACTGG
>TR27397|c0_g1_i1 [SBCC073_fLF.Trinity] cluster=101535_TR21144-c0_g1_i1.fna evidence:transdecoder
ATGCCTCATCTTCTGGAAACTGATTCGCTCTCTCTTCAAGCTCGCAATCATGACCTACTCATGGCTGGTAATCCTTTCCTATCCCCAGTGGTACTATATAATGCTTCCTCCCCCACCCTGTACACTCCGGTAGCAACATCTTTTTCAGCAACATTCACAGGTGATGTTCATGTTAAGTGTGGTCGATTAATTTGGGCAAATTCTCGAGCTTTATGA
>TR43442|c1_g1_i1 [SBCC073_fLF.Trinity] cluster=10158_TR24646-c0_g1_i1.fna evidence:blastx.transdecoder match:sp|P10978|POLX_TOBAC PF07727,
GGAAAAGAAAATCTTGTTTGTAAGTTAAAGAAATCTCTTTATGGATTGAAGCAATCTCTTAGACAGTGGTACAAGAGATTTGACACTTCTATGCTCTCTTGAGGTTTTAGAAAGCCTGATTATGATAGTTGTGTTTGCTCAAAAATTGTTAATAAAACTATTTATTTGCTTCTTAATGTTGATGATATGTCAATTGCTACAAAGAGTATGACGGAGATTAATGAACTAAGTACGCAATTGTGTAATGAATTTAAGATGAAGTATTTGGATGCAACAAAGAAAATACTTAGCATGGAAATATCGAGAGACAAATCGTGTGGAAAATTATATTTCAGCCAGAAGGGATATATTGATAAAGTTCTTTGTTGTTTT
>TR16490|c0_g1_i1 [SBCC073_fLF.Trinity] cluster=101653_TR33125-c0_g1_i1.fna evidence:transdecoder
ATGTCGCCATTGGTGTATTCCCTAGATCAGCTGCGCTGCAGAAGAGGCCGCACCGGTCAGTTGTGCTTGCAGCTGGAGGTGGATGTAGATGTGGAGGTGACCGTCCGGAGGCGGTGGGTTGATCTGGGGATCCTCCGGCTGGTCGATGGGGGAGCTAATCTGGCCCAGATGCGGGGGCGAGGGCGAGGAGGAAGGAGGGGAGGAGAGGAAAGTTAA
>TR27314|c0_g1_i1 [SBCC073_fLF.Trinity] cluster=101658_TR34002-c0_g1_i2.fna evidence:transdecoder
ATGGCTTCTGTTGTTAAATTACTTTATGAGATAATATTTTGCAGGATGTATTACTTCTATGAATTTGGTTTTGACAAACAACATGTTGCTCTAATGGCCACCGTGGATAGTGGGAAGACATATATCGCTGCTGCCACTGCTCCAGAGACGAGGTGGGAGACAGATGGAGTGACGCTGCGTTCGGCTGCTGTATCTATGTCTCTTGCATGA
>TR43504|c0_g1_i1 [SBCC073_fLF.Trinity] cluster=101698_TR2281-c0_g1_i1.fna evidence:transdecoder.blastx match:sp|Q5W7C6|KN5A_ORYSJ PF00225,
GAGGTTGCCGCCACTCAGGTTATCGCCAATAAGCAGATTGACCGGACATTTGCCTTCGACAAGGTCTTTGGCCCGTCATCAAAGCAGAAAGACTTGTTTGAACAATCCATCTCACCAATAGTACATGAGGTCCTTGAGGGCTATAATTGTACAATTTTTGCTTATGGGCAAACTGGTACCGGCAAAACCTATACAATGGAAGGTGGTGGAACCAGAAAGGCCAAGAGTGGTGAACTCCCAACCGATGCTGGAGTTATCCCGAGGTCCGTCAGGCAGATTTTCGACATCCTTGAAGCC
>TR9392|c0_g1_i13 [SBCC073_fLF.Trinity] cluster=101746_TR8378-c0_g1_i1.fna evidence:transdecoder
ATGGCCCATCCCTCTCGACTGAGCTTGCTCCCCTGGTGTCTGGTGCTCCAAACTAGCTTAATTTTGGAGTTGGTTCATGTTCATCAGCATAGCTCTGTTTTCAGTTTTCAAACTACCAGATTTAGTTTTCAGTTTCAGAGCATGAACGAACCAACAATGGGTGCACACACACACACACAAGCGAATGAAGAAAACTAA
>TR7663|c0_g1_i1 [SBCC073_fLF.Trinity] cluster=101749_TR8822-c0_g1_i1.fna evidence:transdecoder
TCAAGACCACCCTCCACTGATCAAGAACCTATGGTTAGTCCAGCACCAGCTCCAGATGCTCCGCAAGATGAAGATTCAACTCAGTCTCCTAAGTTGCCTCCTGTTGTATCAGAAAGAGTTATTGCTAACACTGATCAAACCGATGTATCGCCAACAGGCTTGAGAGAGACCGCAAGTTCAGTTGCTACGCCTCCTTCAGCG
>TR5736|c0_g1_i1 [SBCC073_fLF.Trinity] cluster=101756_TR9900-c0_g1_i1.fna evidence:transdecoder
AAAAAGCGAGAGCGGTATGTTTTGGTTGTGCCCTCATCCCAATGTTCCCCCTATCCCACCGTCCATTCTTGCATCAAACTAAAGCTCATGCAAAAGAACCTCTCTTTTTGGTTTCTCCCAAATAAAAGAACATTTAAACTTGAAACTTTGCAGATCAACATCAAACAAGTAGCACCATGGAAGAAACAAAAAGAGAAGGATAGCACGAATTTGGACAACGCAAACTGA
>TR22447|c0_g1_i1 [SBCC073_fLF.Trinity] cluster=101759_TR10430-c0_g1_i1.fna evidence:transdecoder
CACGCCCCGCCTCAGCCGGAGACGATGCCGGAGGAGAGGAAGGAGGGCAGAGACACACACATGGACACCGCCGGTGTTTCCTCCGCGGTGTGCAACGGTGACCTCCAGCACGCCCTGCCTCAGCCGGAGACTGAGTGGATGGTGAAGCTGGGGAAGGAGGGAGGAGAGGCACACATCAACACTGCCGGTGTTCCCTCCGCGGTGTGTGACGGTGATCTTCTGCACGCCCCGCCTCAGTTGGAGACCGAGGGGATGGTGGAGGTGAGTAAGGAGGGTGGAGAGGCACACACGGACACTGCCGGTGTTCCCTCTGTGGCTAGTAAGGATGATCCCCCG
>TR32828|c0_g3_i1 [SBCC073_fLF.Trinity] cluster=101778_TR12400-c0_g1_i1.fna evidence:transdecoder
ATGCATGGAAACCACGTTGCGGAAGCAGGCATTACACACACAGCACACAAGTTGCTCGCCGATCAAACAAACAGAAAGCACACAAGTTGCATTCTCAGATACTCCAGTAATAACAGTGAAGAAGAGGAGAACTTGGGCCGATGCATGGAAACCACGTTGCGGAAGCAGGCATTA
>TR14746|c1_g10_i2 [SBCC073_fLF.Trinity] cluster=101816_TR18229-c0_g1_i1.fna evidence:transdecoder
ATGCATATTCTGGCATGTTTTCCAGGTGGCCCATTGCTTCTGATGCATTTTTCTTCAAACTGTAGATCGATACTGATTTGTTTAACCTGGTATTCATTTGAGTGCAGCAACAGTGGCATAATAGCCATGCGTTGGTCAGTAATCATCATTGATTATTTTAGTATTCCTGATTTGGAGAATGTATGGTTGACTTCATTTAGCTGTCGTCTATCTCTTTTTGATGCATGTCGGTGTGCAGTTTTGTGCCTGATGTCCTCGCTCTATCCCTGCAATCAGTGCTGGCGGTCCATCCGGCCACCTCCTCCGAATAACATGAAGTGCGGGTGTGATTCCATGTTCTTCTTCTGTACATTTTCAGTAGGCAAGAAAAGTGGCAAGAGCATATTGTGCAGAGAAAGA…
>TR13507|c0_g1_i1 [SBCC073_fLF.Trinity] cluster=10183_TR16383-c0_g1_i1.fna evidence:transdecoder.blastx match:sp|F4JSZ5|BIG1_ARATH PF09324,
AAGAGCAATGCTTCAGAAGTACGAGAACTTGTGGTTCGATGTGTCTCCCAAATGGTTTTGAGTCGCGTTAACAACATAAAATCAGGATGGAAAAGTGTTTTCACGGTTTTTACTGCAGCTGCTGCTGATGATCGAAAAAGTATTGTTCTGTTAGCATTTGAAACTATGGAGAAGATTGTCCGGGACTATTTTCCATACATAACTGAGACTGAAACCACAACATTTACTGATTGTGTTAAATGTCTTATAACATTCACAAGT
>TR26587|c0_g1_i1 [SBCC073_fLF.Trinity] cluster=10183_TR16383-c0_g1_i1.fna evidence:transdecoder.blastx match:sp|F4JSZ5|BIG1_ARATH
GAAGCTCTTTGCAAGGTCGCAATCACAGAGTTGCAATCACCTACAGATCCTCGTATCTTCTGCCTAACAAAGATAGTGGAAATTGCGCATTACAATATGAATCGCATACGTTTGGTGTGGTCTCGTATTTGGAAAGTTCTATCTGATTTCTTTGTGTCTGTTGGGTCGTCAGAAAATCTTTCTGTGGCAATATTCGTTATGGACTCCTTGAGGCAGCTAGCCATGAAATTTCTTGAAAGAGAAGAACTGGCAAATTATAAT
>TR16780|c1_g1_i1 [SBCC073_fLF.Trinity] cluster=101891_TR26727-c0_g1_i1.fna evidence:transdecoder
TATCTCAAAGGTGGGTGTGTTTATCTCAGTATTCTCTTGTTTTACATGCAATTTATATGGAAGAGTGACAATTTACTCAGCATTGCTCTGTTCAAACTGGGGCATCATAAATTGATGTCTGAACTGAACAAAGAATATCAATCAATTGCACAATTGACCTTCCTACCTTCATTAAGATTAAGTTGTTTTGAAAACCAAACTAGTTTAGGCTTACAATTCTGTTTCTGTGAAAATGAGACTTTTCTCTTGCAGGAGAACGTGATACTGTAG
>TR740|c0_g1_i1 [SBCC073_fLF.Trinity] cluster=101911_TR28934-c0_g1_i1.fna evidence:blastx match:sp|P10978|POLX_TOBAC PF07727,
TGGCATTGCGCGATGCTGGACGAGTTGGCGTCGATCAATGACAACGCCACTTGGACACTCACCACACTACCCACAGGGCACCGAGCCATCGGGCTCAAGTGGGTGTTCAAGCTGAAGAAGGATGAGCACGACGCTATTGTCAAGCACATGGCGCGCCTCGTCGCAAAGGGCTACGTGCAGCGCGAGGGGGTGGACTTCGAGGAAGTCTTCGCTCCGGTGGCAAGGATGGAGTTTGTGCGGCTCATCCATGTCGTGGCTGCTCACCGCGGATGGCAGGTACACCACATG
>TR9343|c0_g4_i1 [SBCC073_fLF.Trinity] cluster=10191_TR23227-c2_g1_i2.fna evidence:blastx.transdecoder match:sp|Q9C7S5|PSYR1_ARATH PF00069,
TCCAGCAACAATCTCACAGGTGCAATCCCAGTTGCATTGAACAGCCTGCACTTCCTTTCAAAATTTAACATTTCAAGCAATAACCTAGAAGGGCCTATTCCATCTGGAGGCCAGTTTAATACATTTCAGAATTCCAGCTTCAGTGGGAATCCAAAGCTCTGCGGATCAATGCTCCATCATAAATGTGGTTCCGCTTCAGCACCTCAGGTCTCCACAGAACAACAAAATAAGAAGGCTGCGTTTGCAATTGCATTTGGCGTGTTCTTTGGAGGCATTACTATTCTTTTGTTGCTGGTTCGTCTGCTTGTCTCAATCAGGGTCAAGGGTTTAACAGCCAAAAATGCCATGGAGAACAACAGTGGAGATATGGCAACCTCATTCAACTCCACTTCAGAACAA…
>TR20191|c0_g1_i1 [SBCC073_fLF.Trinity] cluster=101954_TR34870-c0_g1_i1.fna evidence:transdecoder
ATGCGCGACCAAAATGCTAACACAGGATTAATAAGCTTACAAACATACAGAAACAATCACGCCGAAAATGACAAAGATAACATCATCAGATGTATACAAATAAGGGGTGAACACAACATATGCACATCCAAGGATAACGAGATCGATGAGGAAGAAATGTGCAGAACCAAAAAGGCAGGTTCAGTTAATATGCAATTATAG
>TR21193|c0_g1_i1 [SBCC073_fLF.Trinity] cluster=102048_TR8568-c0_g1_i1.fna evidence:transdecoder
ATGGCCGCTTTGTTAAGTCACAACATTTCAGCCAAACTTCAAAGTATGCAGTACTGTAGCTTCTCATCTTGCCATTTCCTGTTTCGAAGAAATATGCAAACAGATAAATATTTGTTACTGCCAAATGTATCGAGTGTGGCGGAGTGTTTTTGTCATCCTGATAGCTCCGTGAATAACTTGTTTGATAACCCTAACCCTGTGATGAACAACAGGTTGTTCTGA
>TR10600|c1_g1_i1 [SBCC073_fLF.Trinity] cluster=102060_TR9515-c0_g1_i1.fna evidence:transdecoder
ATGATGACATTAGATATTTCAAAAGTGAACTATAGAACAGTCCAGACAATATTGCCCATTTGTGTGTTCCATATATACAACTTCATAGACCATAAATTATCATCTATACATGTTCCTGGCCTAGCATGTTTAGTTTCCTATAGTTGCAGTCAACAACAAGCCCTTTATAATTTGGAGAAAGGTTATTGCTGA
>TR3353|c0_g1_i1 [SBCC073_fLF.Trinity] cluster=102069_TR10903-c0_g1_i1.fna evidence:blastx.transdecoder match:sp|Q9M9E2|PPR45_ARATH PF13041,
TTTGATGGAATGCCGCAACGCGATGATGTGGTGTGGAATGCCCTCATTGCTGGCTATGCCCGTGCGAGTTGTATGGGAGAGGCTCTCGGGTTGTTTGCAAGGATGAGGATGGTGGATGGAGTGTCTCCGACTGAGGCGACTCTGGTGAGCTTGGTTTCCGGGTTTGCAATCTATGCTTCTCGGAAGGTCTGCTATATGATGCATGCTGTTGTAGTTAGGTCTGGTTTCCACCTTAACGTCTGTGTTTGCAACGCTCTCCTGGAGCTTTATCTTTAC
>TR36407|c0_g1_i1 [SBCC073_fLF.Trinity] cluster=102166_TR21951-c0_g1_i1.fna evidence:transdecoder
AGTAGGAATTTCACTTGGGCAAATTCCCTTCCAAATCAAACTTTTGAGAAGTTAGATAGAGTTCTTACCAGTGTGGACTGGGAACAGAAGTTTCCTTTGGTTACGGTTCGTGCACTCCAAAGGGCGATCTCGGATCATACCCCCTTGTTGTTGGATACTGGGGATGCATTATATCTGGGTAATCGAGATAGTTTCTCTTTCGAATCCAGCTGGTTCTTAAGGGAGGGATTTATGGACCTGGTACACAGGGAATGG
>TR30839|c0_g1_i1 [SBCC073_fLF.Trinity] cluster=102166_TR21951-c0_g1_i1.fna evidence:transdecoder
GATTTTGCGGTGAAATTCAAGATTACATCCAAAATGGATGGTTTCAGGTGGGCTCTAGTAGCGGTGTATGGGGCCGCTCAGCCTGAACTAAAATCTGAATTCTTGGCCGACTTAGTTCGCATATGTGATGAACAACTGCCTTTACTGATTGGTGGAGATTTTAATATTATCCGTTGGGCCTATGAAAAGAATAATAACAATTTTGATGGTAGATGGCCATTTTTGTTCAATACAATTATTGAGAGCCGGGGGCTGCTCAGCCTGAACTTAAATCTGAATTCTTAG
>TR40065|c0_g1_i1 [SBCC073_fLF.Trinity] cluster=102238_TR28915-c0_g1_i1.fna evidence:transdecoder
ATGCTGCCAAGACAATATGCCATGTTGCGCTGCCATGTTCTTATGTTGTATCATTATGCACTATCAAACCACTGCACTGCCTTTGTTGCAATTTCAGGGTTGAAAATTTTGATGGAATTTATAAGATGCTTAATTCGAGTTGTTCTTTGTTCTATGAGGCAACACAGTGGTGAGGAAGAAACTTACAGTCTCATCTGTGGGAAAAGTGATAAATCATATGAATTTGTGTGCTTCTCAGGGTGTCATATCGGATATGCT
>TR12296|c0_g1_i1 [SBCC073_fLF.Trinity] cluster=102254_TR29951-c0_g2_i1.fna evidence:transdecoder
ATGGACAAGGAGACCTCCTGGGTTAGGAGGACTAAGTTTTCGCACACCGTCTACACAAGGGTTGGTTCCCATGGGGTGCATGTGGATCCTCTTGGCAGGGATGTGGAGCAGAGGCTTCAAAGGTTTGTGAGTGTGGCTCCTCTTGGCAGGGATGTGGAG
>TR41727|c0_g1_i1 [SBCC073_fLF.Trinity] cluster=102282_TR33348-c0_g1_i1.fna evidence:transdecoder
ATGCACACAGGTTGGAAGCAGGGACCTCACTCATCAGTGAAGAAGAGGAGAGGACATGGACCAGGCAGAGCTGAGTCTATTGCAGCCACTTTGGGCAGTGGTGATTTAGGAAAACTAAAGGATGAGCACCGGTCAGGGGACTATGGGAACCAGAGAAAAGAAGTTGCCGGCACAAGAATATATTTATTAGAAGTTGATTTGTTTGATTGA
>TR24788|c0_g1_i1 [SBCC073_fLF.Trinity] cluster=102315_TR2063-c0_g1_i1.fna evidence:transdecoder
ATGCCAAACCTTAGCTTGTTTCAGGGCACTGCTGCTGATAAAGAGGGAGTTAGCGGTACACATTGTAATATCTGCAACCTCTACTACACATTCATGACATTCATCCTCTTCCTCTGCATGGTGATCGAGTGTTTGGCTGGCAGTTCAGTTCATGGTGATGCATGGGCGAAATTCAGACTTGGGAGGCTGTGTTGGTCATTAAGTTAG
>TR5863|c0_g1_i2 [SBCC073_fLF.Trinity] cluster=102327_TR3539-c0_g1_i1.fna evidence:transdecoder
ATGACAGCACTCTTGTTCTGCTTGTTGAAACCTGGAATCGCAGTGCGGCTAACTGGCAAGCCATTAGTACAAGAGAGTACATTTATGGCTGGGAAGGGTGACCCCAGTATGAGTTGGGATATTCTTCATGAACTTAGATTTATGTTTAACTTCAATTATCATATAAGTAAATTCGTGGAGAAAGTTGCAGAAGAAGTGAACAATTGA
>TR38863|c0_g1_i1 [SBCC073_fLF.Trinity] cluster=102336_TR5198-c0_g1_i1.fna evidence:transdecoder.blastx match:sp|P38456|YMF11_MARPO PF01348,
AACATTGTGAGTGAGAAGGGTATTGGAACATTGTTATCTGTCACAGCAAGCTTGCAGAGGTGCATTAGGCATTTCAGGAAGCTTGAGCTTGTAAAGGGGGACAGGGATCCTGAGCCACTACCATGTTCACCAATGTTGTACTCTGGGCAGGCGCACACTAATTCTCAGATGAACAAATTTCTTGAGACCATGGCTGATTGGTATAAGTATGCGGACAACCGGAAGAAGATTGTAGGGTTCTGTGCATATGTTATACGGAGCTCTTTGGCAAAGCTTTATGCGGCAAGGTATAGGCTAAAATCTCGTGCTAAGGTTTACAAGATTGCATCGCGTGATCTCAGCCGCCCGTTG
>TR4416|c0_g1_i1 [SBCC073_fLF.Trinity] cluster=102345_TR6515-c0_g1_i1.fna evidence:transdecoder
ATGACCTGTGACATAACTCTCGTTAAGGCCCGGTTTGGTTTGGAGTGGTTTGAAGGTGAAGGGATTCTCCTACTTGGAACATGCTATGGACGCCCAATCCATGCAGGCGTCGCACAAGGCGAGCATTGTGTCCAAGAAATAAATGGAGTTGCACAATTAAGTTATGCAGAGAAAATGTCTTGA
>TR41988|c0_g1_i1 [SBCC073_fLF.Trinity] cluster=102378_TR9815-c0_g1_i1.fna evidence:blastx match:sp|Q9FKG6|PUB52_ARATH PF04564,
CAGAGGGTGATGAAGGACCCGGTGCTGGCGGCGGACGGGTACTCGTACGAGCGCAGCGCGATGGAGATGTGGCTGTGCGACATGGACACGTCGCCGGTGACCAAAGCGCGGCTGCGTGACAAGAAGCTGGTGGCTAACCTGTCTCTTCTGAGCGCCATCACGAGCTGGGCGGCCCGGGGGGGAGGCTTC
>TR37898|c0_g1_i1 [SBCC073_fLF.Trinity] cluster=102398_TR12568-c0_g1_i1.fna evidence:transdecoder.blastx match:sp|Q9LYN8|EMS1_ARATH PF00560,PF00560,
AACAGCTTAACCATCACAGAAATACATATTTCGATGAACAATCTTTCTGGGTCAATTCCACTTTTCACAAACTTCCCTTCAAAGCTCGACTACCTCGATTTAACAGGGAACAGCCTAACCGGAACTGTGCCGCCCTCAGTAGGAAATCTCACACGGCTTACCGGTCTGTTAATTGCGCAAAACCAGTTGCAGGGAAACATTCCGGATCTATCCAAGCTATCAGACCTGCAATTCCTTGACCTCTCATACAACAATCTATCAGGGATAGTGCCACCATCTATTTACAATTTACCTTTGCTGAGATTCCTTGGGTTGGCC
>TR1637|c0_g1_i1 [SBCC073_fLF.Trinity] cluster=102398_TR12568-c0_g1_i1.fna evidence:transdecoder
CTGTATCTCGGCAACAATTCGCTGAGCGGGGTGGTTCCTTCCTTCGGCTCCATGTCGAATTTGCAGGTTGTAATGCTGCACTCAAATCAGCTAGAAGCTGGAGACTGGACATTCTTGTCATCCTTAGCAAATTGTACAGAGCTGCAAAAGCTGAACTTGGGTGGAAACAAACTAAGCGGTAATTTGCCGTCTGGTTCTGTAGCAACCCTGCCGAAAAGGATGAATGGCTTGACTCTGCAGTCAAACTAC
>TR43794|c0_g1_i1 [SBCC073_fLF.Trinity] cluster=102427_TR15748-c0_g1_i1.fna evidence:transdecoder
ATGTCTGCACTTTACCACATCAAGTATCAGCAAAAAGAAAATGTCCGTGGTGTTATATATGTAGTTAGTTTTGTTACAATTGTGCAACTTAAATGTATTGCTGGGGCTCCCAGCACATTATACTTTGTGGTTTGCACACATGCACAGCAAAATACTCCAAATCCGGTGAGGTCTGATGATGCTCTATCGGAGTATTTTAATAGCAAGCTTCTATATCACAGCCCTTCTTCACAGAAGCGTCTTCAAGTCATATGGTAG
>TR41080|c0_g1_i1 [SBCC073_fLF.Trinity] cluster=102454_TR19073-c0_g1_i1.fna evidence:transdecoder
ATGAAAGATGTTTATACACAGATATACCAACTAAAAACTAATAGTGCCTCTAGCAAAGCTATGCAACATTCTACCATGCCTTTAGCTACTGCAATTAACCTATGTAGATCAGAGGTCCAGAACTCAATCAAGATAGAATACGCAGATATCAACTTATCATGCAAGCAAAAAATATCAACAGATAATGCACATAAAAGATCTAGCTAA
>TR24166|c0_g1_i1 [SBCC073_fLF.Trinity] cluster=102455_TR19160-c0_g1_i1.fna evidence:transdecoder
ATGTATGCATTATGTCTGCACAACACTGTTCTCCCTGGCGACTTGAGAATGTTTGGAAACATTGCAAGCATGTATTTTGCTCTTTGGTCTCAGTTCTTCCAAGATTTTCTTGTTGGGAACTTTTATATCGACACCCTCAGTTTCTTGATACCCTCTAGCCATGACGTTTATCAACTTCTCTTTTTCTCTGCTATAATTACTTTTTTACTCTACTACATGAGTAGTGCAGGATTTAAAACATAA
>TR19517|c0_g1_i2 [SBCC073_fLF.Trinity] cluster=102609_TR35205-c0_g1_i1.fna evidence:transdecoder PF13976,
CCTCTGTTGCCCTGTCTACCAGCTCTTTTCAGCTGGTGGCATCATCGTCTGGGTCACTTATGTGGCTCTCGTCTCTCATCCTTAGTTCGACGTGGTCTTCTTGGATCCATCTCCGACGGTGTGTCTTTAGACTGTCAGGGTTGTCGGCTTGGTAAACATGTTCAGTTACCTTATCCTCATAGCGAGACTGTGTCTCAGCGTCCTTTTGACCTTGTTCACTCTGATGTCTGGGGTCCAGCTCCCTTTGCTTTGAAGGGAGGCCATCGCTACTATATTATCTTTATAGATGATTTCTCTCGACATACGTGGATATATTTCATGTCTTCTTGTAGTGAGGTC
>TR8249|c0_g1_i1 [SBCC073_fLF.Trinity] cluster=102620_TR332-c0_g1_i1.fna evidence:transdecoder
GCACTATCTCTTGCAGAGTTCTCTGACAATAACTCCAAGCATAGATCCACAGGAAGGAGTCCTTTCTCCATTGTCTACACTAAAGTTCCAACACATGTGGTGGACCTGGTGAAGCTACCATCAAGGGGAAACTCAAAAGCAGTCTTGTCCTTTGCTGATAATTATACTGAACTATTTGAAGAGATTCGTGGTGTTTTGGGAGCACAAAATCAGAAATATAAACAACTTGCTGATTGCAAAAGGAGGCCAAAACCATTCCAAGTTGGTGATAAGGTGATGGTCTACCTCCGAAAAGAGAGGCTGCCTTTAGGTGTTAAAGGGAAGCTT
>TR21677|c0_g1_i1 [SBCC073_fLF.Trinity] cluster=102643_TR2703-c0_g1_i1.fna evidence:transdecoder
TACCCATATCATGTAAAAATATGTGAAGTGCCCATATTAATTACACACTCTCTTGCTCCAGAAAATGAAAGGAAATGGGGGAGAAATTTCCCATGTAAGGTTGCAATATCAAATGATCTGACAGTCAACTCACCATTGGGGAAAATAAAAGAGAACAAGAAAGGAAATAAACAGGAAGCGGAAAGACTGGCAAGTCACTCACTATAG
>TR34134|c0_g1_i1 [SBCC073_fLF.Trinity] cluster=102734_TR12545-c0_g1_i1.fna evidence:blastx match:sp|Q9SQZ0|CAAT7_ARATH PF13906,
TGGGGCGTGCCGGGGATGCCGTGGGTGCCCGCGGCCTCCGTGTTCCTCAACGTCTTCCTGCTCGGTTCCCTCGACCGCCCGTCATACGTCCGGTTCGGCTTCTTCTCCGCGGCGGCCGTGCTCGTGTACGTACTCTACAGCGTGCACGCCAGCTATGACGCCGAGGAGAGCTCCACGCTCGACGGCGCCAAGGTGCAG
>TR25552|c0_g1_i1 [SBCC073_fLF.Trinity] cluster=102773_TR16636-c0_g1_i1.fna evidence:transdecoder
GGCGGCATTGGAGCTTCAGTCGATGGTGCATGGCGGCCATGGCAGGAGAACGACGACGGGTGGGAACGGAGCCACGATCGGGAAGGTGAGGGGAGGCTAACAGCTGGGATCGTCAGGCTCGTCCGAGGTGCAGCCATGGCGGGGGTTCCTGCAAAAGGGAGAGAAAGCATGAGGGAGAGATATAAAGGAGGGGGAATGGGAGATACGAGGAGTGGGCGGCACTCATCTGTTGGTGTGGCAAGGCTCGGAGCAGTGCTGGCCGACGGAAGGCATCGGGTCGAAGCGACAGAGAGGAGGCACAGGGATGAGCGGTTCCATGTGCGATGCGCTGCGGCAGGAGCTCCAATGCCATGGGGTGGGGGAGGGATGTCG
>TR18427|c0_g1_i1 [SBCC073_fLF.Trinity] cluster=102781_TR17165-c0_g3_i1.fna evidence:transdecoder
GGACCAAGCGGCAGGCCGGCGACCAGCAGCACCTCTGTCTTCTTCGCTGCCGATTCCTCCCCAGGTTGGAAGGATGAGGAAGGGACTTCATCCCCAGATGCAGTGGATCTCGTACGTGACGCAGAGCGGCCGGCTGATCAACATCATGATGACCAAGGTGAACCACACCGGTAA
>TR13531|c0_g1_i1 [SBCC073_fLF.Trinity] cluster=102789_TR17594-c0_g1_i1.fna evidence:transdecoder
ATCTGTACATATATACAGCAGCCAGACAGAATGGAGTCCCCAGTGTCTCAAAAACTCCTCTCCTCTCTGCCCACATCAGTGTCGGTGGCGCACACTGGCTGGACTGAAATGGAGCCCTGGTGGGAACAGATCCATACAACATCCGGCAACCAAAACTCCCTAGCATGCCTTGGCTAG
>TR494|c2_g1_i1 [SBCC073_fLF.Trinity] cluster=102863_TR26210-c2_g1_i1.fna evidence:blastx-noover match:sp|Q75LU8|CNBL3_ORYSJ
ATGTTGCAGTGCCTGGAGGGGGTGAGGCACCTCTGCGGCGTGCTCCTCAAGTGCTGCCACATCGACCTCAAGCATCCCAAGGGCCTGGAGGATCCCGAGGTCCTCGCCAGGGAGACCGTGTTCAGCGTGAGTGAGGTCGAGGCGCTGTACGAGCTGTTCAAGAAGATCAGCAGCGCCGTGATAGACGACGGGCTGATCAACAAGGAGGAGTTCCAGTTGGCG
>TR11873|c0_g1_i1 [SBCC073_fLF.Trinity] cluster=102907_TR30890-c0_g1_i1.fna evidence:transdecoder
CCGACCCCTCCCCCCGAAAAGCCACAGCCTTTCAGATCAAATCACGACCCGCCCCAGATCACCGAGCCTCCCCTCCCAGATCAAGAACCACCGAGGCCCAAAGACCAGAGGACTGGACTCTGCGGGGGCGACGAGAGAAGCCCTCTCCCCTGCCCTGGCCTTGAATCAATGCGGACGGAGCAACAGGGGGGGGAATTAATGGGGGGCGGCAGGGTTGGATCAGCACCAAGATTTGGGGGTGGGGGAATGTGCCTGGGGAAGGGGGTGGGGAAGAAGAAGATCAGGGTGGAAGGTGGTAGGAGCAGGGGTAGGAGGTATGGGGGGATGGGAGGAAGAGGGAATGGTGAAACCTTGCTCGGT
>TR1413|c0_g1_i1 [SBCC073_fLF.Trinity] cluster=102924_TR32796-c0_g1_i1.fna evidence:transdecoder
ATGGCCACATTCAACCCATTTTTTGTCACGGAGTTTTGCCAGCCCGATGCAACAATGCCCTACGACAAAGAGCTGGTGCAGATCGTCAAGGACATAAGGATTGCTCTGCCAACAATCACCGGGAAACCAATCATGTCTTTCCCGGCAGACGCTCGCTACAGGATTGAGGTGCACATCCCTGGAAGGACCTTCGGGAATCGCATAGAGCCCATTGACTTCAAGTTTATTGCACCAAGCTGGATTCTCGGGAGGGACATGGCGATTCAC
>TR41464|c0_g3_i1 [SBCC073_fLF.Trinity] cluster=102973_TR2113-c1_g1_i1.fna evidence:transdecoder
ATGTGGCTCTCCTTCCTTCTTGAGAGCTCACCACAAGATGGTGATGCTGATGATGCCACATGTACACACACTTGGCTACCACTTGTTCATCAGATCATTATCATCATCATCGCCATCTCCAGTTCTAGAATTCAAGATGAACTCCGTTTACCGACGACGGTTTCGGGTCCGGATTACCTCCCAAGCTTTGCTGCACCACTTACATAG
>TR23148|c0_g1_i1 [SBCC073_fLF.Trinity] cluster=103037_TR8821-c0_g1_i1.fna evidence:transdecoder
AAATTGATGCTAGTAATTGAGTTCTCGACAAAGGATTATTTGTTGCCTTCAACTCACTGTCACTTGTCTTTGGTGTGGAAACTGAAGTTTACAATTGTGGATGCTAGTTTAATTGGGAGTGTACACATTTTAGATATACCCTCTCTGGGTTCTCGAGACTATAAAGAACATCTTTACTTTCAAGCTACTTCATTATCTCATGACTGGAGTTCACATATTGTATTGGAAAATGGTAATTCTGAAACTACTTCTATTTCTGTTTCTGGATATTGGGTGGTGCAAACATGTATGTCAAGCCGAAGATGGAAGGGTCACTCCTCTTGA
>TR43302|c0_g1_i1 [SBCC073_fLF.Trinity] cluster=103055_TR10977-c0_g1_i1.fna evidence:transdecoder.blastx match:sp|Q2R2D5|XA21_ORYSJ PF13855,
TGGGATTTCCTTACATCCTTAACCAACTGTAGCAACCTGGGAATACTAGACCTTGAAAAAAACAATCTTGAAGGCGTTATGCCAATTACTATTGCAAACCTATCTACAGAGCTCACTTGGATTAAACTAGGTATGAACAAGATAGCTGGGACCATACCTGCAGGTTTAGGTAAGTTTCAAAAGCTTACAACCCTCGCCCTGCAGCAGAGCCTCTTCACAGGCACCTTGCCTCTGGATATTGGCCAAATTCCTAGCCTTCAGTATCTTGAGCTATCCCATAGCAGATTTCATGGGCAGATTCCACAATCATTAGGCAATATCACAAAGTTGAGCGAGCTCTTTCTATCTAATAACTTTCTGGATGGCAGCATCCCAGCAAGCCTTGGTAATCAAACAAAA…
>TR28185|c0_g1_i1 [SBCC073_fLF.Trinity] cluster=103082_TR12976-c0_g1_i1.fna evidence:transdecoder
ATGAAAGTTAGTATAAGCTTTGTACATGCCCAGCGAAGAGCAAACAGACACTATTACATCAAGATAACAACATACAAAGCTCGGAAGCGCCCTCCATGGCTAGGGCTGAGGAAGTCTAAGTACACAAGTAGCCCACCAGTCCGTAAAGTTGTTGCCGGGGTTGGGAGGAGGTGCCTTAGAACGAATCCAAGACAGGACTGTGTGCCAGGTTTGATAGCAAAATTGGCAATCCATGAGGAGGTGCTGCATACGCTCCACCTCTTGATCGCCCACCTCAGGCATCTAGCACAACAGATGAATGAA
>TR26566|c0_g1_i1 [SBCC073_fLF.Trinity] cluster=103088_TR14212-c0_g1_i1.fna evidence:transdecoder
CCGATGTCCATGCCCCCCTCCTTCTTTGAGATACCCAAAGGGGTGCTTAAAAGGCTAGATTTTTACCAGTCTAGGTTATTCTGGCAATTCGTGGAGCAGAAGCGAAAGTACAAACTTGGTAAGGATCAAGGTGGATTGGGTACTGAAAACCTCAAAACTAACAGTAAGTGTATACTTAGCAAATGGTTGTATAAATTGCTTAAGGAGGAAGGTGTTTGGCAAGAGCTGCTTCATAACAGAACTTGTATTCCAAAACGATATCCCAAGTAG
>TR30828|c0_g1_i1 [SBCC073_fLF.Trinity] cluster=103140_TR18766-c0_g1_i1.fna evidence:transdecoder
CCATCAGTCATGTATGTTGAGCAAACCACAAGATATTTCATCTATACAGATGGAAATATAGTATTGACAGGAAATTATGCCATTTTAGCAAAGGACCTAGTGCTCAATGTGCTACTGCTACTTCATAGAACATTCCAGTGCCAGTATAGCAACCAGTTTTATGTCTGCTGTTATGTTCTAATAAACAGCAGTACCTGGACACAAACAAATCTAATATTCCCTTGTCTGTTGCATCATCCATCATATTATACGCTGAATTATGTCATGTGGGGAATGAGGATGGGTAGCAGACAACATAGTTAA
>TR24607|c0_g1_i1 [SBCC073_fLF.Trinity] cluster=103146_TR19465-c0_g1_i1.fna evidence:transdecoder
GTCACAAACAGCCTCTTAAACTTGTCATCTGTAACTTGGTACGATGAAAATACACAAATGGGATACAGATTTATGTCCGTTCACCAGCAGTCCAGCATCACAATTCGCAATTCACAAAACTACCGCCGTCTACAGTTGGCGCGCCGCCAAAATACGGCATGCCCCTCTGCCGCAGCTGCAAGGCCTCCTCCGCCGTCGCCGCCC
>TR43490|c0_g2_i1 [SBCC073_fLF.Trinity] cluster=103166_TR21608-c0_g1_i1.fna evidence:transdecoder
ATGGAGGCATCCCCTCTTGGAGGGCGGGACGACGCTGCAGCGGCAGCGGCGACAAGGTTCCTTGACCTCGACAACCCCGACCAGCACCGGCACCCCGGCGGTGACAGCTTGACGGCTCCCTTGCACAAACAGAGAGCTCACATGTGTGCCGCCCCCAAAGCATCCGCGCTGCAGACACATGATTCGACCAAGAAAATCTGA
>TR41791|c0_g3_i1 [SBCC073_fLF.Trinity] cluster=103307_TR1054-c0_g1_i1.fna evidence:transdecoder
CTGTCACCCGCTGATTACTCTCCAAATGCAAAGTTCATTTCCGTCCTGTCACCCGCTGATTACTCACCCGCTGTCACCTGCAGGATGGTTTCTTGCTTTATTTCCGTCCTGTCACCCGCTGATTACTCTCCAAATGCAAAGTTCATTTCCGCTTTGGTGGCAGACCTATTGTCTTTGTTACTGATTTATGTGCACTTACGCCATGCCTTGGGACATTCAGTTGTTTCTGTTATTCTTCAAATACTCTGA
>TR17930|c0_g1_i1 [SBCC073_fLF.Trinity] cluster=103311_TR1984-c0_g1_i1.fna evidence:transdecoder
GCGGCGCAAACAAGAAAACAGACTAGATCCATCGCTAATCAGAAAATATGTTTGCATCCTTGGAGTGATTATAATGTCAGTTGCACTAAATTCCACCACACAAACAATATGTACAGATTCAATGATGGCCTGAAACTAAGTAAAAGGATCCGATCTAGGGGGCGCAAACAAGAAATCGACCTTGAAACAGACAATGTAAAATGA
>TR31816|c0_g1_i1 [SBCC073_fLF.Trinity] cluster=103332_TR7906-c0_g1_i1.fna evidence:transdecoder
GCCTACTCCGCCTTCCTCGCCTGCCAAGCGGCGCAGCAGAACGCGCAGCAGCAGCAGCAGCAGCAGCAACAGCAAGCTCAACCGAACGGCATGGAGGCGTACAGCCGGATGATGGCCATGTACCAGAAGCTAGGCCAACAGCAGACCCAGCCACGCAGCTCCAAAGAGTGA
>TR22678|c0_g1_i1 [SBCC073_fLF.Trinity] cluster=103354_TR12651-c0_g1_i1.fna evidence:transdecoder
TTTGTGCTTGGAAGCACAGAAGCTGCAAAATTAGGAGAAAACAATTATGCCAGTACCACAAGGGAACTTAAACAATTGAATTGGTATACAGAGCAACAAATATTAGCAGGGAAAAGGGTCGGAAGATTAAAAATCTCAAAATCCAGTTCAATTCATGATACAAAAGGTTTAAACAGAGTGTAA
>TR9494|c0_g1_i2 [SBCC073_fLF.Trinity] cluster=103364_TR13569-c0_g1_i1.fna evidence:transdecoder
ATGAATCAAAGGAGGCCTAAGCAACTTTCTTCTCCAGAATCAAACCATGCTCAGCTCATCATTAACCACCTGTCCATCAACCAAGAAGAGAAGAAAAGAAAGATGTCATGTTTGCTTCACAAACAAAGGACGACGACATGCTTGACTTGTGCTTTTCAAATTTTCTTCTTTTTTTTCTTTCCATTCTTGCACTATATAAATATAAAACCGTTTCTTCAATTCAAAGCCAGCTCCCAAATTCACGAGGAACTCGATCGACCCAACGTACCTGCCTGCCTGCCTGATAAAACCCTGATCGGCCATCAGTTCCTCTCTCAAATCCAACCAACTAATTTACGACGTGTCGTGTTACCCATGTGTGTATATCTATCTACGTACCATTCTACCTACCCAGCTCAA…
>TR18707|c0_g1_i1 [SBCC073_fLF.Trinity] cluster=103368_TR13898-c0_g1_i1.fna evidence:transdecoder
ATGCATCATTCTGTTCTTATAATTTCCATGTGGAATTGCATATTCAATTTACAGCATAATAGTGCCTTGACAATGCAAGATAATATGTTTTATGCTTCCTGTACTACATTTGTGGTGTCTGCTTCAGACAGCAATATGTTTGGGTTTGCTGATCTCTGA
>TR20385|c0_g1_i1 [SBCC073_fLF.Trinity] cluster=103384_TR16219-c0_g1_i1.fna evidence:transdecoder
AATAATCTGAATTTTTTAGGCAGTTTGTGCATGAGACCAGCTGAGTATCTAGTCATCCTTTCTCCACTAACCAAAGGCGTGGAAAGCATAAAGTACCGATTCAAGTTTTCAACTAGCATGATGGCTTGCCTCAATGTTTTGCCTTTTACAGGGTGTCGTGCATCATCCCCCATAATTAAAATTGGTAATCATAGGCATCACATGGATGAAACAACAATCGTCAATCTAAAATGGATTGTTCAGACATGCTTTGCTTCGTGG
>TR41610|c0_g1_i1 [SBCC073_fLF.Trinity] cluster=103458_TR26754-c0_g1_i1.fna evidence:transdecoder
ATGTGTTACCCTAATACTAAAATCCTCAATTTGCCTATTATTCTCAGTGATCATACTTCCATTTTAGTGTCTACAGAGGGAAATTTTGTTAAGCCTAAGCAAGCTTTCAAAATTGAAAATTGGTGGTTGATGGAAAAGGACTTTGCCAATTTTGCTAAATCGGCTTGGAACAATTGTTCTCTAACCTCTTTTGCAGCCAAGACTTCTTCTTTGGCAGGTTCTCTCAAAGTGTGGTGCACGAAAAAAAAGTCTACAATCGGAACTTTTGGAGCTAAAAGGGAAGATTAA
>TR31876|c0_g1_i1 [SBCC073_fLF.Trinity] cluster=103490_TR34748-c0_g1_i1.fna evidence:transdecoder
ATGGCCGCCGGCTACCTAGCTAGCTCCCTAATGCTTCTCTTAATGAAAGCTAAGATCAACGTACGTATTACTATCTTCAAAGAAACTCCCTGCATGAAAAAAAAACTGCACCCAATCACTTCAAGAGAGAGAGAGGGAGGGAAGGAAGGGGAATCACTTTGTGGGATGGAGGCGAAGGCTCCGAGGAGCAATGCTAGAGCCAACATGGAGGCA
>TR9512|c0_g1_i1 [SBCC073_fLF.Trinity] cluster=103502_TR4919-c1_g1_i1.fna evidence:transdecoder.blastx match:sp|P30524|GLGL1_HORVU
ATGGTTCTCAACTTCTCATCTTGTTGCAGTTGCAGGTGGACTGCTAATGTCATCGATGCAGTTCAGCAGCGTGCTGCCCCTGGAGGGCAAGGCGTGTGTCTCCCCAGTCAGGAGAGAGGGATCGGCCTGCGAGCGCCTCAAGATCGGGGACAGCAGCAGCATCAGGCACGAGAGAGCGTCCAGGAGGATGTGC
>TR20555|c0_g1_i1 [SBCC073_fLF.Trinity] cluster=103523_TR4590-c0_g1_i1.fna evidence:transdecoder.blastx match:sp|Q38961|SNM1_ARATH
AGTGTCATCTATTATGATTTTCTGATGGCTACTTTACTTTTTAGGACCGATATGACCTCATTGTGGCATTTTGTCCCACTGGTTGGTCATTTGGTAAAGGGAGGAAAAAGACACCAGGCAGAAGGTGTCAACAAGGGACAATCATCAGATACGAAGTACCGTACAGTGAGCACAGCAGCTTCACAGAACTCCGAGAATTTGTCCGGTTCATATCGCCAGAGCATATAGTTCCCAGTGTAAACAATGATGGCCCTGAGAGTGCAGATGCTATG
>TR35517|c0_g1_i1 [SBCC073_fLF.Trinity] cluster=103538_TR8663-c0_g1_i1.fna evidence:transdecoder
ATGACCTATTATAGTCTCGTTATATTGTGCAGCTTTGACACTTATATGAAATTAAGCATATTTATATTAGGATTGATCGGTATGGTTTTCTACACAAGAAAAAAAGATTTCAACAATATCATCACATTAGTTGAATGTCGCCTAGAATATCTGTCAATACTACTACTGGATGATCTGGTGGATCTGCTTGTGTAA
>TR1088|c0_g1_i1 [SBCC073_fLF.Trinity] cluster=103552_TR12020-c0_g1_i1.fna evidence:transdecoder
TTTATTTATTTTGGTGGGCTTCTTTGGCCTCTTTTATTTCCTCACATGGGACAATGCTCCATCAATGATGATCATCACACTTACAACTCAAAACTTAGAGCAATGATGACTCTATATGAAATGCATTCGGTAGTGTACCGTGACAATGATCTAGCATAG
>TR1183|c0_g1_i1 [SBCC073_fLF.Trinity] cluster=103583_TR18331-c0_g1_i1.fna evidence:blastx.transdecoder match:sp|Q2RBJ6|P2C73_ORYSJ
ATGGGGATCTGCTGCAGCAGGGAAGGAGGGGGGAAGGAGCTCGAGGAGACGGAGGGTTGGTTCCCGTGGAAGCACGACGACTTCTTGCAGGAGCAGCTCACCGGCGCCGCCGGCGTGTCCATGCACACCAAGCAAGGGTGGAAGGGCGTCAACCAGGACGCCATGGCCGCCTGCCAGGTAAGGTCAAGCTTTCCTTTCCTTTCCTTTCCTTTCCTTCCC
>TR40868|c0_g1_i1 [SBCC073_fLF.Trinity] cluster=103606_TR22213-c0_g1_i1.fna evidence:transdecoder
CCCGACCCTGGCTTGAGGCCGTCAATCAGGCAGGCCGTCAGCGTGCTGCGGTTGGAGGTGCCGCCGCCGAGCCTCCCAGGAAAGATGCCGGTGACGACCTACCTGATGCAGCCGCCGGCTGATGATTCTTTTGGTTCGTCGGTAACCAGCGGCAGCGGGGATGCCAGCACGACTAATTCTGCTAGAGATAAAGTCGAGTAG
>TR42293|c0_g1_i1 [SBCC073_fLF.Trinity] cluster=103628_TR27271-c0_g1_i1.fna evidence:transdecoder<blastx match:sp|P10978|POLX_TOBAC
ATGCCACAACTGATTATTTGGGTGCAGTCTATGTTAAGAGAACTTGGTGTGAAGCATACACCAGTCCCATGTTTGTGGTGTGACAATCTTGATGCTACTTATTTATCTGCTAATCCTGTTTTTCATGTCAGGACAAAACATATTGAAATCGATTTCCACTTTGTCAGAAAAAGAGTTGCTAGAAGGCAACTGGAAATTCGGTTTGTGCATTCACAGGATCAGGTTGTAGATGGATTCACAAAAGCATTGCCAACAAGAAATCTTGAGGAATTTAAGCGTAATCTCAACTTGACAAAGTTG
>TR24989|c0_g2_i1 [SBCC073_fLF.Trinity] cluster=103638_TR29160-c0_g1_i2.fna evidence:transdecoder
ATGTACATAAAGTTAGCTCAAGTGGATGCAAAGCAAAAGATCATGATTGTTGTAAAATTTCTTGTAACATCAACAGCAGACTGGTGCCATTTTCGCAGAGTGTGCGAGCAAGTCAGCCAGTTAACTAAGCGCCTACAATGTATCGTGCCTTTATGCGATTATTATTATTGTTTC
>TR16829|c0_g1_i1 [SBCC073_fLF.Trinity] cluster=103644_TR29836-c0_g1_i1.fna evidence:transdecoder
CCCTATGTGCAGATTAGGGTAATTTTGTTGTTTTTCTATAAATACTCTCGCCAAAATATATATTCTATCAATGAGTTGATGGTGGCAACTCGTCATGCCATGTCACGCAAGCAAACAATTATTTTTTGTGGAAGAGGGTCCGCGACAATAGTTGTTAGACTACCGAAAAGAGAAGCTAATGAAGCCACCAACATCCATGAATAG
>TR39732|c0_g1_i1 [SBCC073_fLF.Trinity] cluster=103674_TR34237-c0_g2_i1.fna evidence:transdecoder
ATGCATTTGTTACATCACAAAACAAGAATCACGGCACAACTTGAGAAGGACTGGTTGTTTACAGAAGTATTGAGTCAAAGATCAGAAGCAAGGGCTACGTACGAAGGCACATGCATTAATAGTAACAGGCAAAAGAAAAACAGTGTAACCAACCAATCAACCAACCCAAATAACAGTGACGCACAGGATAAATAA
>TR31393|c0_g2_i1 [SBCC073_fLF.Trinity] cluster=103697_TR2618-c0_g1_i1.fna evidence:transdecoder
ATGAATCCAAGTTTATTGAAGAATTACATAGTAAGAAACTTGGTAAAACACCCTAATTGGATGAAATACAAGTTTATTGGCGAACTACATTTTGGTGTGATTCATGGGCATATTATAAGATCTGGTTTTCCAGATTTAGTTACTCGGTTTCTAATTGTATCAGTTTTCATACAGCACTATTTACCTTGTCAATTGGTTTTTATTGGTAATTTTGGTAAAAATAAAAAAGTTTACATGGCA
>TR10730|c0_g1_i1 [SBCC073_fLF.Trinity] cluster=103704_TR4625-c0_g1_i1.fna evidence:transdecoder
ATGGTGTATGAGCTTTCCTCCGCACAGGCTTCCTTGATGGTCCAACACTCCCATGATTCTCCATCAAACGCGATGTGTGATCAGCTTCGCTTCATCCGAGAAACAAATAGATCGGTGGTAATCGGTTCTGGCCTCAGTCAGGTGTTCCCTGTTTTTCTGATGACTGCTCTAGGGAACAAGGCTTCATTGTTGTACTGA
>TR40998|c0_g1_i6 [SBCC073_fLF.Trinity] cluster=103708_TR5150-c0_g3_i3.fna evidence:transdecoder
ATGACCCCACACCCAAGCCGGATGACCTCGACCTCGACCAAGCAACAACATCAGGCACCCTCTGGTTCCATGGATGGCATCGATGAGGAGGATGAAGATGTGTGGGACATGACGAGCTCAACGACCTTGACCTCGATGGTGACATCATCTAGACCCCGAGCACAAGGCCAACTTCCTTCTTCCCCTTGTTTCTTTACCGCGTCTCTGCTCTGCTCTAGCGTAGCCAACAGTTTCTAG
>TR40998|c0_g1_i13 [SBCC073_fLF.Trinity] cluster=103708_TR5150-c0_g3_i3.fna evidence:transdecoder
ATGGATGAATGGTGTTTCAGTTTGTGCATGTTATCATTACCTAAACTTATTTGTTTGTTTGATTCTATCAGAAGCAGCAACCACCATCTATGGACGAGAAGGATGACCCCACACCCAAGCCGGATGACCTCGACCTCGACCAAGCAACAACATCAGGCACCCTCTGGTTCCATGGATGGCATCGATGAGGAGGATGAAGATGTGTGGGACATGACGAGCTCAACGACCTTGACCTCGATGGTGACATCATCTAGACCCCGAGCACAAGTTCCTAAGCTTCCAGGGAAGATACGGCGGTGGTGCACCTATAGCAGCAACAAGAAAGCGTGA
>TR16942|c0_g1_i1 [SBCC073_fLF.Trinity] cluster=103743_TR12316-c0_g1_i1.fna evidence:transdecoder
ATGACCACAAAAATAATTGGGACAATTGGATTATGTTTGGATTTTTCCATGGAAATTAAGAGCACTTTTAAATGCAAAAATGACTCTGTTTTGATGGTGGGGTCCACACCAACATCGAGGGTGATGTTGTTTTCCTTAATAATAATTGTCTTGGATTATTCGACAATTGTGCAACATTTTTTCGGTGCTGTTTGGGGAATTATTTTATTGCCATATAATTCAAGTGGCCTTTTACGTGGAATTTGA
>TR12146|c2_g1_i1 [SBCC073_fLF.Trinity] cluster=103748_TR13300-c0_g1_i1.fna evidence:transdecoder
ATGAAGAAAGATGGAGTACTCCTACCAGCCAGCTACGAGTTTACAGACACGCACACGCCAGTCTCAAGAAACTGGGCTCATAATGCCGGACTTATGCAGGCATTCAGCTCAGCCCTGGCTAGTAAAGGCTCCCCAGCTTGGACTCAGAGGCGTGCATTTCCAAGTGATGCTGAGCCGGGCTGTACCAAGTTAAGGCTCGTTTTATTGAAGCTGCTGTACTGGAAGATGCCAAATCTTTAA
>TR16042|c0_g1_i1 [SBCC073_fLF.Trinity] cluster=103787_TR20245-c0_g1_i1.fna evidence:transdecoder
ATGAAAAAATTCTTATCCTATGCATCAAATGACATCTCTTCCTCTATAGGAATTGAGATGCATGTCATCTCACTTCCTATGAGTTTTCTATTCCCGTACTATTCCTATCCTATGAACCAAAGGAGGCCTAAAGAGATTCACAAACCTCAATAA
>TR35614|c0_g1_i1 [SBCC073_fLF.Trinity] cluster=103801_TR21828-c0_g1_i1.fna evidence:transdecoder
GTGCTACAGTATTTCAAGCTTGAGCTTCTACCAGAGCTCTCCGGCTTGATACGAGTATGCTCAGAGACTGAGGTGAGCCTGGCCAATTTTGATGATACCGTTGCAGAATACGGACACAATGCACAGACTGGACCAAAGCAAGCTCAAATGCAAACTAGCAGAGCGTTTACAGAACCGGCCTTTCTATTTGACTAA
>TR38656|c0_g1_i1 [SBCC073_fLF.Trinity] cluster=103816_TR24434-c0_g1_i1.fna evidence:transdecoder
ATGAAGCCTCCACCAAATCTCTACAATGGTTTTCCACCCCAACTCAAGTTCGTCGTTGTACTGATGAGTTTAGACTGGACAGCAAAGCCTGATGGTTGCTGCATCATATCCACTTCATTCTGCTGTAGCTGTACTTATGCCCACAACCTGATCCATGACAAAAAGAGGATTGGTCAAACAAATCGGATTAATCTTCAATTTAGTTTTCGCTGGCCATGGTCTGACTCTACAATGCGACACTGGATTCAGGAGGGTATTTGCCCGCCATGGATATTTTCTACAAGCAACAGGTTATCGTGA
>TR22670|c0_g1_i1 [SBCC073_fLF.Trinity] cluster=103855_TR33595-c0_g1_i1.fna evidence:transdecoder
ACAAAAGGATGTTACTGGAGTCACATCAATGTTCATTATGTTATTCAACTTGGCAGCCCAATAATGCCAATAATGCTATCAGCAAGCATTGATATTCAAGTAAAGGTTGCTTCCTATATCAAAAGAAAATTTGATCTTCGCTCTGAGTGA
>TR27341|c1_g1_i1 [SBCC073_fLF.Trinity] cluster=103858_TR34060-c0_g1_i1.fna evidence:transdecoder
ATGTTTTGGAGCTTTGCACCAAGAATCTCTTATCTGCTTGCAGCTGATAATAATGGAGATGCAAGCACGGAACCATGGAATCTCCTAGGTATTTCCTTCGCATATACGCCACAAAGTAAGCTCCCCCCAACAGACAGGGAAAATCATGTATCTGTACTTGCCCACAGTATCAGAAAAACGATAATGAAATGA
>TR22467|c0_g2_i1 [SBCC073_fLF.Trinity] cluster=103862_TR34155-c0_g1_i1.fna evidence:transdecoder
TGGCTCCTGGTTGCTGCGAATTGCAGATTCTGCAAAGGAGTTCGAAAATTCTCATCATCCTCCCTGGTCACCGCAGCGTGCTCTGGGGCTATAGGATTCTCTGGCTCCTGGTTGCTGCGAATTGCAGATTCTGCAAAGGAGTTCGAAAATTCTCATCATCCTCCCTGGTCACCGCAGCGTGCTCTGGGGCTATAG
>TR36540|c0_g2_i3 [SBCC073_fLF.Trinity] cluster=103881_TR1371-c0_g1_i1.fna evidence:transdecoder
ATGGATTGGAAGCTCAAGCGATCGAAGAGCGTTCCTAAGCTCAAGAACGGATCGCCCATGAGTCCGACTAAAGATGTTCTCGGTTGGGTGTCCTCTCTACTAATGAAGTTTTACCACCATCTGGTGGTGTTTGAGAGCAGAGATGTCATACTTTCATCAGCAGCGGCCAAATCCCCAGCACCGCCGATGATGTACACCCCTGTATCCCTTGACATCTAG
>TR34699|c0_g1_i1 [SBCC073_fLF.Trinity] cluster=103903_TR7246-c0_g1_i1.fna evidence:transdecoder
ATGTATTACTCCAAAGAAGACACATCATCATCCGTTGTTGGCTTGTTGCATCAGAGGAACATCGATTCACATCATAGACCAATGACGAAACTGATCAGAGACTTTCGTACCAACATCTTACTGCCTGAAGCCTATAAACAGAGCCAAGATATTGTGGTGGTGCATTGCATCTCTGGACTGAAACATTAA
>TR20197|c0_g1_i1 [SBCC073_fLF.Trinity] cluster=103915_TR9190-c0_g1_i1.fna evidence:transdecoder
AGGCAATGCAGCATCTTGAGGAAAAATATGGGGTATGTCACTGGTTTGTCTTTGTTGCATAGCAAGTCACAGTTTAACATTAGTCTCTTAAAATTGTCAAAAAAGTGTAGAATTAATTCCTGTAATGAGATGAAACCTGTGCAAAGGCAGGAGCTGGAATTGCTTTTCACCAACTAA
>TR17979|c1_g1_i1 [SBCC073_fLF.Trinity] cluster=103919_TR10901-c3_g1_i1.fna evidence:blastx.transdecoder match:sp|O24653|GDI2_ARATH PF00996,
ATGTATGACAGATATGAACCAGTGAACGAACCATCTCTTGATAATTGCTTCATCTCAACGAGCTATGATGCTACCACACATTTTGAGACAACTGTGACAGACGTTCTTAACATGTATACAATGATCACCGGAAAGGCTATTGATCTCACCGTTGATTTGAGTGCTGCTAGTGCTGCTGAAGAAGAATAC
>TR7583|c0_g1_i1 [SBCC073_fLF.Trinity] cluster=103921_TR11172-c0_g1_i1.fna evidence:transdecoder
ATGACAACCCATAAAAGAAGTGAAGGATTTTTTTTTAGAGAACAAAGTGAAGGATTTTTTTGGAGAATCTGCTATATTTGTTTTTTTAGAATGCCAACCTTTTCCAGCACATTTGTATATAAAATTAAAATTATTGATGCCAATGGTCGATCTTCAAACGGGGTGATGGCTTACATCCGGAATCCT
>TR1879|c1_g1_i2 [SBCC073_fLF.Trinity] cluster=103935_TR12974-c0_g1_i1.fna evidence:transdecoder
ATGATCATACCTCCTTTGGTTGCACATATTACGCAGATGACTGGAAGGGAAAATGGCATCACACCTCATGCTATAGAGAAAAACATTGTGTTAGGATCACTACATGCACATATTATACAGATGCAGGAAGGGAGAACACCATCACACCTCATGCATGCAGAAGAACCTTGTGTTAGGATCACCACATAG
>TR36960|c0_g1_i1 [SBCC073_fLF.Trinity] cluster=103941_TR13494-c0_g1_i1.fna evidence:transdecoder
ATGAGGGCCTATTGTCGTTACCGCGCAGCCCACGTTTATCTGCTTGCTGCTATTTCTGCTATCGCTGAAACCAACCAGGAGTTACTGGCCTTAAGGCACCAAGGAAGCAAAGAAAAGGACAACACTCAAACAAAAGGAGAACACTCACAAGGAACCATGAAGCCAGCGATCCGTGTCACCTGGATATTT
>TR10908|c0_g1_i1 [SBCC073_fLF.Trinity] cluster=104038_TR28573-c0_g1_i1.fna evidence:blastx-noover match:sp|P0C042|Y4597_ARATH PF03407,
AAATTTTTAAGTACTACATACTTTGGTGGTATTTGTGAGCCAAGCAAAGATTTAAATGAGGTCTGCACAATGCATGCTAACTGTTGCATTGGATTGCAAAGCAAACTTCATGATTTAAGAATCATCATGGAAGACTGGAGGGATTACATGTCTATGCCATTAAGCTTAAAAACATTTGGGGCATTTTCATGGAGGGTACCGCAGAATTGCAGTCTTTCA
>TR11573|c2_g1_i1 [SBCC073_fLF.Trinity] cluster=104046_TR29874-c0_g1_i1.fna evidence:transdecoder
ATGAGATCTTGCATGAAGTGGCTTCAAGCTTCTGGCGCTCTCTGTTGCAAGAGAGTGCCACAAAGGCTAATGGACATGTTCTATAGGACGGCGATTCGATCCTTAATGTTGTATGGCGCTGATTGCCGACTAAGAGATGCTATGTTCAAACAGTTAGGTGTAGCGAAGATGCGCATGTTGAGATGGATG
>TR22195|c0_g1_i5 [SBCC073_fLF.Trinity] cluster=104090_TR3335-c0_g1_i1.fna evidence:transdecoder
ATGTGGTATTGTTTGTCAAGCATTGATATTTTTTTCACGTACAATTCATTCTTTTTGCTCACTTACTTGGATGTTCAAAAATATGATAAATGTGGGACCTTGGTGCTAGATGAGACACTGACATGTACTACAGAAAGGAAAAGTAAAAAAAAGATTTTGAATGTATATGACGAAATGAAGGCCAACAATATCGAA
>TR16050|c0_g1_i1 [SBCC073_fLF.Trinity] cluster=104152_TR14858-c0_g1_i1.fna evidence:transdecoder
ATGGTTACTTCAATGGAAATACCATGCAGCTTCAGCACGTTCTGGCTTGAATCTGTTGCCAGCAAATCAGCTACTCCCTCCGCCCTAATGGCATCTTACATTATGGGGCGAAGGGAGTACAGTAGTACGGGGTTTTCAACACCATTCAAAGGCAAAGTTCTTGAGGAACAGGGGATGCTTTGCTAA
>TR40638|c0_g1_i1 [SBCC073_fLF.Trinity] cluster=104155_TR15407-c0_g1_i1.fna evidence:transdecoder
ATGGCAGAGCAAAAACCAGAGAAAGCAAAATGTTTGAAAAACAAGCCAATGCAATTAAACAAGCAGCAAAAACAAGAAACTAAAATAGATATAAATATGAAATGGGGAGATGTGAACGAGGCTCAGACATCCAAGGAAGGAATTAGCAGCATTAGCTCTCTAGCCTGGCAG
>TR29213|c0_g1_i1 [SBCC073_fLF.Trinity] cluster=104240_TR34521-c0_g1_i1.fna evidence:transdecoder
ATGCTAGGCAGGCTGTCAGGTCCCAACTTCTATCAGATCGGCCAATCATTCATTCATTCCACTAAAGAACAAGAGAAGCAGCTGAACATGCCAAATCCCCTGCACCACAAACAAACTACTGACAGACTATGCATTGGGTTTGTGCTTTGTTGCAGTCCTGCTGCTCGGCGCACGGGTGGC
>TR16848|c0_g1_i1 [SBCC073_fLF.Trinity] cluster=104276_TR5990-c0_g1_i1.fna evidence:transdecoder
ATGCTGTACTCAGTTGGACTTATTAGATGGTTGGGAGGTTTCAGAAAAGGGATGGTCGAGGTGCAACCAAAACTTATGCCAGATAGAAATGCTCGTCCCTATCGTCTTCTCTGCGATATGCCACATGCATGGTATTGGCAGCAAGGGACAAATGCGGTCTTAATTTCCCAGGCAACCCCGTGA
>TR23119|c10_g1_i1 [SBCC073_fLF.Trinity] cluster=10431_TR30769-c1_g1_i1.fna evidence:blastx.transdecoder match:sp|P10978|POLX_TOBAC PF07727,
AGAAGCGTGGACAACGAGGAAGTTTTTGCGCCAGTGGCATAGATGGAGACCGTACGGCTGCTTCTCGCGCTCACCGCGCACTCCGGCTGGGAGGTGCACCATATGGATGTAAAATCCGCATTTCTCAACGATGACCTCGTCGAGGAAGTGTATGTGGCGCAGCCGCCAGGGTACGTCACCGCCGGCAAGGAGGAGCAAGTTTTGCGGCTTCGGAAAGCACTCTATGGGCTTCGGAAAGCACTCTATGGGCTTCGGAAAGCACTCTATGGG
>TR16971|c0_g1_i1 [SBCC073_fLF.Trinity] cluster=104340_TR18836-c0_g1_i1.fna evidence:transdecoder
ATGGACCAAAGATTTATTTATGTTGGCGAAAACTCAAAACAAATTCTGGCCCAATCGCTTGGACAAGAGAAAGAGAGAGCAATGCAAGTGAACACCAAACCCAAGAAGACTGGATTATTTTTCGATTTTATTGTGGGTGCTACTAGTAGTTCCTCCGTCCCGGTTTATAAAGCATGCATG
>TR6963|c0_g1_i1 [SBCC073_fLF.Trinity] cluster=104355_TR22984-c0_g1_i1.fna evidence:transdecoder
CAACCAGGGGCCGGACGGCAGCGGCCGGTTCTCCTTGAGAGACTACAATGGTTGTTGATGCCTACCTACACACATATCTTGATTATTCATTCATGGCTCAGGCATGCATTGCATTATTTGGAGCACGCTGAGGAGATTCATCGAAGAGAGAAGAAAGAAAGCAGTAGCACCAGAGAAGACAGAGAGATAAAATTGCATGGTGCCTCTGGAGGTGGTGCAGGGGATGGGAATATATATTAA
>TR28412|c0_g1_i1 [SBCC073_fLF.Trinity] cluster=104360_TR24058-c0_g1_i1.fna evidence:transdecoder
ATGGTGTGTGCTGTTTCGGTCCTTTTTCTGCCAGCAGTTAATATGGTCGCTTTAGATGCTGATATAACCGAAAATGAACAGAAATGTGAGGTGCCACCTGCCAATCATGCGAAGTTCATTTCCATATTTCTATTACTTTTCACTCTAAAATGTAGATTGTCGGTTGATATCGAAGTACTAAACCTAGCTTAA
>TR21876|c0_g1_i1 [SBCC073_fLF.Trinity] cluster=104394_TR33545-c0_g1_i1.fna evidence:transdecoder
ATGCATGCGCTCTCGTCCAACCGGTTCATTAATATAGGCATGAGCAAGTGGAGGCACGATTCACGCGATCTTAGTGCTGAGAAACCAGCACCTACTACTGAACTGAACCCATATTATGAAACAGAATTGGCAATAGCTATCAGGCTTAAAATATCTGCTCCTTTCTACCTAGTAAAAGCGTGA
>TR39203|c0_g1_i1 [SBCC073_fLF.Trinity] cluster=104410_TR934-c0_g1_i1.fna evidence:transdecoder
AAAGCTGCATCCAAGGGCCATGGCTTCTTCGGCCTCTTTGATTGGGGCAAGAGCAAGAAGTCCAAGCGCCGGCTCTTCAGCGGAGGCGGCGGATATTTGCCGTCCCAGGGGAATTCGGTAGATGGGAAGGAGGTTGATGGCAGCGTGCCGAGTACGCCGTCAAACTCGATCCTGGAAGATGGGATGAGTATGAAGGAAAGCAGTGAGCATAGCTGCTCATCCTCTGTGATTGATGACGAAGCTTGCGCGAGGAGAGGACCC
>TR816|c0_g1_i1 [SBCC073_fLF.Trinity] cluster=104414_TR2757-c0_g1_i1.fna evidence:transdecoder
CAGCGCTCGCTCTTCCACGGCCCTGTACCATTTGGCATTGATGGGCGCTCTCAGGGTGCCAGTCACAGCCGTTGGCCTGAGAACCCGTTGAGCACAGGACCGTGGAGGCCACGGCGGGCCTTCCAGGAAATCGCAAATGAGATGAAGCAAAATGTTGCATAG
>TR4233|c0_g2_i1 [SBCC073_fLF.Trinity] cluster=104427_TR4321-c0_g1_i1.fna evidence:blastx-noover match:sp|Q5SPX3|RN215_MOUSE PF13639,
TCTGTTCCAACCAATGGATGCAGGACTTGCACTGTGTGTCTGTCAGCTTTCAAAAACAGGGAGAACATCATAACCTTGCCCTGCAAACATAATTACCATGCAACTTGCATCACCAAGTGGCTCAAGATCGACAAGACCTGCCCAGTTTGCAAATATGAAGTGTTTGGACCCTCCTAACAC
>TR26880|c0_g1_i1 [SBCC073_fLF.Trinity] cluster=104501_TR17872-c0_g1_i1.fna evidence:transdecoder.blastx match:sp|Q59536|PTRB_MORLA PF00326,
AACGTGAAAGCACAAGAGTATCCCCACATTCTCGTCACCGCTGGCTTAAACGATCCTTGCGTGATGTACTCTGAACCTGCCAAGTTTGTGGCTAAGCTGAGGGAACTGAAAAGGGATGACAATCTCTTGCTATTCAAGTGTGAAGAAGGTGCCGGACACAACTCAAAGTCTGGGAGGTTCGAGAAATTGCGCGAGGACGCCTTTACATACGCG
>TR18994|c0_g2_i1 [SBCC073_fLF.Trinity] cluster=104505_TR18147-c0_g1_i1.fna evidence:transdecoder
ATGTTCTCTAGCAACAAAGAAAATAATAATTGGCACTGGGCACTAGGTCAACTTGATGATTCCTCATGCGTTGCTGCGGGAAATATTGCTCAAAATTGTTATTTTACTTACCAAACTAACTCTTCTAATATGATGAACAAAATAATGAACAAACTATCCTACTTTGGCAACAACACTTTAGAATAA
>TR26178|c0_g1_i1 [SBCC073_fLF.Trinity] cluster=10450_TR11618-c0_g1_i1.fna evidence:transdecoder
GGTGGCCAAATTTTGGAATTTACCTTTGATGACCTTATCAACTTGCAACACATGTTCTGCCGGAGCGTGAGCTTTCCTAACATATGCAGACTGAGCTCACTCAAAACGATACCAAACTTCACAGTAAGGAGAGAAAAAGGGTATGAGATAAAGCAGCTAAGGGACCTAAACAAGCTTCGCGGTATTTTGCGGATCTATGGCCTTAGAAATGTTAAAAGCAAGGAG
>TR1831|c0_g1_i1 [SBCC073_fLF.Trinity] cluster=10450_TR11618-c0_g1_i1.fna evidence:transdecoder
AAAAGAGACGTCCCTCAAGATGTCCGCCATCTTTTCGTTCAGAATTATGACGCAAAATTGATTACTGAGAAGATTCTTGGATTGAAAAATTTACGCACTCTCATCATTTATGCTGTTGGACAGGATATGCCAGTTGAGGAAAATGTCATTGAGAGCATGTGCAAGAGGTTACCGAAATTGCGGGTACTAGGCATTGCTTTCAGTCCACATGGTGCAATCGGGGAACCCAATAGGTTCTCAGTCCCTAAATCCATTAGTGAGTTAAAGCACCTGCGCTATCTTACTTTTAAGGCATGCAAGTTAATTCTACCAAGCACACTAGCTAAACTTCACCATATCCAGCTGCTA
>TR18221|c0_g1_i1 [SBCC073_fLF.Trinity] cluster=10450_TR11618-c0_g1_i1.fna evidence:transdecoder
ATGTCTGACTGTTTGACAAGATTTCATGAACTCACGGTTGCAGGAACAAACTTGCAACAACTCAAGAGACCGGGGCAGTGTTGGAAGCAAGCAAATATTCAAGCAATTGACGATCACCAATCTCTTGAGCGATGTGAGGTGTTTCATATTGCCTGGTAA
>TR27786|c0_g1_i1 [SBCC073_fLF.Trinity] cluster=104557_TR28253-c0_g1_i1.fna evidence:transdecoder
TGTGGCCTGGCTTCCTTCAAAACAAGGGGATCAGTGAGGCACACACTTCTTAAGAGAGAGAAAAAACATCAACCCCCCGTCACATCATTGTCTGGTCCAAGTCTTGTGCAACGTCACAAACATGTATTAGTTCATAGAGCAAGGAGTGATCTTCAATGCAATTCTGATGCAGATATCAGAACTTTTGTTGCTCTGATCTGTGGTAGACGCAGAACTGCTACTTTTGGCACCAGCCTGAGCGCTAAAGCTTCAACAGAGAACTCTTGCCTCATACATATATGCTGCAGGCAATCAACCATCTTACCAAAAGCGTACCAAGATCAAAGCCCCAGTGGTAATACCGAAGAACTACTATTAAATCAGTACTTCAGCACAGCAGCAGAACTTCTAAATCACATG…
>TR30008|c2_g1_i1 [SBCC073_fLF.Trinity] cluster=104560_TR29232-c0_g1_i1.fna evidence:blastx match:sp|Q9SE83|DRP2A_ARATH
ATGGAGGCCATGGAGGAGCTGTCGCAGCTCTCCGAGTCGATACGCCAGGCGGCCTCACTCCTCGCCGACGACGGCCCCTCCGACGACTCCACGCCGAGGCGCCCCTCCACCTTCCTCAACACCGTCATCCTCGGCAACATCGTAAGTTTCGGGCGGAGCCCCCCCAAAAACACCTTCCTC
>TR2766|c0_g1_i1 [SBCC073_fLF.Trinity] cluster=104577_TR32496-c0_g1_i1.fna evidence:transdecoder
GGGATTATCATTGCTGGTATAACATTGCAAAACTTCATAAGAGGCAGTGATTTCTATGATTACCACTTTGCTAGATGTGATGATGATGATAACTACTATCCTCCAGGCCATGTGCTCAACACAATTGGAGGAACTATGCAGGAGGTGGAAATACTACCATGGACACAACTCGTAACATGA
>TR31372|c0_g1_i1 [SBCC073_fLF.Trinity] cluster=104601_TR967-c0_g1_i1.fna evidence:transdecoder
ATGAGCTACCACCAAAGCAGCACATTGGGTCTCTGCAACTGCAAGCAGTACACTACAGGGAGCATCAGAAAGATAGATGAAACAGTACATCCATACCAAGTACAGCAGTTCCAGAGACCACCATTAATGAAACCGAAAACCCGTTTCTTTAAGCAGCAAAGTTAA
>TR20215|c0_g1_i1 [SBCC073_fLF.Trinity] cluster=104613_TR2728-c0_g1_i1.fna evidence:transdecoder
ATGTATGTTACAAGTGTTCAATTTTTACTTGATACATGCCTTGAACATTTGATGATTGTAATTGCTGTTATCATTATCCAACTTGTCTTGTTTGAACAACTTTACAATGTGTGCAACACCATGTTAGAGCTTTTGACTGATATGTTTTTATCCACTCCTGGAGGCTGGAAATTTGTAACTTCCATGAGTACTTAG
>TR17137|c0_g1_i1 [SBCC073_fLF.Trinity] cluster=104621_TR5138-c0_g1_i1.fna evidence:transdecoder
GGGAGGATGTCCTCTACACCAAATGAGGCACCATATAGTGTATTCCACCTGTGTGTACACCATAAAAATAAAATCGAGCATAACTGCATAGAATTCAAGATGGACTACGCAAGGAGGGATAGAGAACCATTACAGATGGAAGTTTGTTTCATTTTTTTCATTCAACCATGA
>TR19969|c0_g1_i1 [SBCC073_fLF.Trinity] cluster=104711_TR23246-c0_g1_i1.fna evidence:transdecoder
AGTGTTGTGGCGACACTCATGGCTGGGAATGACTACTGGGGGGTGCCTGGGTGGCGTCTTGCGTTTATTATGGTTGCACTTGTTAGCTTGATAATTGGCATTCTTGTGTACCTGTATTCCACTGATCCGAGAAGAATCCCTGACAATCATCTTCTAGATGATAACGACTACGAGAGGTTACATCTGTCCAGCAAAGACGTTCTTCCTCCGCCCTCCATC
>TR19969|c0_g2_i1 [SBCC073_fLF.Trinity] cluster=104711_TR23246-c0_g1_i1.fna evidence:transdecoder
AGTGTTGTGGCGACACTCATGGCTGGGAATGACTACTGGGGGGTGCCTGGGTGGCGTCTTGCGTTTATTATGGTTGCACTTGTTAGCTTGATAATTGGCATTCTTGTGTACCTGTATTCCACTGATCCGAGAAGAATCCCTGACAATCATCTTCTAGATGATAACGACTACGAGAGGTATTCCCCTTCTTTTCTAATTTCTCAGTTT
>TR23225|c0_g1_i1 [SBCC073_fLF.Trinity] cluster=10471_TR32483-c0_g1_i1.fna evidence:transdecoder
GTATCCCGCCTCCTCGGGTGCGTCGAGGTGGTCGGCTGCGTCAGGTCCGAGGAGCTCGTCTGCTGGGAGGACGTGCCTCAATCAGTCCGGCTTGAAGGCTTGACTGACTTCTGCTGGCTTTGCGAGAATCCCCAGAAGCTGGTGGTTCCCTTCGAGATGCGCGGTTACCAGGGTGTGTACAATTTGGAGAGAAGGGTCTACGAGGGAGCAGCCAGGGGCCTTTCGCCTGTTCAAGGTCCACTGCCGGTCAAGTTCCCGCTTCCAGATCCCAGAAACCCCTTATCTCTCAAGCCGGGATCTCTCAATTTCGAGTCTTCAAAGTCCGTCGTGGTCAAGACTGAGAGTGTTTCTGCAGCAATAGCCGGGGCTAGAGCTGCCGCGACTCAGTATTCGAGGAAG…
>TR29769|c1_g1_i1 [SBCC073_fLF.Trinity] cluster=104754_TR31675-c0_g1_i1.fna evidence:transdecoder
CTGACAATTAAGTTGGTTGGTGTATGTTACCTATTACATGCAATTGTCAATCTTTTCCCTTACTGGACATGCATTCTTTGCAATTTTGTAGAACTTCTGAAATGCTCCACCATTTCGAGTACCCCCTACAATATTATATGCTCTTTTATGAACTGCCTGGTCCTTCTTATTATTAGTGACAGTAGAAAAATGGAAGCAACTGTCTGTTGGGAAGAGAATGATGTATTAAATAATTGGTCCAACCAAGTTTATTTACCCTTTGTTCTTCTGTTGGCTTCATTGATCATGTAG
>TR37860|c0_g1_i1 [SBCC073_fLF.Trinity] cluster=104765_TR32990-c0_g1_i1.fna evidence:transdecoder
CAAAATTACAAAAATTCCAAGCACTGTTCAGGCAAAGAAGAAGAAAACGTGCTAAACCCAAACAATGGCATTAAGTGGCCAAATTCGAACCATTTTCTTAGTGCTAATTACACAGTACTTCTCATTTTCTCTGAATGTCATTACATGAATAGTTTGCTTATGTCATCGGTAACAGAGTGA
>TR30066|c0_g1_i1 [SBCC073_fLF.Trinity] cluster=10481_TR2102-c0_g1_i1.fna evidence:transdecoder
TCCATATGCGGGTATGTTTCTCAGAAGATGGATGCAAAATTTTGCTCTCTATCTCAGAGTTTCAGCGCTCAGCAACAATTGCATGAACGCCATAACAGTTTGCGCCCATTTTCGGAAGCAAAGTTTCGACGATGGGATTGCTCCATGTGCTTGGATGAGTTGAAAATCTTAGATGACAGGACAACATCTAGAGCTGCTTTTACGGCGAAGAATGTCTCAAGGGATGGTTGCTCTATTAGATTTGTTCGGAGTACTTTAGTGCCTACTAGTGTTGATTTCAGAAGCTTATTTCCTTGCGCACAACAGTTAGCTCAAGAGAAGAATCCTGATAGATCAGCACTTTTGAAGAGTAACCTAGAAAACAATTCCAAATGCAAATCACCTTATGAGGCGAATACT…
>TR15830|c0_g1_i1 [SBCC073_fLF.Trinity] cluster=104839_TR10906-c0_g1_i1.fna evidence:transdecoder
GTAGTGTGGAAGCAGAGAGGAGAGGACGACGAAGCAGAGTGGGAGGCCGAGGAAGGAAGGCAGGAAGGAGGATGGGGTAATATAGGAGGGAGAGCGGGGGAATCTCTTCTCGTCTGTCAGGCTCTAACTCAGAAGCCAGTAAGCCCTAATAACAAATCAGAGATTTTTAAGCCGGGGTCGTATGATTTGCGGGGAATATCCGGGGATTGTGCTCGCCGGACTAGCCAAGTCGGACGAACTAGTATTAAACTAGCAGTCCGAAGTACGGGGTGGAGAGTTGACTCGGAGCTGGAGATGGAGATGGAGCTGGAGCTGGTCTTTCGTTTGGTTGCGCATGGG
>TR21610|c2_g2_i1 [SBCC073_fLF.Trinity] cluster=104847_TR13017-c0_g1_i1.fna evidence:transdecoder
CCAAGGCGCCTACTTGGATCGCTGCCTCATCTTTCGGCGCTTCCTCTTGAGCCTCCTCATCCTCTTCTTCTTCCACTGCAAATTATAGTAACCATGCACCTCATCAGCATAAATTGGATAGATGATCTAGGAAATGCTGATGGACATAACAAGAATTTCACATTTAAAAGAAGAGATAGTAACCTTTGTTTTGGAATCAGAAGATTGAGTGTTTCATTGGATATCATCACGTGA
>TR42436|c0_g1_i1 [SBCC073_fLF.Trinity] cluster=104875_TR17913-c0_g1_i1.fna evidence:transdecoder
GTGCTAATCGGTGGGGTGCCTGCCCCGATTCCCCCATTTGAGAGGCCTGCCTTTGTTTGGCCACTGTCAGGCATGCAGCAGGAGGTGGAGCTGCCGCAGGTTGGTGTGCTCTTCACGGGAGGACAGCTCATCACCTCCACTTCCCTCACAGGAAGGTGA
>TR30101|c0_g1_i1 [SBCC073_fLF.Trinity] cluster=104883_TR19496-c0_g1_i1.fna evidence:transdecoder
CAGGGGATATCTCCTTGTATATCCCTTATGGCCTCATCCATCACCAAGGCAAAAACACAAGGTTTCAAAGTTGACCATTGGTGCAGTCCTATTTTAATCGAAAAGTCACTGGTGTTGCCATCACTTGTTCGAATACTTATCACAACATTATCGTACATGTTGTTGATGAGGGTAACGGACTTTGTTGGGATTTTGTGTTTCTACAAGGCCCATCACATGACATTTTGCGGTATC
>TR3923|c2_g3_i1 [SBCC073_fLF.Trinity] cluster=104906_TR23369-c0_g1_i1.fna evidence:transdecoder.blastx match:sp|P10978|POLX_TOBAC
CAAGGTATTCTTCATCAACTTCATGCCCAGACAACTCTCTCTCCTCCAAATGGAGTGGCAGAAAGGAAGAATCGACATATTCTTGAGGTTGCTCGGTCATTGATGTATACGGTGAATTTACCCCAAGTTCTTGTGGAGTGCAGCAGTTATGACAGACACATACCTGATCAACTGGACACCATCAAGAATACTATGCATGAAATCTCCATGTGAGTTGATGTTTGTAGAAACTAAGTTTGTTGTTCCCCGAAGTTGTTTGGTTGTACCTTTTTTGTTCGGGATCACCGACGTTCTATTGGGAAGTTAGATCCGCAAGCAGCGAAGTGTGTTTTTCTGGGCTATTCTTCTAGTCCGCAGGGGTATAAATGTTGGTGTCCCATTGAGAAATACATGTTTGTT…
>TR25415|c0_g1_i1 [SBCC073_fLF.Trinity] cluster=104971_TR4327-c0_g1_i1.fna evidence:transdecoder
ATGTGCACCGCTGCTTGGTGGGGAAAGTTCGGTATGTTCCTGAAGATTAACACACTGATTTGCCAATTCTCTTCACAAGCTTCTAGTTTGCTTGGTCCTAATGTAAGCATGTTCAGGAGTGGTGACGAACTCATGTTGCCAGAATATGTCAATGTTGTTGGGATTGCCTTTCTGGGGTGCATGTTTATCTCAATAATCTGTATGAAACTATGGATGCTAATTAATTTGCTAGAATATTAG
>TR39361|c0_g1_i9 [SBCC073_fLF.Trinity] cluster=105014_TR13290-c0_g1_i1.fna evidence:transdecoder
CGATCTGGGGATGTGAACGACGACGGCCCGGAGAACCACTACATCGATCGGGAGAAGGTTTGGGAGGTTTTGGTGCCAAGGGTAATTCACCGGTTCATCACCAAGGCACTCATGCTCATGGTCACAACAGGGAGGACCCTCTCACAATTAGTCAATGAGTGA
>TR34472|c0_g1_i1 [SBCC073_fLF.Trinity] cluster=105031_TR16611-c0_g1_i1.fna evidence:transdecoder
ATGAAGCGGTGCAACGATTTCCGCTACATCCTAATACGTGTATACTGTGTTTGCTTTGTCTTTGATGAGGAATCCTTGAACATGTCCGATTCCATTACCAAAGCACAATGGTTACTACTTATCAGGCCACACCATCCTTTCATGAAATTAGTTGGAAGTCCATACGGT
>TR10427|c0_g1_i1 [SBCC073_fLF.Trinity] cluster=105040_TR19535-c0_g1_i1.fna evidence:transdecoder
ATGACTGAAACTGATACTGACGCTATCACTGAATTTAGTCCTGGCATAGGTTCGTTGATAAAACTAGAGAGGAGATCCACCTTTGGAACATTGCCGGCGCAGGAATACCCTTCGATCCAGGCTGATCCTCGGGCGCTTTTTCCTCGCCGTGTTTCTGTTTTTTTCTTTCTTCTTTTCCTGTTTCCGTTTGGCCTTCTGGCACAT
>TR43528|c0_g1_i1 [SBCC073_fLF.Trinity] cluster=105090_TR28910-c0_g1_i1.fna evidence:transdecoder
ATGGAGCTCCTCTATTTGGAAAGGAGAAATGGATTACGCGGCGACAGCGCCGCTCCAGAGTTCAGTGGAAGATCAGAAGAGGAACATCATCAACACCTGCCAGCTGTTGCACCTGAGGTTGAGCCTGATCTGGTGCTGGTAAACTACGGGCAGGCATTTCCATTAGATGAGAGGAAGAGCAGGAGCTGCCAGTCATGCCACAGATCACCGTGCTCTTGCGGTGGC
>TR11913|c0_g1_i1 [SBCC073_fLF.Trinity] cluster=105104_TR31220-c0_g1_i1.fna evidence:transdecoder
TTCACATTTCATTACCCACTTTATATTAATATACTGTCATCTGTGTCAATAAGTCATCACCTAGATCACCTAACAGGAAAACATAACTGCATGATGAAAATTACTAAATATGCCTTCCATTTTGAGAATTATCATGATTCATCATTTTGTTTTTTGCCATTTTTATAG
>TR9434|c0_g1_i1 [SBCC073_fLF.Trinity] cluster=105111_TR32671-c0_g1_i1.fna evidence:transdecoder
ATGAACATAGAATACACCTGCTCATGTTTGTTCAATGAAATCACTTTTGAGAGACTTAATTTTAGTATTTTCAAGTTTTCTCCTCCTCCTACTTCTCAAGGTTTTCATTATTTCGTAAGTTCCTTATTTCCTACATTAGCTTGTTTCTGTCTCCTTGTTGCCCAGTGCTCGGAGTTTAGTATGTACTGTGGC
>TR34288|c0_g1_i1 [SBCC073_fLF.Trinity] cluster=105123_TR34620-c0_g1_i1.fna evidence:transdecoder
ATGAAAAGGTTACATGTTTCTGTAAACTGCCAACAAGCTCCTGAAGCAATCACACTATTCTGTCACTGCCTGAAATTAGATAACCTGCTGTTGCGGCGCTGGCGTGTGCTGTTGCTCTCAAAAGTTAGAGATGTTGATTCTTTTTTGTGTGTTTCAGTTTACTTTTCTAAAGAATCCATGAATAGGTCATTGTCATTGGCCGTGCATGGTGGGATTGTGTCTAAC
>TR42248|c0_g1_i1 [SBCC073_fLF.Trinity] cluster=105129_TR36063-c0_g1_i1.fna evidence:blastx-noover match:sp|A2XL32|ERS1_ORYSI
ACGGCGACGTTCGTGGTGAAGCTGGGGGCGTGCGACGCATACCAGCAGCCGGCGGTCCCTCTGGTGTGGCCGAGCCACGCCGGGTCCGACCCGTCTGGCCCGGCTCGTAGAGAAGAGAGAGGGCTGTCTAACCTGAAACCTAGGTACCAGAGGAGTATA
>TR23888|c0_g1_i1 [SBCC073_fLF.Trinity] cluster=105142_TR2259-c0_g1_i1.fna evidence:transdecoder
TTCCGAGATGAAATGCTACAATTTCTCCATTTCAATAGCCAAAACATATTGTCTGGTAACTACAAGCTTGCATATCTCCTTCTTGCTGCAACTAGATGTTTCTTCCAGTTTCAAATCGCAGCAGGCAATCAACTCCATGCTCGCGGCGGTGCAGGGTTAGGTCTATAG
>TR4660|c0_g1_i1 [SBCC073_fLF.Trinity] cluster=105167_TR6651-c0_g1_i1.fna evidence:transdecoder
ATGAAGAAAAAAAACAGTCAAAATATCCACATGCACGGATGTAAGTGCTCATTCATACATCCATCTGACTCTGATCAAGTTCCTCTAACCTTGCAGCAAATTTTGAATGATGATTTTGCTAGATCAGAAAGGGATTCAAAAAACACACAGCAACTCGGCAAAATTAAGTAG
>TR39741|c0_g1_i1 [SBCC073_fLF.Trinity] cluster=105194_TR10910-c1_g1_i1.fna evidence:blastx.transdecoder match:sp|Q94AH3|NIPA4_ARATH
ACAGAGATGTGTGGTTTTGTCACCATCCTTTCCGGGACATTTCTTCTTCACAAGACTAAAGATATGGTTGATGGCCTCCCACCGACTCTGCCTATCAGGATTCCGAAACATGGTGATGAAAACGGCTACGCGTCTGAAGGAATTCCTCTTAGATCCGCTGCTGAAGGCCTCCCTCTGAGGTCACCAAGGGCAGCAGAA
>TR37190|c0_g1_i1 [SBCC073_fLF.Trinity] cluster=105214_TR14352-c0_g1_i1.fna evidence:transdecoder
ATGCATCTTCCATGGATACTTGTTGATTACATAACTCGTAAGAAACCAAACCTGTGCAATGAACTTGAGTATGTGTCCTTTAAGCTAAATAAACAATTTTCTATAGATCTATATCAGAGGATGTTATGTAGTAGGCCAATGCATATTACCATTAATTTGAATATCAGAGTGTAA
>TR16361|c0_g1_i1 [SBCC073_fLF.Trinity] cluster=105247_TR20470-c0_g1_i1.fna evidence:transdecoder
GACCTCCCCTCCGTGGATTCATCCACTCCGATGACAAATCGACTGATTCCGGCAAGATATCGTGCTTCACTAGCTATTTCCTATCGGTGTAAGCAAGGTAAGGAGGAAGAGCAAGGGAGAGAGGATGAGGGGGAGAGGTGGCGTGAGGAGGAAACCTAG
>TR36076|c0_g1_i1 [SBCC073_fLF.Trinity] cluster=105330_TR4-c0_g2_i1.fna evidence:transdecoder
ATGCTTCATATCCATGTACATACCATCTATCTCACTAGATCTTCAGGTGCTTCAGCCTGCATACATGAATTAGTTAACAACCCAGATTTCATTCACCTAAGAATCGATGTCATCAACAACCAGAGACTGAATTTTCTACTGTCGGCTGTACTACACCCGAGTTAG
>TR34772|c2_g5_i4 [SBCC073_fLF.Trinity] cluster=105342_TR1489-c0_g1_i1.fna evidence:blastx-noover match:sp|Q6K471|FTRC_ORYSJ PF02943,PF02943,
TTGCAGGGGCTTGCTGACCACAAGGATCAACTCGGAGCTCCTCTCTGCCCCTGCAGGCATTACGACGACAAGGCCGCCGAGGCGGCCCAAGGCTTCTGGAACTGCCCGTGCGTCCCCATGCGAGAAAGGTGAGGCAAAACTTCCCTGCCTTCTGCTATCACTTGTTACGGTAGCGTGTAGAAAAAGGATGGGAAGGGATGGGATGCTCTTTTTTCTCGTCGTGTTTAAATGCCAGAGATGTACCAGGTGGTTCAGTTTCAACCCCTCTTGGCTTCTTATCATTGTCCGACATATGTTCCTTTCTGTTGCGTATACATTTCGCATTAACTTTGATTTGCCACCGGAGAACAAGTTAGCCGGACGCGTATCTCCTGTGACGTTAGCACATATTATTGACTA…
>TR34772|c2_g5_i2 [SBCC073_fLF.Trinity] cluster=105342_TR1489-c0_g1_i1.fna evidence:blastx-noover match:sp|Q6K471|FTRC_ORYSJ PF02943,PF02943,
TTGCATGGGCTTGCTAACCACAAGGATGAACTTGGAGCTCCTCTCTGCCCCTGCAGGCATTACGACGACAAGGCCGCCGAGGCGGCCCAAGGCTTCTGGAACTGCCCGTGCGTCCCCATGCGAGAAAGGTGAGGCAAAACTTCCCTGCCTTCTGCTATCACTTGTTACGGTAGCGTGTAGAAAAAGGATGGGAAGGGATGGGATGCTCTTTTTTCTCGTCGTGTTTAAATGCCAGAGATGTACCAGGTGGTTCAGTTTCAACCCCTCTTGGCTTCTTATCATTGTCCGACATATGTTCCTTTCTGTTGCGTATACATTTCGCATTAACTTTGATTTGCCACCGGAGAACAAGTTAGCCGGACGCGTATCTCCTGTGACGTTAGCACATATTATTGACTA…
>TR15378|c0_g1_i1 [SBCC073_fLF.Trinity] cluster=105392_TR10268-c0_g1_i1.fna evidence:transdecoder
ATGCGGGACGCGGCGTCGATCGCCTTGCTTGAAAAGGTGGAGGGCATGATAAACAAAGACTTCGGAGGAGAAGGGTCGGCAAGAAAAGGAAGAGCAAATGCACGCCTTAATGGAAATCCAAAGGAGGCTCAAGATGGACGCGGAGAGGCAAGCCAAGATGCTTGA
>TR39177|c0_g1_i1 [SBCC073_fLF.Trinity] cluster=105431_TR16343-c0_g1_i1.fna evidence:transdecoder
ATGCGCCAATTTTCAGTTTTGTGTAACTGCATGATTTCAGAGTTTGTGCCACTTTATTCACCAACGGAACGGAGTGGGTTATCACCGAGACGGTATTTCAGGCATTCTTTTCAGCAAACAAGCGTGCGTATGTATGCAATACCCACGGACGAGCGGACAAATGAACGACCGCAGCAGCAG
>TR7563|c0_g1_i1 [SBCC073_fLF.Trinity] cluster=105437_TR17066-c0_g1_i1.fna evidence:transdecoder
AACCCGCAGAAGAATGAAAAGCTCGGCATCGACACGACGGGCGTGGCGTCCTTCATGGGTTCGGGGCTGTCGTCGAATGAGAACAAGGAAACTCCGCAAGATGGAGCTGGAGCCTTGGCTGCGCTAAACGCAGAGAAGGAGGATCTGCAGGAGAATGTGGGGGAGCAGGGTTCCTCCGACAGGCCCTGGCAGGCGATCGGGCTACCGGTGCTGAAGCTCACGTCACGGCTGCGTGTCGCCATCGGCGTATAG
>TR18858|c0_g1_i1 [SBCC073_fLF.Trinity] cluster=105463_TR20204-c0_g1_i1.fna evidence:transdecoder
ATGAGGAAAGGTACAATTTCATTTAGAAACCATTCGAAAGTTGGAGAAAATATGAGCAATCTTATTTGCTTCTCTATTGCTCCTACAATGCTTGAGCCTAGAAATAGAAAAGTCACAAACAAAATGATAACCGTCGCCCGTCCCCGCAGATTGTCCTTC
>TR37482|c0_g1_i1 [SBCC073_fLF.Trinity] cluster=105464_TR20317-c0_g1_i1.fna evidence:transdecoder
ATGGCATGGGAACCTGATAGGTTTTATTCTTGGACTCTTATTATGTCATTTTGGTTATTGGGGGTGGGGGTTAATTTAATTAATTTTATCCTTCAATATGTGCACAAGGCATCAATTTTGCACTTACAATCTTCAGGCGACTCAAGCTCTCAAAATCTGGTGTGGTTCTTCCAAAGT
>TR14674|c0_g1_i1 [SBCC073_fLF.Trinity] cluster=105476_TR24061-c0_g1_i1.fna evidence:transdecoder
ATGGGCGATTCGAGTGATCAGGGGAGGAGGGGGACTGGGATCGTAGAATTATTAGTGGCTTATAAAAAAAGGCAGATTGCTGTCAGTGTTGGTCGAGCGAGTGCTACTGATGTTGGAAACAATGTCCAAGTTCTTGTGAATGGTTTGGTGCTCATTTTAATTTAA
>TR21353|c0_g1_i1 [SBCC073_fLF.Trinity] cluster=105486_TR25710-c0_g1_i1.fna evidence:transdecoder
ATGCTGCTGTTCCATTTCAGCTTCTTTGAAGCTTGTGCTGGCGGGTGGAAAAGAACAATTATAGCTCTTGGAGTGGTTTTGTTCGGGGGGCAGCTGTCGAGTTGTATTTGTTTATTACAGGAACTGTATTATTTTGTGGAACTCTGCCTCCTACCAGACACGTCATATCATTGGCTGTGTATACGAGAATACGATGATGCATGTGTTCAA
>TR38042|c0_g1_i1 [SBCC073_fLF.Trinity] cluster=105512_TR30922-c0_g1_i1.fna evidence:transdecoder
ATGTTGGAGCCAAACGAAATTCCATTGGTAGCAGCCATTGGCATGGAAAAGGGCAAGGCTAACATTGGCAGCAAACCAAGCAGACTTGAAGAGCATCGCAGTGTCTATACAAATATCCATTCACAAATAAAGAAAGAAGTAGGTACAAATAACTGCATGCGGAAGTGA
>TR35866|c0_g1_i1 [SBCC073_fLF.Trinity] cluster=105561_TR2671-c0_g1_i1.fna evidence:transdecoder
ATGTGGTATGGTTATGATATCATCACTTCTCCAACCAAGTCATATATGACAAACAAACACCAGACAACAAGGATAATCTGCTATGAACCATCCAACAAGTACCAAAAAAAATGGAAGATTGAGCCGCAGATTGTTCAGATTGAAAACCATGAAAGCAGA
>TR6516|c0_g1_i1 [SBCC073_fLF.Trinity] cluster=105569_TR4269-c0_g1_i1.fna evidence:transdecoder
ATGTGTGTGATCCAACATTACAGCAAATTAGAGAATCAAGCGGCTTTGAAAATTCAAATAAAAGCATATAGACGTATTAGTCCAGTTTCAGTTGCCTCCCTAACTATTACAGTCCTATCTATACAGAATCAAATACATGTCAAACTCTCCAAG
>TR33274|c0_g1_i1 [SBCC073_fLF.Trinity] cluster=105576_TR5165-c0_g1_i1.fna evidence:blastx match:sp|P23586|STP1_ARATH PF00083,
TGCCGGCTCAAGTACGCCACATTCGCCTACTACGCGGCCTGGGTGGTGGCGCTCACGGCCTTCGTCTTGGTCTTCTTGCCGGAGACCAAGGGCGTCCCCCTCGAGTCCATGGGCTCCGTCTGGGAGCGCCACTGGTACTGGAAGAGGTTCGTCGGCGACGGC
>TR17422|c0_g1_i1 [SBCC073_fLF.Trinity] cluster=105577_TR5321-c0_g2_i1.fna evidence:transdecoder
ATGACACTTGCTTTGTCTGAGCAACAGCACAGGGAGAGAGAGCTTACTGCTTCTTCTTACATAGTGGATCACATGATGGTGATGCATGCTAAGCTTAAGAACCATCATCACTTGGTACACACACACCAGTTGAGATTACACATGATGATTGATTAG
>TR717|c1_g2_i1 [SBCC073_fLF.Trinity] cluster=1055_TR21805-c0_g2_i1.fna evidence:transdecoder<blastx match:sp|Q54I39|IST1L_DICDI PF03398,
ATGCACAGGAGCAAGGGGAAGCTGTCGGGCGTCCTGAGCAAGGGCTTCAAGCCCGACAAGTGCAAGATTGCCCTCAAGATGGCCATGGCGCGGATCAAGCTGCTGCGGAACAAGAAGGAGGTGCAGGTGCGCCAGATGCGCCGCGAGGTCGCGCAGCTGCTCGACGGAAACCAGGACCAGACCGCGCGCATCAGGGTTGAACATGTCATAAGGGAAGAGAAGTTCATGCAAGCATATGACCTGATCGAAGTGTACTGCGAACTTATAGTGGCACGCATGTCCATTATTGATTCACAGAAGACTTGCCCTATTGATCTGAAGGAGGCAATAGCGAGTGTTATATTTGCATCAATGAGATGTTCAGATGTCACAGAACTAGCAGATGTTCGGAAGAATTTC…
>TR36340|c0_g1_i1 [SBCC073_fLF.Trinity] cluster=105635_TR14805-c0_g1_i1.fna evidence:transdecoder
ATGGACCAAATGAAGGAAACTATAGCCCGAAGAATCTTATGTATTACAATGCAGAAGCACAAATTGGTAAGAAATATGAAACGGGTGAGTAGTGTTAAGTGGAAGCATGAATATTTGAAGATGTTACGCAAACATGGTACTGCTGCCAATATGGAGGAGCATATTTTTGGCATGTTCATACAAAATTCA
>TR2906|c0_g1_i1 [SBCC073_fLF.Trinity] cluster=105648_TR17482-c0_g1_i1.fna evidence:transdecoder
ATGCCTCGGTTTGGATACTGTTTAAGGCATCTTCAACCAAATGAGCACCAGCCAAGTGTAGGGTTTTGTTATAATCAGTATATTAGCGATGCTAAATCATTTATACTAAATAATGATATGCATGATATCCGCAGTGGGCTATTAAGAGATGATGATAAGTGA
>TR41459|c0_g1_i2 [SBCC073_fLF.Trinity] cluster=105651_TR18277-c0_g1_i2.fna evidence:transdecoder
ATGAAGAAGATGATAGGTACGATGATGAACCAAACATCCTACCTTGAATTGAAGGTGATGATCAAATTAAAACTGTACACATTCACATACGAAGAAGAAAACTCAATCGATGACGATGAACCAATCAATTTGAACTACCAAAACGTCTTATTTATTTATTAG
>TR38427|c0_g1_i1 [SBCC073_fLF.Trinity] cluster=105670_TR22118-c0_g1_i1.fna evidence:transdecoder
ATGATTAGCAACTGCACGGGCTCTAATGGTCATGAGGGCGTTGTGCCATCACCAAGGCCCCAAGCAAGCTCACCTCATTTTGAATCGGAGGAGGGTAGCATCTGGGAAGCGATGACACAGGAGCGCAAGGCGCACTATGGTAAATCCCTCTCCTGTCCGTGA
>TR25471|c0_g1_i1 [SBCC073_fLF.Trinity] cluster=105672_TR22421-c0_g1_i1.fna evidence:transdecoder
CCGCGGGGGCGCCCGCCATGGAGGAGACCCCCTTCTCGCTGGACGGGTTTGAGTTTGACGTTTCTGGCTTCTTTGCATGAGATGATGGTAAAAAGGATAACCAAAAGAAAAGCAGGAAAAAAAAAGACCTTTGATATTAGAGATATCACCCGCGAAGCTCTGGTTTTTGGTGAGCGCCAGAGGAAGAATAACAAGAAACAAGTTCATCTTGGGTCAGTGCATGTGTGTTTGTGTAAGCTTTAG
>TR36017|c0_g1_i1 [SBCC073_fLF.Trinity] cluster=105673_TR22434-c0_g1_i1.fna evidence:transdecoder
ATGCAAATTTCCCATACAAAGATAGAGCAAGACTCAAAGGCCTTTCACGGACTTATCCTAGGGATGTCGCACCTACCCTTAGGACAAACTACGCTTGCAGTGGTCTTGGAAGAGGGCGGCAACTTCCGCAGGGAAGTATGCACCTTTGGAGTTGTTGATTTGGAAATTGTCTACAAGGCAATGATGGGGCGACTGCATATTGAGCAATTCAAGCACCCACTGTAA
>TR6511|c0_g2_i1 [SBCC073_fLF.Trinity] cluster=10569_TR22082-c0_g1_i1.fna evidence:transdecoder
ATGGGGGTGTTCGCTGAGACCGTCACGGCCCTCGTCTGGATGGTCGGCCTGTTTCCCACTGTCGCCCTCGCCGTGTTCACGGTGACCAATATGGCGCCAGTATCCTTGCAGTTTTTTCCACCCTCACCTGCTGGTCTTCCTTCGGCCCCGCTGCCTCCGTATCCTGTGGTTCCTTTGCCCCAGCTTCCTAGCCCTCAATCTCCCGTGCCGCCTTCACCACTGCTGCTTGACTCCAGCATTGTCTGTGCCCCACCTCATGCGGTTATTCCTTCACCTCCAGTCTCTGCCGCTGCCGCTAGCCTGGTGTGCCCAGCGTCACCTGCTCCTTTGACAGATTTGACTGCTGATCAGCTGAAATTTAAGATCGCGTCATGGGGGAGATTGGCATTAATGTTCCTA…
>TR436|c0_g1_i1 [SBCC073_fLF.Trinity] cluster=105709_TR28696-c0_g1_i1.fna evidence:transdecoder
TTGTTAAACTTCTCTTTTTTTTTGAATTTCCTATTTGTAATGCAAATGTTCAATCTGAAATGTGCTTTTAGCATAGAAAACCAACTATTAATGAAGGCCTTCTACAAATACAGGAGTACTGGGAGAGTAGATCATAGCTTTGGCAGTAACATTCATTTTTGCACCATTCCTGGCTCATCTACTTGA
>TR17511|c1_g2_i1 [SBCC073_fLF.Trinity] cluster=10575_TR27435-c0_g1_i1.fna evidence:blastx.transdecoder match:sp|Q8L6Y4|EMF2_ARATH PF09733,
CAGATGCTTGCTGATTTTCTTGATGTCACAAAAGATGAGAAGCTTATTATGCATATGTGGAATTCATTTGTTCGGAAACAAAGGGTGCTAGCTGATGGTCATATTCCTTGGGCCTGTGAGGCATTCTCCCGGCTTCATGGAAAACATCTTGTACAGAATCCTCCTCTACTATGGAGCTGGCGTTTCCTTATGATTAAACTGTGGAACCACAGTCTATTAGATGCCCGTGCCATGAATGTCTGCGGCACAATTCTTCAAGGCTACCAAAATGAAAGCTCGGACCCCAAGAATATA
>TR3717|c0_g1_i1 [SBCC073_fLF.Trinity] cluster=10578_TR30305-c2_g1_i4.fna evidence:blastx-noover match:sp|Q6Z7L3|TRL31_ORYSJ
GTTCTTCCCAGGATGGCCAGCTGGTGCCGGAAATGCATCTACCTCAAGCCCAAGCTGGAGAAGATAGCAGGAGAATTCCCAGGGTTGGTCTGAATCCTTGAAACCATTTCATTACCGAATTGATGAAATTTCATGATTCTTCATATTGGGGTTACTACTGATGTTTGGGATCCACAGCAATCAATCGTCCTCGAATGGGCAGGAGTAATTTTGTTGATTCTCTGACTAGACAGCACATCTCGTTTCTTCGCAGAGTCAGGTTTTACTTTGTGGATGTCAATAAAGTTCCACAGGCCGTGGTGAAAAGAGGCAACATAAGTGTAAGTCGGCAGGTTTTATCTCGGTCTTAGTCACTTCAGTTAAAGTTGAAATTTTTGAGTACCGTACTGATTAGTCGAT…
>TR24636|c0_g1_i1 [SBCC073_fLF.Trinity] cluster=105800_TR9731-c1_g1_i1.fna evidence:transdecoder
ATGCATAGCACCATATCCGCTGACACAATGACATACACCATAGTTAGGAAACCTGATCATGCATCAGAAAAAAAACAAACTCTTATCTTCACATCTCTTATATTTTTCTTTATTTACTCACAAAGATCTGAGTTGGTGGCAAACCGTTCATCAAGTTAA
>TR15501|c0_g1_i1 [SBCC073_fLF.Trinity] cluster=105843_TR17300-c1_g1_i1.fna evidence:transdecoder
CTTCCAACGCTGCCTCAGTGTCTTGAGCGCTTCAGACTCAGTCGCTCCAATGAGATGTTGATGAGCTCGTGCAGAACAGTTGGAGATCCCAATTGGGAAAAGCTTCAGCACGTTCCTGTAGCATATGTTGATGGCTACCGGCTGGAAACGAGAGCCCAATATACTTCATCACCAGAGCCTGAGACCCCCTAA
>TR38500|c0_g1_i1 [SBCC073_fLF.Trinity] cluster=105843_TR17300-c1_g1_i1.fna evidence:transdecoder
TACCAGGGTTTGAGATACCCAAGTTGGATGATGGGTAAGCACAATGGTGGCCCAAAGTATCTGAACACACTCAGCCTGTACTGTTGCAGCACAGAACTTGGCCCAGAACCTGGTGGGTTTTGCCCTTACCTCCGTTCACTCTTTATCTTCGGTTGCAGCTGGGACACCTTGCCAGATCATATGGAGTACCTGACGTCACTGAAGGACCTGGGCCTTGATCGCTGCCAGAATATTCGG
>TR3861|c0_g1_i1 [SBCC073_fLF.Trinity] cluster=105866_TR22641-c0_g1_i1.fna evidence:transdecoder
ACTTCTCGCCTCAAGCAAGAAGAGTATTTTGGTGGAGCAAAGTTTATGAAGGTAAGTATCATAAAAATTCTGAATCTTTTTAACAGTTACTCAATTATTACGCAACACTTGATTGTCTCCATCGCCAACTATGTTCGGTTTTTCTTATTCATGGTTGCAACTTTTTTACTCTGTTAA
>TR27645|c0_g1_i1 [SBCC073_fLF.Trinity] cluster=105886_TR25859-c0_g1_i1.fna evidence:transdecoder
ATGCCCAGCGCGCAGCTTTGGCCTCGGCAAGCTTTAGCTAGTAGCACCCCACCTAGGTACAATCTCGTCCTTGGAGGAGGAGCTGTTGGTGGACGCAACCTGTGTCAGATTGCCGTCGAGCTCGGCCCGTCGACGTGGAAGTACATCATGAACTTAGCCGTTGTGCTAAACTTCCTCCCATAA
>TR11876|c1_g1_i1 [SBCC073_fLF.Trinity] cluster=105928_TR32563-c1_g1_i1.fna evidence:transdecoder
CGAAAGCCTGATCTCATAGACTCCTCCCGCCCCACCAATAGAGAATCTTTACTTGACCCGAATTGCTACCTGGTCATGGTTTTCTATGACGGCCCTGTTTTGCTCCCTCTCCTAGGCCTTCTGTATTTGCTGCAGTTGGAAACTTTTAGTTTCTCCTGA
>TR1317|c0_g1_i1 [SBCC073_fLF.Trinity] cluster=105976_TR3472-c0_g1_i1.fna evidence:transdecoder
CACGTCTGCACCATGCTTGAAAAGCTGAAAGAATTCCGGTCTTTAAGGATACATACACATTTTTTTCATGTAATAAATAATAAGCAAAAAGACAAACGTGAATGTGAGTTTGTCTTTGGTTTTCTTGAGTTGTACATGCACCATGTCTTTGGTTTCGTTGAGTTGTAG
>TR15029|c1_g1_i1 [SBCC073_fLF.Trinity] cluster=105989_TR5651-c0_g1_i1.fna evidence:transdecoder
ATGTTGCACAATGCTGAAGGTTTTATGGTGTGGGAAAAATTGCAATGTGCATTAGCCTTTTGGTATTCTCGTATTGTTTGTACTGAAGATTGTGACAAAAATTGGAAGCACAGGATGCTTTTTATGTTAAATCTGTTTGTTGCGCACATATTGTTGGCATTGCTCTATTTGTATGTACTAGGAGGGTAA
>TR41376|c0_g1_i1 [SBCC073_fLF.Trinity] cluster=105999_TR7510-c0_g1_i1.fna evidence:transdecoder.blastx match:sp|Q9FV52|MAP1B_ARATH
ATGGTTCATCCTGCAGAGCCTACCCTGTCCATGGGGACCACACAGTGCGAGGTGTGGGACGATGGCTGGACCGCTATTACGATGGATGGCAGCCTCAACGCACAGTTTGAGCATACGGTGCTGGTTACCGTCAATGGCGCAGAGATTCTCACCAAGTGT
>TR16196|c0_g1_i1 [SBCC073_fLF.Trinity] cluster=106076_TR20456-c0_g1_i1.fna evidence:transdecoder
TTCCTTTGGAATTTGGATAGTAACAATAAGGAGCCAAATACTAGTGCTGCTTTGTGCTTTCCTTGTCATGTTAGTTCTCCCTTGGGGAGAGAATTACGATCTTGTACATTTGCTTCTGCGGCTCATATAGTTTCCCTTCATACTCGCCTATGCTATTTACAGATAATAACAGGTCCAAGAGAAGTAGAAGCAAAGGTCTAC
>TR2944|c0_g1_i1 [SBCC073_fLF.Trinity] cluster=106141_TR32706-c0_g1_i1.fna evidence:transdecoder
AAACCATTGCTTTTACTTGTCATTGTTGTTACTGTAATTACATCGCAAAATGCACTGAATTTGCTCATATTTAAAGTCGCTTTGCTTGCTTCATTGAGTAACATGCTTCTTTGGTGGCCTCTGTATTGCTGTGTTTTCTTATGTGAAGGACAAGTTGGTCCATAA
>TR13786|c2_g2_i6 [SBCC073_fLF.Trinity] cluster=106143_TR33327-c1_g1_i6.fna evidence:transdecoder
ATGAACCAAGTTCCTGCATCTGCTCATATATATAGAAAGGAAACATTTGCAGTCCATATTCGGTCCAGTCTTGAAGAAAAAAAAATGCTTTGCACTATAGCTAGTACTAAGCTTGAGACAAAGCATGTGATTGCAGCGCATCTAGATGAAACGTAA
>TR33|c1_g1_i1 [SBCC073_fLF.Trinity] cluster=106174_TR2414-c0_g1_i1.fna evidence:transdecoder
ATGGTATTTGAAGTAGTTGTTCTACAAGTTTTTCTTATGAAAAATAATCACCTAAAATATTTTAAATCTGCTGGACATTACCAGCGCCAACTTTGCTCAAATTTATGGCATGTTCCTGACAAGATGGTCAACAAGAATATGGTGATTTCTGTACCAAGTGAGAAAGATACTGTCATGCACACTGAGGGTAACAGATCTATGAGAAAATTATATGAAATGTTAGATGGCGCTGACTCCTAA
>TR33960|c0_g2_i1 [SBCC073_fLF.Trinity] cluster=106175_TR2626-c0_g1_i1.fna evidence:transdecoder
CTCAATCCTACAGCTAATGGACTGAGAATGGCAATGCCGAACAATGCAATGGCAATGAACGGGAGGATGGGAATGCATCACAGTGCACATGACCTATCACAGTTGGGCCAGCAGCAGCAGCAACAGCAGCAGCAGCAGCATGACATAGGAAATCAGCTGTTGGGTGGACTTAGAGCAGGAAATAGCTTTAATAATCTTCAATATGATTGGAAACCCTCTCAATAG
>TR35117|c0_g1_i1 [SBCC073_fLF.Trinity] cluster=106179_TR3668-c0_g1_i1.fna evidence:transdecoder
CTACAGGATGACACCATGGTGGCCTGCCTGCAGCACCTTGGGATGGAATTGCTGAACTTAGGGCACTCCACCCCATTTGCAAAAGGACCATCAAGAACACATGTTACGAAATATAAGTTGCATGCCAATTTAGAAGCCATCTTGAGCAGCAACAATTACAGGCAAAAAGTTTTATAG
>TR1206|c1_g8_i2 [SBCC073_fLF.Trinity] cluster=106183_TR4237-c0_g1_i1.fna evidence:transdecoder<blastx match:sp|Q9ZRV4|MLH1_ARATH PF16413,
CGCTGCATGGCTTGGCGGCCCGACACCACACCAGGATCGGCATCCGGATCAACTCCTGTCTCTGCAAGTCAAGGGGTGAACACTGAGATACTGAAAGAAAATGCTGAGATGATTAATGAGTACTACTTCTCTATTCACATTGATCAAGGTGGCAACCTGACCAGACTTCCTGTTGTACTTGATCAGTACACTCCTGATATGGATCGCCTTCCAGAGTTCATGTTGAGTCTAGAAAATGATGTAGGTTTCCTTTTATTATGCTGCCGCGTTCATTACATATGGTATTTTAAATTTGATCATGATATTTGTTTATCCATTCCCTGC
>TR40998|c0_g1_i12 [SBCC073_fLF.Trinity] cluster=106186_TR5150-c0_g1_i1.fna evidence:transdecoder
ATGCTTCCCTTATTCCTTGCTATGCTAAAACATTTGTATGGATGTGATTGTGGAATAAAACTTTCCCTTAGTTCAGTAATTCTCTTTATGATTAGCACAATGTGCCCTTCAATTCTTTGGGCTTTGAGTCATTTTGTTCGAAAGATGAGTTAA
>TR14682|c0_g1_i1 [SBCC073_fLF.Trinity] cluster=106221_TR11259-c0_g1_i1.fna evidence:transdecoder
ATGAGTACTCACCCTTGCTTTGCTTCCCTTTTCCTTTTGATACGATTGTCGCGATCAGATGACGGGGCCCACGAGCCAGCTGATCTTGCTGACAACTACTACTACCTCAACGGAGCATACTACTACGTGGAGGACACCGACGACCATGAGTAG
>TR41986|c0_g2_i1 [SBCC073_fLF.Trinity] cluster=106232_TR13523-c0_g1_i1.fna evidence:transdecoder
ATGCATGGTGATGGTAACATGAAGGTTTTTCAAAAACCCCGTCTGGTGCCACTAATGTGCGAGGGTGATGGTGTAGAGATGGTGACCACTCGAGAAAGAAATGGAGTACTGAAAGAAGGTTTTGCGAGTGTATGTGGTTTCGAAAACAGGTGA
>TR30984|c0_g2_i1 [SBCC073_fLF.Trinity] cluster=106250_TR17706-c0_g2_i1.fna evidence:blastx match:sp|Q43472|GRP_HORVU PF00076,
TTGGATGCGCAGATCATCACTGACAGGGAGACGGGCCGTTCCCGCGGGTTCGGGTTCGTCACCTTCGCGTCGGACGAGGCGATGCGCCAGGCCATCGAGGCCATGAACGGCCAGGACCTGGACGGCCGCAACATCACTGTCAACGAGGCCCAGTCC
>TR4534|c1_g1_i1 [SBCC073_fLF.Trinity] cluster=106260_TR19095-c2_g1_i1.fna evidence:blastx-noover match:sp|O82204|RL281_ARATH
AAGGAGTTCCGCAAGATGGCCAAGGCTGTCAAGAACCAGGTCAGTGACAACTACTACAGGCCTGACTTGACCAAGCCTGCTCTTGCAAGACTGAGCGCAGTTTACCGCAGCCTCCAGGTTGCCAAGTCTGGTGTCAAGAAGAAGAACAGGCAG
>TR31870|c0_g1_i1 [SBCC073_fLF.Trinity] cluster=106285_TR24419-c0_g1_i1.fna evidence:transdecoder
ATGTTACTCCTTTCCAGGAACGAGAGGGAGATCCAGGACAAGTACTGCCTGCGGGGCGCCGAGTGGGGCGTCGGCGACTGCTCCACGGTGGGGATGACGGACCAGGAGAAGGAGGACTTCATCACGGAGCTCAAGAAAAGGGTTGGAGAATGA
>TR35446|c0_g1_i1 [SBCC073_fLF.Trinity] cluster=106316_TR29162-c0_g1_i1.fna evidence:transdecoder
GTCGTCTCGTGGAACTCCATTTTCCATATTAATGATATGTCACTTCCCAAAATTACCGTCGTGGCGAAGCAACTGCTTTCAGGTTCCACATGTGAAACCTGCAATCAGGACAGTTTAACCATATGTACTTTCAACACTAACTACATGTTTGGGATGAATGGTGATCTGAACACTACATCAATATATTAG
>TR37007|c0_g1_i3 [SBCC073_fLF.Trinity] cluster=106328_TR30342-c0_g1_i1.fna evidence:transdecoder<blastx match:sp|Q3T100|MGST3_BOVIN PF01124,
ATGGCGGTGTTGGTGGAGCTGACCAAGGAGTACGGCTACGTGGTGCTCGCCGTGGTCGCCTATGCCTTCCTCAACTTCTGGATGAGCTTCCAGGTCGGCGGCGCCCGCAAGAAGTACAAGGTGTCCTACCCGACGATGTACGCCATCGAGGCGGAGAACAAGGACGCCAAGCGCTTCAACTGCGTCCAGGTCCGTCCGCCGCCGATCTCGTCCGTGTCTTTTGATTTTGAGCGGAGGAACAAGGGTTGGCTGAATTCTTGTTGTGGGATTGCAGAGGGGGCACCAGAACTCGCTGGAGATGATGCCGCTCTTCTTCGTCACGCTGCTGCTCGGCGGCCTGCAGCACCCGGTCGTCGCGGCCGCGCTGGGGGTCATGTACACCGTCGCCAGGTTCTTCTA…
>TR37007|c0_g1_i1 [SBCC073_fLF.Trinity] cluster=106328_TR30342-c0_g1_i1.fna evidence:transdecoder<blastx match:sp|O14880|MGST3_HUMAN PF01124,
ATGGCGGTGTTGGTGGAGCTGACCAAGGAGTACGGCTACGTGGTGCTCGCCGTGGTCGCCTATGCCTTCCTCAACTTCTGGATGAGCTTCCAGGTCGGCGGCGCCCGCAAGAAGTACAAGGTGTCCTACCCGACGATGTACGCCATCGAGGCGGAGAACAAGGACGCCAAGCGCTTCAACTGCGTCCAGGTCCGTCCGCCGCCGATCTCGTCCGTGTCTTTTGATTTTGAGCGGAGGAACAAGGGTTGGCTGAATTCTTGTTGTGGGATTGCAGAGGGGGCACCAGAACTCGCTGGAGATGATGCCGCTCTTCTTCGTCACGCTGCTGCTCGGCGGCCTGCAGCACCCGGTCGTCGCGGCCGCGCTGGGGGTCATGTACACCGTCGCCAGGTTCTTCTA…
>TR40165|c0_g1_i1 [SBCC073_fLF.Trinity] cluster=106337_TR31508-c0_g1_i1.fna evidence:transdecoder
CCTGTATGGGCTACACTTCTGTTGGAACAAAATTGTGCCTTCGTGTATTATCTTGTGCATCTCTTCTGCAATCCTGAGGGGTTGAAACTAACGCCCTGGTGCCCAATCCAGACCTTTCCTATACTTCCAGACAAAATGAGCCTTTACCCCTCCAACAACAAAGAAACTAGCATCATCAGAGATAAGAGGATGCCTCCCCAAGGATCAGCTATACTTCTGCTACTGTCAAAGGTATACTTTAAGGATCGCTCTGTACAACATATCACATAA
>TR36326|c0_g1_i1 [SBCC073_fLF.Trinity] cluster=106359_TR34700-c0_g1_i1.fna evidence:blastx match:sp|Q8GU83|AB41G_ORYSJ PF01061,
AACATCCAAGTCGCATCCATACTTGCATCCATGTTCTACACCCTACAGAACCTCATGTCCGGGTTCATCGTGCCTGCGCCTCAAATACCAAAATGGTGGATATGGCTCTACTACATCTCCCCAATGTCGTGGACGCTCAATGTCTTCTTCACCACGCAGTTCGAAGATCACGACGATAGGATGATCGTTGTATTTGGAGAG
>TR32300|c0_g1_i1 [SBCC073_fLF.Trinity] cluster=106373_TR748-c0_g1_i1.fna evidence:transdecoder
ATGCGAAAAAATGCATACTGCATTGCCGTTGCATCATCCACACAGATGCTGATATTCTGCTCTGCTCTGCTCTGTGATGCCAGTCGATATTCTGCAAACTTTCAGCGTATCGACACAGACAATGGTTTCACTTCTGTTTGTTTGTTTGTTTGTTTGGATACATACAAGAGCTATGTATGTACTGCTAAATCAGCTGTGAAATTCACTACTGAGTCTGTGAGTGTGAGTGCCAACGAAACCTAA
>TR21926|c0_g1_i1 [SBCC073_fLF.Trinity] cluster=106399_TR3498-c0_g1_i1.fna evidence:transdecoder
ATACCAACTCTCATTAGACTGGGGCAAAGCTATAATACTGCAACTCATGAGTCATACCTACATGAAACAAAAGCTAGAGATTCCTCCTATATTACAAAAATCACTAGTCAAGGAAGTACGAGACAAACAGATGTAAGATATGACCAGATTAAGGCAAATGTTACATAA
>TR43891|c1_g1_i1 [SBCC073_fLF.Trinity] cluster=106438_TR9513-c0_g1_i1.fna evidence:transdecoder
ATCAAATCAAGTCTTCCTTTTTGTGGGGGAAAAATCAAATCTATACAATATCCATTGTTTGACTACATATATATTCAGTTAGAGGCATCAAATCAAGTCTTCCTTTTTTGTGTGGGGGAAAATCAAATCTTCCTTAAATCATTTAAACTGAACACGACAAGTACTGTTCGGCTCTATTTGCCACCACTCAGGCAAGAAACATGA
>TR1362|c0_g4_i6 [SBCC073_fLF.Trinity] cluster=10645_TR3702-c0_g1_i5.fna evidence:transdecoder
GATTTGCCGTCTGGTGCTCTGAAGGGGTGGCTACGTGGTATTGCAAAACTACCTACACCACCTTCTGTCGAGGCGGACAAGGTGCTCATTACACCGAAGGGGATAGATAACTGGGAGGTTCACGGAAAGGGCCGTAAACCGAACGGCCTTATCACTGTCCTGTTGAAGGAGTTTTGGCCGGGCCTATTCCAGCCGCGGCCAGACAAGGAGTCGGAGCTGTGGGTTTTGGCCACGAGCTGGGCCCACTCCGAGGCTTCCAGCCACGCGGCATACGGGACGGCCGCTAAGGCCGTGATCACCAAATTTTGGGAATTCTATAGAGTTCTTGACGAGCACAAGGCCATAGCCGATGGGGTCTTGCTGGCGGCTGTGAAGAATAAAGCTCGTCAGTTCCTGTAC…
>TR29756|c0_g1_i1 [SBCC073_fLF.Trinity] cluster=106491_TR15777-c0_g1_i1.fna evidence:transdecoder
ATGTCATTTAAACATAACCATAATAAAAGTAGCAAAGGAAGACTCACAAAAGACTTAGTGGGAGCATGGATGGAAGTTAAATGCATTCAAGATCTAACATCTGAGCAGGACCATAAAACTGAACTTTGTAACTACTCTGCTCTGCACACAGGATAG
>TR41676|c0_g1_i1 [SBCC073_fLF.Trinity] cluster=106493_TR16111-c0_g1_i1.fna evidence:transdecoder
GATTTGATGATCTTTCAGCCTGGCATCCCGACCCAAAAGGTAACTTTTTGGTTCGTTCAGCTTACAAACTCAAACTTAAGTTGGTCGATGTTGCCAGGTCAAACATCAACTTCCACTGTAGCAGATCCAACAACAAGCACTGCAAAGGTTTGGACCAAGCTTTGGAGTTTGAAAATGCCTAGGAAAATTCATCATGTTCCTTTGGAGATTGAGTCACAACACCCTTCCTGTAAGGTTAAATATTAA
>TR1938|c0_g1_i1 [SBCC073_fLF.Trinity] cluster=10651_TR9744-c0_g2_i1.fna evidence:transdecoder
CACCAGTGCAGTCCTTCTACGGGACAGACAGTTCGTTTGATGGGTAAAGATCTTACAATTTGCGCAACCAGAGGTGAACCGTTTGCTGAGACTGCACAGAAATATACAGGTACTTCCACCAATGAGTATCTTAAGACAAATGTGTTATTGCCACAAGGACAGCCTTTTTTCTCTTTGCAAGCTGAAAGTTTCCCCAATGTTGCAGTAAATTCTACCAGTGCAACTCAAGCTTCAACATATCATGCAAGCACAAGTCAGGCACATTTTGGGTACAGGACTCCACATGGTTCCAGTCAACCGTTTCCTGCAGCAAATTTATTTTCTGGAGATCAATTGCCATATGAAAACAGGTATGGGGATTTTTCAAACTCGCGGACCAACCAGACTTTTCTATTGGGG…
>TR1938|c0_g2_i1 [SBCC073_fLF.Trinity] cluster=10651_TR9744-c0_g2_i1.fna evidence:transdecoder
CACCAGTGCAGTCCTTCTACGGGACAGACAGTTCGTTTGATGGGTAAAGATCTTACAATTTGCGCAACCAGAGGTGAACCGTTTGCTGAGACTGCACAGAAATATACAGTAAATTCTACCAGTGCAACTCAAGCTTCAACATATCATGCAAGCACAAGTCAGGCACATTTTGGGTACAGGACTCCACATGGTTCCAGTCAACCGTTTCCTGCAGCAAATTTATTTTCTGGAGATCAATTGCCATATGAAAACAGGTATGGGGATTTTTCAAACTCGCGGACCAACCAGACTTTTCTATTGGGGTGTTCACCTCTTCCCAATCATAGCAGTGCAGTCTTCCATCAGAATAGGCCGCGTCCTTGGCGTTATTTCTCTGATCCTATCGCTGTGGAAGAAACG…
>TR27111|c0_g1_i1 [SBCC073_fLF.Trinity] cluster=106536_TR24814-c0_g1_i1.fna evidence:transdecoder
ATGAAACATTGTGCAGGGATGCAAAAAGAGGAGGACAAAGAGATTATGCGGTCTGCTGTGGCTGCATTGCAGGCGACGCCCCACTCCTTGCAGTCTGCGACGACTGAGCAGAGGCCACATCCGGTGCTGTTAGAGAGCTCTGTTATCCAGTTTGACGAGGAGCTGGGGGCTGGGGTTTCCAAGTGA
>TR16429|c0_g1_i1 [SBCC073_fLF.Trinity] cluster=106562_TR29654-c0_g1_i1.fna evidence:transdecoder
ATGGCCGGGTCGCCGCCACCCACCCACCCCTGGGTGGTGCCACTTCTTGAATACTATACTGTTCGATCTGGGACAAGCAAGCAGGCAATCACTCGCTCCAGTCCAGAGATGCCAGTCGGTCGCGCCGAGCAGCGGCAGTTGTTCAAGTGA
>TR38349|c0_g1_i1 [SBCC073_fLF.Trinity] cluster=106577_TR31944-c0_g1_i1.fna evidence:transdecoder
ATGGTCCGGGCAATCAATATTGAAGTGATCTTGCCAGTTTCACCTCCTCAAAAGAAATTGAGTTCTCATTTTCATACATTGCTAATACTAAATCCAAAAAATTATTATAGCTCACAGAGAAACTCTCGGATTACAGAGACAGTTGTGTGA
>TR2206|c0_g1_i1 [SBCC073_fLF.Trinity] cluster=10670_TR26737-c0_g1_i1.fna evidence:transdecoder<blastx match:sp|Q7Z2Z2|EFL1_HUMAN
CTCCCGGACGATGCTGATGACGACGAGGAGGACGCCTTCCAGCCCCAAAAGGGCAATGTCGTCTTCGCCTGCGCCCTCGATGGCTGGGGCTTCCGCATCCACCACTTCGCTGAGTTGTACGCCACCAAGCTTGGCGCCAGCGCCTCTGCTTTGCTGAGAGGATTTTGGGGGCCGCGGTACTTGGAAAAAAAGGTGGACAAGAAGGGTAAGAAGAATTTTATGATTGTGGGAAAGAAGGCGGTGGAGGGTACTGACCGGGAGCCCATGTTTGTGGAGTTCATTCTGAAGCCCCTATGGAAATTGTATGAGGGAGTGCTGGGGCAGGACGGAGAGATAGTTCAGAAGGTCATTAGCAACTTCAAATTGAACATTCCACAGCGGGAGCTGCAGAACAAGGAC…
>TR24960|c0_g1_i1 [SBCC073_fLF.Trinity] cluster=10670_TR26737-c0_g1_i1.fna evidence:transdecoder.blastx match:sp|Q7Z2Z2|EFL1_HUMAN PF14492,
CAATACTTGTATGAAATGCTGGGACAGGGCTTGAGGCCAGTTACCAGTGTGAGTGCTGGGAACGTGGTTGCAATACAGGGCCTAGGGCAGCATATATTGAAGAGTGCCACATTGTCATCCACCAAGAATTGCTGGCCCTTCTCAAGTATGATGTTCCAGGTGTCTCCGATGCTTAGGGTTGCAATTGAGCCTGCCAACCCGACGGATCTGGGAGCTCTTATTAAAGGGATCAAGCTTCTTAACCGAGCAGACCCATTTGTTGAGTACACTGTCTCGCACAGGGGTGAACATATCCTTGCCGCAGCTGGGGAGGTTCATCTGGAGCGGTGCAAGAAGGATCTGGAGGAAAGGTTTGCAAAGGTTAAGTTGGTCGTTTCGGATCCCCTGGTCTCATTTAAA…
>TR32800|c0_g1_i1 [SBCC073_fLF.Trinity] cluster=10670_TR26737-c0_g1_i1.fna evidence:transdecoder
GAGGCAGAGAGGGTGAGAAGGTGTGTGGAGACCTGTGACGCGGCTGCAGATTCACCGGTGGTGGTGTATGTGTCGAAGATGTTTGCTGTGCCATGTAAGATGTTACCACCGAAGGGGGCGCATGGTGAGTTGTTGACCCACCAGGATGCAAGTGAATCAGAGGAGTGTTTTATGGCATTTGCCAGAGTGTTCAGTGGAGTTCTTCGTGCAGGGCAGAAGATTTTTGTGCTGTCGGCATTATACGATCCACTGAAAGGGGATGCAGTGCAGAAGCATGTACAGGAGATCGAGCTGCAATACTTGTATGAA
>TR43253|c0_g2_i1 [SBCC073_fLF.Trinity] cluster=10706_TR30418-c0_g1_i1.fna evidence:transdecoder.blastx match:sp|Q9LZD3|E70A1_ARATH PF03081,
GACGCTGTTGATGAGCTGCGCGCCATTGCTGAGCGGATGGGGCGCGCTGGCTATGCAAGTGAGCTCGTGCAGGTTTACTGCGGCATCCGACGGGACCTGCTTGATGAATGCCTCACAGTTCTGGGCGTCGAGCGGCTCAGCATCGACGAGGTTCAGCGTGTGGAGTGGAAGCAGCTGAATGACAAGATGAAGAAATGGGTGCATGGCGTCAAGACTGTTGTCCGTTCCCTTCTGACAGGCGAGCGCCGGCTCTGCGATCAGGTGCTTGCAGTGTCCGATGAGCTGCGGGACGAGTGCTTTGTTGAATCCACCAAGGTTTGCATAATGCAGATTCTTAAC
>TR27548|c0_g1_i1 [SBCC073_fLF.Trinity] cluster=10811_TR32028-c0_g1_i1.fna evidence:transdecoder.blastx match:sp|Q8S4P6|EZ1_MAIZE
AGTGATAGTGAAGATGAAGTTGTTGAGGATGAAGAGAAGAAAAGGGAATTCAATAGCTCCGAAGATAATCTTATTCGGACGACCATTGAAGACACTGCCATGTCTGATGCAGTGCTGGAAGCCCTGGCTCAATGTTGTGAGAAGACTGCTGGTGATATAAAGGCCAGATATGAGATCGTAAAAGGGGAGAACACTGAAGGTTCTTCCAAACAAGTGTCCAAACTTAATGCTAAACTGAAAGATGTTTACCACGATAAAGATTTGGATGCAGCATTGGATTCCTTCAATAATCTCTTTTGTCGGCGATGTCTAGTTTTTGATTGCAAACTACATGGGTGTTCTCAAGATTTAATATTTCCTGCAGAAAAGCAATCACCTTGGAACAGCATGGATGATGTA…
>TR43413|c0_g1_i1 [SBCC073_fLF.Trinity] cluster=10820_TR3811-c1_g1_i1.fna evidence:transdecoder<blastx match:sp|Q9XI36|MBD10_ARATH PF01429,
TTCGCCAACTGGAGAGAGGAGCTCGTGTCCGTCGAGATGCCCGCGCCCGACGGATGGGCCAAGAAGTTTACTCCCCAGAGCAGGGGAAGATCTGAGATTGTTTTTATTTCACCAACTGGAGAGGAAATTAAGAACAAGAAGCAGCTGAACAGCTATCTGAAGGCAAACCCTGGAGGCCCCACTTCATCGGAGTTTGACTGGTCAACTGGTGATACCCCAAGGCGTTCTGCTCGGATTAGCGAGAAAGTGAAGATATTTGATAGCCCTGAGGGTGAAAAGATACCAAAGCGTACTAGGAACTCAAGTGGCAGAAAGGGGAAGCAAGAGAAAAAGGAGGATCCTGAAACTGAAGAAGGCAAAGAAACTGAGGCTGGCAAGGAGGCCCCCAGTGAAGCAAAG…
>TR43345|c0_g2_i1 [SBCC073_fLF.Trinity] cluster=10869_TR11325-c0_g1_i1.fna evidence:transdecoder
TCCGACATCTCGTTGAAGGAGCACCGGATCGTTTGCGGCGCCGGGGACGTGGCCGAGCTGCAGAGGCTGGAGAAGGAGATATCAGCGCCCGCGCCAGCCCCGGCGCTCGCGGCTTTCCCGCTCTTTGCGGCGAGGCTGTGCTTCTCCCCACTGTGGAGAAACATCCTATACGCCATATACCCTCGTGAGCTCGTCGTCTTTGATCTTAACTACAGCATTGCGCTCTCTGTTGCTTCATTGCCAAGGGGGTTCGGCAAGTTCTCGGATGTTATGGCCGATACTGATCTTGACCTGCTCTATTGCACGCATGCTGATGGCAAGCTGAGCATCTGGAAGCGCAAGGAGGGTGAACAAGTGCATTTGTTGCATGCAGTGGAAGAGCTCATGCCTTCGATTGGT…
>TR43345|c0_g1_i1 [SBCC073_fLF.Trinity] cluster=10869_TR11325-c0_g1_i1.fna evidence:transdecoder
TCCGACATCTCGTTGAAGGAGCACCGGATCGTTTGCGGCGCCGGGGACGTGGCCGAGCTGCAGAGGCTGGAGAAGGAGATATCAGCGCCCGCGCCAGCCCCGGCGCTCGCGGCTTTCCCGCTCTTTGCGGCGAGGCTGTGCTTCTCCCCACTGTGGAGAAACATCCTATACGCCATATACCCTCGTGAGCTCGTCGTCTTTGATCTTAACTACAGCATTGCGCTCTCTGTTGCTTCATTGCCAAGGGGGTTCGGCAAGTTCTCGGATGTTATGGCCGATACTGATCTTGACCTGCTCTATTGCACGCATGCTGATGGCAAGCTGAGCATCTGGAAGCGCAAGGATGGAAGAGCTCATGCCTTCGATTGGTACCGTTGTTCCTCCCCCGGCCGTTCTTGC…
>TR24406|c0_g1_i1 [SBCC073_fLF.Trinity] cluster=10877_TR14545-c0_g1_i1.fna evidence:transdecoder.blastx match:sp|Q8LPT1|AB6B_ARATH
AACTACAAAGAGCCCAGCTCCTTCCAAATTGAACGGGATTCGTCAGCAAGCCACAGTTTCCAGGAGTCATCTTCTCCTATCATGTCAAAATCACCTTCACTTCAGAAAACACATGGTTTTCTTGCATTCCGAAATTCTGATGCCAATCCTAACTCGCGTGAGTCGCCAAACATTCAGAGTCCTCCTTCAGAGCAAATGGCGGAAATCAGACTACCTATGGTTCCTTCTGAGAGAGCTCCATCAATCAAAAGGCAGGATAGTTTTGAAATGAAATTGCCTGATCTTCCCAAAATTGAT
>TR11981|c1_g1_i1 [SBCC073_fLF.Trinity] cluster=10877_TR14545-c0_g1_i1.fna evidence:transdecoder.blastx match:sp|Q9M3B9|AB20B_ARATH
CCTGATCTTCCCAAAATTGATGTTCCCTTACACCGACAGTCTTCAAATACTTCAGATCCAGAATCACCAATATCACCATTGTTGACTTCTGATCCAAAAAATGAGCGTTCCCACTCAAAAACTTTCAGCCGAACTCTTGATATTTTTGATAATTTTCGTGCTGATCCGTCAAAGAAGAATCAAACAAAAGCTCCATCATTTTGGAAGCTTGCTAGA
>TR11981|c0_g1_i1 [SBCC073_fLF.Trinity] cluster=10877_TR14545-c0_g1_i1.fna evidence:transdecoder.blastx match:sp|Q9M3B9|AB20B_ARATH PF00664,
AGTGCTGGTGCTGCCTGCTTTGGTTCATTTAATCCTCTTCTTGCTTATACAATATCCTTAATACTGGTGGCATACTACAGAATAGGTGTCCGCGATGTACATGATGAAGTGAACAAGTATTGCTCATTCATTGTTGGCATGGGTATAATTACTGTGCTGGCTAACTTCTTGCAACACTTCTATTTTGGTATAATGGGAGAGAAAATGACTGAGCGTGTAAGAAGGATGATGTTTTCAGCAATTCTGCGCAATGAAGTCGGATGGTTTGATGATGAGGAGAACAGTGCGGACATTTTGTCAATGCGACTGGCAAATGATGCAACATTTGTTCGTGCTGCTTTCAGCAACAGGCTT
>TR23835|c0_g1_i1 [SBCC073_fLF.Trinity] cluster=10877_TR14545-c0_g1_i1.fna evidence:transdecoder.blastx match:sp|Q9M3B9|AB20B_ARATH PF00664,PF00005,
GCACTCGCAACCTTGCCTATCCTTGTGATTTCTGCAGTCGCACAGAAAATGTGGCTTTCTGGCTTTTCTAGAGGAATTCAGGAGATGCACAGGAAAGCTTCTTTAGTTCTTGAAGATGCAGTCAGGAATATCTATACCGTGGTGGCATTCTGTGCTGGTAACAAAATAATGGAGCTTTACAGACTGCAGCTAGGAAGTATTCTCACAAAAAGCTTTGTTCATGGGATGGGCATTGGCTTTGCCTTTGGCTTCTCTCAGTTCCTTCTTTTCGCCTGCAATGCGCTTCTGCTATGGTATACAGCCGTAGCTGTGAAGGCTGGGCATCTTAGCCTGGTAACAGCACTCAAAGAGTACATTGTCTTCTCTTTTGCGACTTTTGCATTGGTGGAGCCATTTGGC…
>TR18457|c0_g1_i1 [SBCC073_fLF.Trinity] cluster=10890_TR24686-c0_g1_i1.fna evidence:transdecoder
GCAACCTCGCCCCATCCACCTGCAGAAGCAGAACCAGCAGGTATTCCTGGCATAGAGGCCACGCCCTGTTTACAGTCAATGCAGTATCAACCTACAGAGGCGGAATGGGGAGGTATACTGGGCGCATTAGCAGCCCATGATTCACAGCCTGAAATGCAACCGTCAACCTCAATGCAGGGTGTTTTATTTGAAAAGACTGATCTGTCTGGCATGCCTTTGCTAGGTCATGCAGGAGAAGAACCAGCAGGCACTTTGGGCATGGTGACAACTGATAAGCTGCAGTCTGAAATACAACAATCAGCCACAGTACATGATCGACTTACAGAAGCAGAAGGAACAGGTACGTTGGGCACCTGGGCACTTCAGAGTTTGCACCCTGAAATGCAAACATCAACCTCA…
>TR2921|c0_g1_i1 [SBCC073_fLF.Trinity] cluster=109156_TR25740-c0_g1_i1.fna evidence:transdecoder
ATGTATGGTATCGCCGACATGATGGATGATTTTGAGGCTGAGCAAACACGCAAGTTCTCCATTAAGAAGGTCTGCAAGATGGGCCTCAACTTCACAATTGCTAACAAAATGAAAATGATGAGAGAGGAACTGCAAGGGATCACAGATCAATATCAGAAATTCATGTTAGTGCCGGACACTAATGCATATGAGCTGAAAGTCATCGAAATGCGTGAAACATCATCAACCATTGAGGCATCAATCATTGGAAGGACCGAAGAAGAAAATAAAATATGGGTTTCTTTATCTGAGAGCGTAATAGAAGAGCTCATT
>TR31432|c0_g1_i1 [SBCC073_fLF.Trinity] cluster=109156_TR25740-c0_g1_i1.fna evidence:transdecoder
TGCTTTGCCTATTGGGCAATCTTCCCAAAAGGATGCAAGATGTCCAAATGTGATCTAATTCACCAGTGGATTTCACTTTCTTTTATTTGGCCAACGCCAACATTCACCGCTTGGGAGCTCGGCGAGATGTACATTACACAGCTTTTGAAGCTTTCCTTCCTTGAGCAATCGAAGACTGCAAGATGCCTCTATGACGATGTCAATGTTACAGCGGTCACCATGCACGACCTGGTGCACGATCTAGCAAGATCGGTGATGGAAGACGAAATTCTACTCGCTGGCAATGATAAAATCATTGGGGGAAACCGCTGCCACTATGCACTGCTCAATGATTGTAGCCAGCCATTGGAGTCA
>TR766|c0_g1_i1 [SBCC073_fLF.Trinity] cluster=109521_TR1900-c0_g2_i1.fna evidence:transdecoder
ACACCGAACGCCTGTGATAGTAATATACTTGATTTGTCTGGTAACAGTGGCATGGAAAACCTAGCAACAAGCCTATCAATGGCAAACAAACTTGAGGTGCTTGTTCTTGATGGTTGTTGTGGGCTAGAAAATGTCGTGCTGACTAATTCCTCGGTGAGGTCGTTTAGTTTTGATGGCTATGGAGCAGCATCTCAATGGACATCAGCAGCTAAGCTACCTCCAGAAAGTTCTCGCCCACAGCGTCCGTCTTATGATGTGGATAAGAAGGATGTCAAAACCTCCAAGATATCCCTAGAAGGGTGCACACAGTTGGAAAATTTGTTTGTCCGGGGGCTACCCTTGGTTCGACCGCCTTCTCCTGCCTTCCTGGATGAATGA
>TR10578|c0_g1_i1 [SBCC073_fLF.Trinity] cluster=11017_TR27705-c0_g1_i1.fna evidence:blastx.transdecoder match:sp|C0LGH3|Y5614_ARATH PF00069,
GAAATAGAGACTATATCAAGGGTGCAACACCGTAATCTCGTGAAGTTGTATGGTTGCTGCCTTGAGAGCAAAACACCCCTGTTGGTTTATGAGTGCCTGGAGAATGGAAGCCTTGATCACGCGCTGTTTGGAAAGGGAGGCTTGAACCTAGACTGGCCAAGACGATTCGAGATATGCTTAGGCATAGCAAGAGGTATAGCTTATCTCCACGAGGAGTCGAGCGTCCGCATCGTGCACAGGGATATAAAGGCCAGCAATGTCTTGCTAGATGCCGATCTCAACCCAAAGATCTCGGATTTCGGGCTTGCCAAGCTTTATGATGGCAAGAAGACTCATGTGAGCACAAAAGTTGCAGGCACATTTGGCTACCTTGCACCTGAGTACGCCATGAGAGGTCAC…
>TR35396|c1_g1_i1 [SBCC073_fLF.Trinity] cluster=110948_TR29913-c1_g2_i1.fna evidence:transdecoder.blastx match:sp|Q9LZD3|E70A1_ARATH PF03081,
GCTCTGGGGACCTGCACTTCACACGGTTTTCCTCCGTGCCAATCTCATCGTTATATCCGTGCTCGACCAACGGCGTCCATCCATCCCCACATGGCGGGGCGGCTTGCTCCCGTGCCGGAGTTGAGCACCGCTGGCTACACGGTTGCGTCCCCGCCGCCCAGCGTCTACCGTGAGTTGATCCGAAGCGTGGCCGTGTCCGGAGGGTGCATCACACCGACTCTCTTCTCCCAGTCCGGTAATGGCGGAAACTCTGGTTCCAGTAGTGCCTCTGGTTCTGTTTCTTACCCGTCCAACAACTCCGGCTCGTCCTTTGGTTCCTCGGTCGCTGCCGCGGCTGACTATGGTGCGCAGGAGCTCACCAATATTGCCCGCCGAATGGTCTGCGACGGATACACGCAG…
>TR35396|c1_g2_i1 [SBCC073_fLF.Trinity] cluster=110948_TR29913-c1_g2_i1.fna evidence:transdecoder.blastx match:sp|Q9LZD3|E70A1_ARATH PF03081,PF03081,
GCTCTGGGGACCTGCACTTCACACGGTTTTCCTCCGTGCCAATCTCATCGTTATATCCGTGCTCGACCAACGGCGTCCATCCATCCCCACATGGCGGGGCGGCTTGCTCCCGTGCCGGAGTTGAGCACCGCTGGCTACACGGTTGCGTCCCCGCCGCCCAGCGTCTACCGTGAGTTGATCCGAAGCGTGGCCGTGTCCGGAGGGTGCATCACACCGACTCTCTTCTCCCAGTCCGGTAATGGCGGAAACTCTGGTTCCAGTAGTGCCTCTGGTTCTGTTTCTTACCCGTCCAACAACTCCGGCTCGTCCTTTGGTTCCTCGGTCGCTGCCGCGGCTGACTATGGTGCGCAGGAGCTCACCAATATTGCCCGCCGAATGGTCTGCGACGGATACACGCAG…
>TR43093|c0_g1_i1 [SBCC073_fLF.Trinity] cluster=11097_TR19588-c0_g1_i1.fna evidence:transdecoder
CCAAGCAGCACAAGCATTGTAGCTCCAGAGAATGTGGAATTGTGTACACGTTCCAATTCAATGCATCCAAGTAAAAACATGGCAATTCCCTGCAGTATTCATGAAAACGACATTAGACTCAACAAAGCTGAAATTACTAGAAGAGGTGTATGCAAATCCTTGGCAATTGCCAATGCATTGGAGCTCCTGAAGGTGTTTCTTCTGAGTTCATCATCGGATTCAGAAGCACAAGCTGCATTAAAAGCCACCTTTCAGCTTTATTCAGAGAGTGAAATTTTTACTGCCCTTTCCTTTCTGAGAGGGAAGAACTTCTTGGTTACTGGAAATGGAATGAAACCTGTAACCCTTTCTGGAAAATTCTTCTTTGATGCTTCTTATTCACCCTTCCCATATGGTTCA…
>TR33220|c4_g1_i12 [SBCC073_fLF.Trinity] cluster=11100_TR20186-c1_g1_i1.fna evidence:transdecoder
TCATACGCAATTACACACGAAATGATTACTTCATTTAGGTTTAAGTTAGCCAGCATACTATTATGTTGGAAAACAAACACTGCATCAATCACTACAATCGTTGAAGAAACTAACGATGACATCAATGGAGATCCTGATGATGTTCAAATATTGGAAAGTCTAGATGATATAAAAAAATCAAAACAAAAAATCCCATTATCGATTGAAATGAAATACAAATCACTAATATCTATTCTTTGTAATATGAGCTTACATGAGTTAACATCTGGACTTTGTAGCTTCATTAAATCCATCAATTACACCGAGATTTTAGAGAAAGTATGGATCCAAAGTTCAAAGCCATATCCAATAAGCTTGTCTCTCAGAAAACTACAAGGAATGCTAAAGGATGATTTACCT…
>TR26469|c0_g1_i1 [SBCC073_fLF.Trinity] cluster=11133_TR11683-c0_g1_i1.fna evidence:transdecoder
TTCCCTGAATGTGGTGTTACAAAACAAGGACCATGCTTCTTGCTTGGGGAGCGGTTCCAACATGATGATCCTGGTGGATGCTGCCAGAGAGGCAACATCTTGACTGCGTGTTGTGATGATTATCTTGCTCCCTTGTCCATCATCAACCAACGCATTGCGGATTTCATACCATGCATCGGCATCCCAGACATCGTCCAGCAATAA
>TR43458|c0_g1_i1 [SBCC073_fLF.Trinity] cluster=11142_TR16266-c0_g1_i1.fna evidence:transdecoder.blastx match:sp|Q9SW97|GLR35_ARATH PF01094,
GATGATGATTATGGTCGAAATGGCATTGCTGCTTTGGATGACGCACTCACCGCGAAGCGCTGCAAAATCTCCTACAAGATTGGATTTCCTGCAAATGCTAAAAAGAGTGAGCTCATTAATTTGTTGGTTAGTGTCAGTTATATGGAGTCTCGTGTTATCATCCTCCATACTGGTGCTGAACCTGGGCTCAAGCTTTTCTCCATGGCAAACCGACTAAACATGATGGGCAATGGCTATGTATGGATTGCAACT
>TR22527|c0_g1_i1 [SBCC073_fLF.Trinity] cluster=11188_TR16425-c0_g1_i1.fna evidence:transdecoder.blastx match:sp|Q9M1V3|PP296_ARATH PF13041,PF13041,PF01535,PF14432,
GAAACAGTAGAGGAGAAGGACATTGTCACATGGACTAGTATGATAAACTGTTATGCAAACAGCGGGCTGTTAAATGAAGCTCTTGCCTTGTTTGCAGAGATGCAAAATGCAGATGTTCAACCTGATTCTGTAGCACTAGTAACTATTCTTGGGGCTATAGCTGATTTGTCATCCTTGGTGAAAGGAAAGGAAGTTCATGGCTTTCTCATCAGGAGGAATTTTCTTATGGAAGGTGCCATGGTTAGTTCCCTGGTGGACATGTATTCTGGTTGCGGAAGCATTAGCAATGCTGTCAAAGTATTTAATGGAGCGAAATGTAAAGACGTTGTTGTCTGGACAGCGATGATTAATGCAGCTGGGATGCATGGTCATGGCAAGCAAGCTATAGATCTTTTCAAG…
>TR41573|c0_g3_i3 [SBCC073_fLF.Trinity] cluster=112164_TR31911-c1_g3_i1.fna evidence:transdecoder
ATGCATTACAACTCAATAATTGAACTTGCCTACACAAAGGGCATTCAGAAGAGGTATGCGTTGACGTATTCAATGGTTCATTGTAATTATGTATCACTTGGTCAAAGCCTTATGCCAACTGGCAAAGTCGACAATTTCTTGATCCCATGTTTTTGTCGGAAGTTCTTTGAGGACCGTCATCCCACAATCTCTGGAAGGCACCATTTTTTCCCTCATATTGGTGAGAACATACTGCACTACACAAACGAAGACCAAGTAAAATCGATTGCCACTTCGTTCTTGGGGGCAGCATCAGCAAGTAGGGTTGTTCTTCCCCACATGCCTGAGCAATCACTGGATAGTCTTTGCTGTCGATTTCAAGTGGAAACTTTTTGCCTTCTTGGATTCTTTATACGACAA…
>TR41573|c0_g3_i5 [SBCC073_fLF.Trinity] cluster=112164_TR31911-c1_g3_i1.fna evidence:transdecoder
ATGCATTACAACTCAATAATTGAACTTGCCTACACAAAGGGCATTCAGAAGAGGTATGCGTTGACGTATTCAATGGTTCATTGTAATTATGTATCACTTGGTCAAAGCCTTATGCCAACTGGCAAAGTCGACAATTTCTTGATCCCATGTTTTTGTCGGAAGTTCTTTGAGGACCGTCATCCCACAATCTCTGGAAGGCACCATTTTTTCCCTCATATTGGTGAGAACATACTGCACTACACAAACGAAGACCAAGTAAAATCGATTGCCACTTCGTTCTTGGGGGCAGCATCAGCAAGTAGGGGTAAACGGCTTGAATTATCAGACACTTTGTTCTTCCCCACATGCCTGAGCAATCACTGGATAGTCTTTGCTGTCGATTTCAAGTGGAAACTTTTT…
>TR41573|c0_g3_i2 [SBCC073_fLF.Trinity] cluster=112164_TR31911-c1_g3_i1.fna evidence:transdecoder PF02902,
ATGCATTACAACTCAATAATTGAACTTGCCTACACAAAGGGCATTCAGAAGAGGTATGCGTTGACGTATTCAATGGTTCATTGTAATTATGTATCACTTGGTCAAAGCCTTATGCCAACTGGCAAAGTCGACAATTTCTTGATCCCATGTTTTTGTCGGAAGTTCTTTGAGGACCGTCATCCCACAATCTCTGGAAGGCACCATTTTTTCCCTCATATTGGTGAGAACATACTGCACTACACAAACGAAGACCAAGTAAAATCGATTGCCACTTCGTTCTTGGGGGCAGCATCAGCAAGTAGGGGTAAACGGCTTGAATTATCAGACACTTTGTTCTTCCCCACATGCCTGAGCAATCACTGGATAGTCTTTGCTGTCGATTTCAAGTGGAAACTTTTT…
>TR41573|c0_g3_i12 [SBCC073_fLF.Trinity] cluster=112164_TR31911-c1_g3_i1.fna evidence:transdecoder PF02902,
ATGCATTACAACTCAATAATTGAACTTGCCTACACAAAGGGCATTCAGAAGAGGTATGCGTTGACGTATTCAATGGTTCATTGTAATTATGTATCACTTGGTCAAAGCCTTATGCCAACTGGCAAAGTCGACAATTTCTTGATCCCATGTTTTTGTCGGAAGTTCTTTGAGGACCGTCATCCCACAATCTCTGGAAGGCACCATTTTTTCCCTCATATTGGTGAGAACATACTGCACTACACAAACGAAGACCAAGTAAAATCGATTGCCACTTCGTTCTTGGGGGCAGCATCAGCAAGTAGGGGTAAACGGCTTGAATTATCAGACACTTTGTTCTTCCCCACATGCCTGAGCAATCACTGGATAGTCTTTGCTGTCGATTTCAAGTGGAAACTTTTT…
>TR11157|c0_g1_i1 [SBCC073_fLF.Trinity] cluster=11241_TR27911-c0_g1_i1.fna evidence:transdecoder.blastx match:sp|B9DFK5|RETIC_ARATH PF11891,
GATGAGCTTGGGCCGATCCTTAGCTTCGAACAGGTAGTCCAGGAGGTGGAGAAGCAAGGGGTTAGCTTGTCCAGCTTGCCAGCCGATATGATCGAGGCGGCAAAAAGCATGGGGATTCAGAAGCTGCTGCTGCTGAGATACTTGGACATGCAGGCCTCAGCTTGGCCCATGGGTCCTGCCATTAGATCCTTTGGGTTTCTCCGGAATAGGATGCTGGTTGATCCTACATTCCTCTTCAAAATTGGGACGGAGATAGTTATTGACACATGTTGCGCGACTTTTGCGGAGGTTCAGAAGAGGGGTGATGAGTTTTGGTCGGAATTTGAGTTGTATGCAGCAGATATGTTGGTAGGCGTAGTTGTTAATGTTGCTTTAGTTGGCATGTTGGCACCATATGCT…
>TR27324|c0_g1_i1 [SBCC073_fLF.Trinity] cluster=11260_TR9942-c2_g1_i1.fna evidence:transdecoder<blastx match:sp|Q9FNL7|PTR3_ARATH PF00854,
TCAGGGCCCGCAGACCCGCGCGACCTGCACGAGCTCGATCCCCATCAGTACGAGAAGAAAAAGACGTCCCCGCTCCCGTACACGCCCAATTTCAGCGTGCTGAGCAAAGCGGCTGTGAAGATCGAGGGGAGCAGGGGCACGTCACGGTGGTCGTTGAGCACGGTGACCCAGGTGGAGGAGACGAAGCAGATGCTCAAGATGCTGCCGGTGCTGTGCATCACGTTCGTCCCGAGCGCGATGCTGGCGCAGATCAACACGCTGTTCGTGAAGCAGGGCACGACGCTGGAGCGGCGCGTGAACCACTTCGAGATCCCGCCGGCCAGCCTGCAGGGGTTTGTGACCATCTCCATGCTCGTCTCCGTGGTGCTCTACGACCGCCTCTTCGTGCCCTTCATGCGG…
>TR119|c0_g1_i1 [SBCC073_fLF.Trinity] cluster=11383_TR15500-c0_g1_i1.fna evidence:transdecoder
TTGGCCCCGCCTTCGCCGCCGCCGCCGGCTCCGGGCTCTCCGTCTGGCCTCTGCTTCAGCTTTCGGAATCAGATGCCCGAAATTCCGCGAGAGGCCCCGGTGGTTTCGACACCCGTCCGAGGGGAGGAGGAACAGCACGAACGGAAAAAGCAGGACAAGGAATCGCCGGTTCCGTTCGTTCCGGTGGCCACGCGAGAGCACGAACACGAAGCAGAGGAAGCAGAGGTGCTAGTGGAAGAAGATGATGAGCAGGGCGGGGAGGCTGTGGACGCAGAGCCGAAGATCGTCCCAGCCACGCACAACTACCGCTTCCTGACGGAGCGGGACTTCCGAGGGTTCGTCAGGGAGCCGGAGACCATGACGGTGCGCGTCCAGGAGTCCTTTGTGCCGCCACCGCCG…
>TR27764|c0_g2_i1 [SBCC073_fLF.Trinity] cluster=1140_TR28692-c0_g1_i1.fna evidence:transdecoder<blastx match:sp|Q7XA42|RGA1_SOLBU PF00931,
CCTAGGAGAGACATGGAGGTTGCGGCGGCCGTCAGCCCGATAGTGAAGCTGCTGCCCAAGCTCCTATCGGTGATCGATGGGAAATGGAAGCAGCTGAGCAACCTGGAGGTCGACGCTGGATTCATCCGCCGCGACCTGCTGTCGATCCAAGAAATCATTGCCCGCTCGAGCGGCGGCAGGTTCATTCCGGACCTCTGGATCCGGGACCTCAGGCGCTTGGCGGATGACATGGAAGACTGCATCGACCGCTTCCAGGTCGGGAAGATGAACAGAATCAGTTTCGTCGGGAAGGTCGGCAAACTGAAGAAGAGGTCAAAGGAGACTCTCGAACAGCTACAGAACTGCATCAGCATCGCCGGCGCCGCCGCACCTCCGACTGCATCTGATCCCCCCGTGGAT…
>TR27764|c0_g1_i1 [SBCC073_fLF.Trinity] cluster=1140_TR28692-c0_g1_i1.fna evidence:transdecoder<blastx match:sp|Q9XIF0|DRL13_ARATH PF00931,
CCTAGGAGAGACATGGAGGTTGCGGCGGCCGTCAGCCCGATAGTGAAGCTGCTGCCCAAGCTCCTATCGGTGATCGATGGGAAATGGAAGCAGCTGAGCAACCTGGAGGTCGACGCTGGATTCATCCGCCGCGACCTGCTGTCGATCCAAGAAATCATTGCCCGCTCGAGCGGCGGCAGGTTCATTCCGGACCTCTGGATCCGGGACCTCAGGCGCTTGGCGGATGACATGGAAGACTGCATCGACCGCTTCCAGGTCGGGAAGATGAACAGAATCAGTTTCGTCGGGAAGGTCGGCAAACTGAAGAAGAGGTCAAAGGAGACTCTCGAACAGCTACAGAACTGCATCAGCATCGCCGGCGCCGCCGCACCTCCGACTGCATCTGATCCCCCCGTGGAT…
>TR40357|c3_g1_i2 [SBCC073_fLF.Trinity] cluster=11463_TR29552-c0_g1_i1.fna evidence:transdecoder PF13963,
AGCCTTTCGAGGATTCTCATGATGAGCCATCCATGGATGTACGGTGGAGAAGGCGTGCATTCTTTTCGAGATGCAGCCGATGCGAACAAGCATGGTGGTGGCTATATGTTTTGTCCATGTGTTGAATGTTGGAATGAGAAGGATTACACTTCCTCAAGAGTCATTCAGAGCCACCTGCTTCGGTCCGGTTTTATGTCGGGCTATAATGTTTGGACCAAGCACGGAGAAAGAGGGGTTATGATGGAAGACGACGATGAAGAAGAAGAGAACGATGATGACAACTACCGATCTATGTTCCCTGAGTATGCTGATACCGCAATGGAAGACAATGAAGAAGAAGATCAGGATGAAGAACGGGAACCAGATGAGCCCGCTGATGATCTTGGCCGGGTTATTTCT…
>TR16972|c2_g3_i2 [SBCC073_fLF.Trinity] cluster=115151_TR25390-c1_g1_i5.fna evidence:blastx-noover match:sp|Q9ZS51|PMP22_ARATH
AGGCAGTACCTGCTCCAGCTGCAGCGCCACCCACTCCGCACCAAGATGATCACTGCTGGGTTCCTCGCAGGCATCAGTGACTCCGTGGCGCAGAAGCTCTCTGGATATCAGAAGATTGAGAAGCGCCGCCTCCTGCTCAAGATGATATTTGGGTTTGCATATGGTGGCCCATTTGGGCATTTCCTGCATAAAATGTTGGATTATATCTTTAAAGGGAAGAAGGATACCAAAACTGTAGCTAAGAAGGTATAATATTGATTGTCTTAAAGCATCTAGGACCAGACCCCCCACTTTCCTCTTATACGTCCAGGCGGACAGCCCGGACAGTGCAAGGACATGAGAGAGAAGAAAAAAAGCCACCCAACCGGACCCCTCAAATTGCCCTCATATGTCCGGGCT…
>TR16972|c2_g3_i6 [SBCC073_fLF.Trinity] cluster=115151_TR25390-c1_g1_i5.fna evidence:blastx-noover match:sp|Q9ZS51|PMP22_ARATH PF04117,
GCCTGGAGGCAGTACCTGCTCCAGCTGCAGCGCCACCCACTCCGCACCAAGATGATCACTGCTGGGTTCCTCGCAGGCATCAGTGACTCCGTGGCGCAGAAGCTCTCTGGATATCAGAAGATTGAGAAGCGCCGCCTCCTGCTCAAGATGATATTTGGGTTTGCATATGGTGGCCCATTTGGGCATTTCCTGCATAAAATGTTGGATTATATCTTTAAAGGGAAGAAGGATACCAAAACTGTAGCTAAGAAGGTGTTGCTGGAGCAGATCACTTCCTCACCCTGGAACAATTTACTCTTCTTATTCTATTATGGATATGTTGTTGAGAGTAAGTCTGTAAGTTCTAAGAGTTTGATTTTGTATTAATCGGAAGAGTTCCTTTGGCATCATATCATGCCA…
>TR11104|c0_g1_i1 [SBCC073_fLF.Trinity] cluster=11582_TR1571-c0_g2_i1.fna evidence:transdecoder.blastx match:sp|Q6YW62|AB44G_ORYSJ PF01061,PF08370,
ACTTGGGTCCTCAAGATCCCGATATCTTGCGTTGAGGTCGCCATCACAGTATTCTTGGGTTACTACGTCATTGGGTTCGATCCAGATGTTGGAAGGCTGTTCAAGCAGTACTTGCTGCTGTTGCTTGTCAACCAGATGGCTGCAGGATTGTTCAGGTTTATCGCAGCATTGGGCAGGACCATGGTTGTTGCAAATACACTGGCGTCCTTTGCACTTCTTGTGCTGCTCGTGCTCAGTGGATTCGTCCTGTCGCATCATGATGTGAAGAAATGGTGGATCTGGGGCTACTGGATGTCACCTCTTCAGTATGCCATGAGCGCCATTGCTGTAAATGAATTCCTTGGGGACAAATGGCAACGGGTTCTCCAGGGGTCCAACAGAACTCTAGGAATAGATGTG…
>TR11104|c0_g2_i1 [SBCC073_fLF.Trinity] cluster=11582_TR1571-c0_g2_i1.fna evidence:blastx.transdecoder match:sp|Q6YW62|AB44G_ORYSJ PF01061,PF08370,
ACTTGGGTCCTCAAGATCCCGATATCTTGCGTTGAGGTCGCCATCACAGTATTCTTGGGTTACTACGTCATTGGGTTCGATCCAGATGTTGGAAGGCTGTTCAAGCAGTACTTGCTGCTGTTGCTTGTCAACCAGATGGCTGCAGGATTGTTCAGGTTTATCGCAGCATTGGGCAGGACCATGGTTGTTGCAAATACACTGGCGTCCTTTGCACTTCTTGTGCTGCTCGTGCTCAGTGGATTCGTCCTGTCGCATCATGATGTGAAGAAATGGTGGATCTGGGGCTACTGGATGTCACCTCTTCAGTATGCCATGAGCGCCATTGCTGTAAATGAATTCCTTGGGGACAAATGGCAACGGGTTCTCCAGGGGTCCAACAGAACTCTAGGAATAGATGTG…
>TR32705|c0_g1_i1 [SBCC073_fLF.Trinity] cluster=11593_TR9050-c0_g1_i1.fna evidence:transdecoder PF02178,PF02178,PF02178,
CTCCTCCTCACCGCGCCTCCGGCCCTCCCCCTCCCCGCGCCGCCGCCGACCCACAAAGACGATATTTTGGATCTCATCAGTTTGGATACATCTGGAGGATTACGTGGCCGGCCCCGCAAGGACGCACTCTTGCTGCCCGCGCCGCCCAAGGATTTCTCGGATCTCAGTTTGGTTCCATCTGCATCTCGAGGGCTACAGACTAGCAGTGATTCTTACGACTCCAGTTCCAGTGATTCTTACGACTCCGCTTCCATTGATGACGACTACAGTGGCGATGATGATGAATACACTCCCGCGCGTGCATATAGCCATTCATACATGCTGCGAGCAAAGCGCAAGCGCAAGAGGGGGCGCGGCCGTTCCCTTAAGCTTCTGGTGTCAGCCAATGCAGGTGCTTCC…
>TR21618|c0_g1_i1 [SBCC073_fLF.Trinity] cluster=11596_TR15137-c0_g1_i1.fna evidence:transdecoder
GATGCTTCTGATAATGGTGCAATTGCAGCGATCGACTCAGATGATCCTCATGACCTGGCTGATGTTAGCATCGCTGAGAACAGCAGACCAAGCCATGGGCCATCCTCTATCTTCGACTTTGGTGATAATATTTGGTGCCCACCACCGCCTGAAGATGAGATTGATGATGCTGAATCGAGGTTATTTGGATTCGATGACGATGATGATGAAATTGGGGACTCC
>TR4992|c1_g1_i1 [SBCC073_fLF.Trinity] cluster=11647_TR19606-c0_g1_i1.fna evidence:transdecoder
AAAGGAACCACCCTGCCTGAACCTGAACGAGTAAAGAATCAAGTTGATTATCATAATGCTTATACTGCCACACAGGTCTTGAATCAGTTAGCTACAGCTGTTGTCAAATTAGCAAGCATTCAGTCGGACCATGATTCTGGGTCTGGTGACAAAGTACCACTTTACGATTTTCTATCTCTTGAACCATTTGCTACAGCTCTAAAGAACTTGAACAAAAAGAGCCCACCCAAGTTTGATGCTGTTGACTCAGCCTTAGCTACTCTTAAGGGAATAAAAGCACTAGCGGAGCTTTCTTCTGAGGATGTTGCGTGCCAAAAGAGAATAGCTGATTTAGGAGTTGTTTCGTTATTGAAACACATC
>TR4992|c0_g1_i1 [SBCC073_fLF.Trinity] cluster=11647_TR19606-c0_g1_i1.fna evidence:transdecoder
CTGTCAACTTTCCTGTTATCTTTGATACGATGCAATGAGTCGAAATTTGTGATAAGGCAGAAGGGTCTTCATCTTCTTCGTAGCATTGCAAAAAAAATTCATAATGAAAATGGTCAGAGTGGTATGAAGGAGTCATTAGCGGTTGCCCTGAGTTCGCTCTATTCTGGTGAAGTTCCTTTGTCACTTGAAGAAGCTCAAAGATGGTCTGGCATTCTTCTTCGTTGGCTCTTTGACAAATCTGTATCAGGCACAACACATCTTACATCTGTAAAAATCCTTTCATCTATACTTGAGGATTATGGGCCATCTTCTGTACCGATTTCTCAGGGATGGTTAGCTCTCGTGCTTTCTGAAATTCTTGGAGACAACAAGACACAAAGTTTGAAAGGAACCACCCTG
>TR5213|c0_g1_i1 [SBCC073_fLF.Trinity] cluster=11669_TR3031-c1_g1_i1.fna evidence:transdecoder<blastx match:sp|Q6EPF0|ROC5_ORYSJ PF00046,PF01852,
GATCTCGGCGCGTCCGGCGACGACCTCGACCCCGACAACAGCAACCCGCGCAAGAAGAAGAAGCGCTACCACCGCCACACGCCGCAGCAAATCCAAGAGCTCGAGGCCGTGTTCAAGGAGTGCCCTCACCCCGACGAGAAGCAGCGGATGGAGCTCAGCCGGCGGCTCAACCTGGAGAGCCGCCAGGTCAAGTTCTGGTTCCAGAATCGCCGCACCCAGATGAAGACGCAGATCGAGCGGCACGAGAACGCGCTGCTGAAGCAGGAGAATGAGAAGCTGCGCACGGAGAACCTGACCATCAGGGAGGCCATGCGCACCCCAATGTGCGGCGGCTGCGGCAGCCCGGCCATGCTAGGGGAGGTCTCCCTGGAGGAGCAGCACCTGCGCATCGAGAATGCA…
>TR24482|c1_g1_i3 [SBCC073_fLF.Trinity] cluster=11677_TR8315-c0_g1_i5.fna evidence:blastx match:sp|Q9XF89|CB5_ARATH PF00504,PF00504,
TACGGCTACGATCCTTTTGGTCTGGGCAAGAAGCCAGAGGACTTCGCCAAGTAAGTACAGCAGTAATCTGCATTTTGCAAGTGTGGACTAATCTGTGAAGTATTCTATCGAATTTCAGAACATATTCTCTCGACTAAGCAATCCTGCCCTACACCTCGATTCTGCAGGTACCAGGCCTTTGAGCTCATCCATGCCAGGTGGGCCATGCTCGGCGCCGCCGGATTCATCATCCCCGAGGCGCTCAACAAGTTTGGCGCGAACTGCGGCCCCGAGGCCGTTTGGTTCAAGGTAATTGCTGAATGCCGATCGTCAGTTTTCAGAGCTTCAGGTTCAGAACTTTGGAAGTTTGAATAACTCACCGTGTCATAAACAACATCCTGCAGACCGGCGCCCTGCTCC…
>TR28900|c0_g1_i1 [SBCC073_fLF.Trinity] cluster=116907_TR4790-c0_g1_i1.fna evidence:transdecoder.blastx match:sp|Q9FPT5|UBP1_ARATH PF00443,
AAGCAAGCCAGCCATTCAGCTAAGCAACAAACAAGCACACCAGGTCAGAACAATGGAAAACTATCAATGCTGGATGGCGATGCACATCAAATGGAACAAATCCCTAATGAACGGAAACAGGAAGAGATCATACACAGAGCTGCAAAAGTAAACTTCCGCATTACAAAGGCACCACCTTTACTAACCATTCAGTTGAAGAGGTTTCGCCGTGAATCTGGTTCGTCATACAAGCTTCAACAACATGTGAGCTTCCAGGAGATACTTAATATAAGGAAGTTCATGGACCCCAGATGT
>TR3370|c0_g1_i1 [SBCC073_fLF.Trinity] cluster=116907_TR4790-c0_g1_i1.fna evidence:transdecoder
TCTCCTGGCTTAATCCTGCACCGTGCTCTAGAGGAACGCGGTGGCAGCCCGGATGTGTTGCTCGCGGCATCTTATTATGGAGCCATGATGGTTGTCTTCCAGTCACAGGAGGCGCGGGAGGCCAGCATGCGCCTCTTCCCCTTTAGCTTTGAGGGGCACGACTTGAGCTTCAGCCTCGAGCGGCCGGAGGAAGCGGACAACAGATTTGCCCCGGAATACTCCAGCTTCACGCAAATCTCCGCCACCGGCTTCCCCCTCGAGCATTGGAACGAAGCAGACATCCGCCATGCCTTCCGGTCGATCGGGGACGTCTGCTGTGTGGACCCATTATGCCTCAACGAGCGCGACTTCTCTGCAGTTCGGCTCGTCCTTAAGGTTGAGGACGAGCGTAGCGTTCCG…
>TR23804|c0_g1_i1 [SBCC073_fLF.Trinity] cluster=116915_TR9581-c0_g1_i1.fna evidence:transdecoder.blastx match:sp|Q940A6|PP325_ARATH PF13041,PF01535,PF13041,
GACGCCTCCTCCACTCCCTCATCGGATTTACTCGTCAGCACCTTCCTCGCCTCCTCCGCACGCGACTCCCTCAGGGGTGCCACGGACGCCTTCCATGTGCTCTCCTCCCGGGGCGCTTCCCCCTCCGTTAAGACCTGCAATATACTCCTTGAAGCTCTTGCACGCGCTGGCCAGCTTGACGCCGCTCGCAAGGTGTTTGCTGAAATGCGTGATCGCCAGAACGTCACTCCGAATGCATACTCATATACCTCTATGATCAAGGTCCTCTGCAGGGCTGGAAAGGTGGAAGACGGTTTGAAGATACTTGCAGAGCTAGTCCATGCTGGGCTCCAGCAATGTGCTGGTGTAGTGCCATACAATTTGCTGATGGATGGACTTTGCAAGAGTGCAAGAGTAGAC…
>TR32638|c0_g2_i1 [SBCC073_fLF.Trinity] cluster=11703_TR3323-c0_g1_i1.fna evidence:transdecoder
CTCGCCACAAAGATCAAGGAGCTCAAAGTAAGGGCTCAAGAGGTGAGCGAAAGGTGGGTTAGGTACGGCATCCGCGATCCTACTACTCAGGTGAGGAGGGAAAATCAACTTCAGGAAGTTGGGGAGGACACCAACGGAAAGGAAGACCCCAGGAGCCTACATTTGTTAGGCGAAGATGAGTGCCCAGCTGAGATTTTGGAGGGTGATACGAAGATGCTAGTATCTTGGTTAATTGAGCAAGGAGAGGACATACAACTGGATATGCTGGTGGCCAAGCGGTTAACTGGGCCAGAAGATGAGATGCCATTGCAGGAAATTCCCGTGGAGAAGTGGACTAAAAAAAAGCCAGACTCAGGTTCAGGGAGGTCTAGGCGCAGGAGGATGAAGAGGAGGCCGGGC…
>TR32638|c0_g1_i1 [SBCC073_fLF.Trinity] cluster=11703_TR3323-c0_g1_i1.fna evidence:transdecoder
CTCGCCACAAAGATCAAGGAGCTCAAAGTAAGGGCTCAAGAGGTGAGCGAAAGGTGGGTTAGGTACGGCATCCGCGATCCTACTACTCAGGTGAGGAGGGAAAATCAACTTCAGGAAGTTGGGGAGGACACCAACGGAAAGGAAGACCCCAGGAGCCTACATTTGTTAGGCGAAGATGAGTGCCCAGCTGAGATTTTGGAGGGTGATACGAAGATGCTAGTATCTTGGTTAATTGAGCAAGGAGAGGACATACAACTGGATATGCTGGTGGCCAAGCGGTTAACTGGGCCAGAAGATGAGATGCCATTGCAGGAAATTCCCGTGGAGAAGTGGACTAAAAAAAAGCCAGACTCAGGTTCAGGGAGGTCTAGGCGCAGGAGGATGAAGAGGAGGCCGGGC…
>TR15497|c0_g1_i1 [SBCC073_fLF.Trinity] cluster=117042_TR16900-c1_g1_i1.fna evidence:transdecoder
GAGAGTAAACTTCAGGCTGTGAAAGATTCCCCTGAGGACCCATCCAAAACATACGGATCACCAGAGGACAATGCTAGCGCGTTGAAGGCCCTTGAAGCAATAGAAGTATCAGAAAGTCAATCTCGAGAGTGCATCGTCTCTACAATCATGAACAATATAGCAAATATTATTGATGCAGAGTTGCACAGTGTGAGAAGCCAACTGCTAAGTGACTTCGCCCCCGATGACATGTGCCCAATGAGCAATCAGTTCTTTGCAGACTCTGATGAGCATTCACTATCAGGATCTCATGAGAATGGGCACCATGAAGAG
>TR8341|c0_g2_i1 [SBCC073_fLF.Trinity] cluster=11808_TR26115-c0_g2_i1.fna evidence:transdecoder
ATGCTCGAGGATGCCAGACAGGAAGGACCATGCAAGTATGAGCACCTTGTCAGGCTGGAGTTCATGTCCCACCATTTCATTTCATCGGTGCAAGATGAGGCGGACTTTGAGCAGTTCTTTAGTGCAGTCTCTTGGTCGGAGAAGGCGACACAGCGCACTCCAGAACTTGGCTTGGCCGCAGCCATTTCCCTAGTCCGAAAGAGCTACCTGTTTTCTATGCCTGTCATTGCACAAGCTCATTTTGTATTGCTTGCATCCAGATGCGTTGGCAATGGGGATCTGGGCCTTCATTTGCAAGTATTTGAGAATGCCATGCATGCTTATTTGATATACTTGCCAGAATTGGGTGTTTTTGACAGAACTAATGTGGTGAAAAGCCTGTTTGGTCGCTTCGCCACC…
>TR34101|c0_g1_i1 [SBCC073_fLF.Trinity] cluster=118138_TR9698-c0_g1_i1.fna evidence:transdecoder
CTGAGAGCACGATGTAACATGAGGTACGAGATGTACCCATTCTTCAATGGGGATCCTATGCTGCGAATTATCAACTTGGTCGCTGAAGTTCCAGCTATCAACAACGCTACGACACCAGCTACCGTGCAACCACAATCGCAGCCACCAGCAGCAGCGCCACCCCCAGAGGTCAAAGCGACCGTCCAAGAACAGAATGGACCCAGCTCACGCAAGAGGGCGTTGTGGATTATTGCTGTGGTGGCTCCATTATCGTTAATACTCTTGTGCTTTATCTGTTACGTTGTATGGATG
>TR18790|c0_g1_i1 [SBCC073_fLF.Trinity] cluster=11839_TR7841-c0_g1_i1.fna evidence:transdecoder.blastx match:sp|Q6Z746|MP702_ORYSJ PF07058,
AACGAGCTCAGGGACAAGGAGCGGGAGCTCGGGGAGGCGCACACGGAGATACGCGCGCTGCGGCTGTCCGAGAGGGCGCGCGAGAAGGCCGTTGAGGAGCTTACAGATGAGCTGGAGAGGATGGACGAGAAGCTCAAGTTGACAGAATCTCACCTAGAAAACAAAAATCTAGAAGTCAAGAAGATAAATGACGAGAAAAAGGCTGCAATGGCTGCTCAGTTTGCGGCAGAAGCTACTTTGCGAAGAGTGCATGCAGCTCAAAAAGACGATGACATGCCACCAATTGAAGCCATTCTTGCTCCACTAGAAGCTGAGCTAAAGCTATCTCGGCAAGAGATTGCAAAGCTCCAGGAGGATAATAGAGCCTTGGATCGACTAACAAAGCAAAAAGAGGCAGCA…
>TR34285|c0_g1_i1 [SBCC073_fLF.Trinity] cluster=118710_TR1267-c0_g2_i1.fna evidence:transdecoder PF03763,
CCGCGCCCGGTGACCGGCGGCGAGGTGGTGGTGCCGAGTGCCGGCCAGGGACAGGGCGACGAGGTGTCAGTGGGGCAGGTGAAGAAGGACGAGGTGGAGACCAAGATCGCCGCGTGGCAGATCGCCGAGGTCGCCAAGGTCAACAACCGCTTCAAGCGCGAGGAGGTGGTCATCAACGGGTGGGAGGGCGACCAGGTGGAGAAGGCCAGCGCATGGCTCAACAAGTACGAGGTACGCACATCTCCGATAATCTTCTCCATCAACGATCAATCCACACCACACCATCGCCATGCTCTGAAATGA
>TR7001|c0_g1_i4 [SBCC073_fLF.Trinity] cluster=11878_TR172-c0_g1_i3.fna evidence:transdecoder.blastx match:sp|Q42843|HEM11_HORVU PF05201,PF01488,PF00745,
TCCGATCTCGACGCCGGCGGGGATGCCAAGGCGGCGTCCAAGGCGGCCAGCATCACCGCGCTGGAGCAGTTCAAGATCTCCGCAGACCGGTACATGAAAGAAAAGAGTAGCATCGCTGTAATAGGCCTCAGTGTACACACAGCACCAGTGGAGATGCGCGAAAAACTTGCTGTTGCAGAGGAACTATGGCCCCGTGCTATTTCAGAACTCACCAGTCTGAATCATATTGAAGAGGCTGCTGTTCTTAGTACCTGCAACAGAATGGAAATATATGTGGTGGCTTTATCATGGAACCGTGGTATTAGAGAAGTAGTAGACTGGATGTCAAAGAAAAGTGGAATCCCTGCTTCCGAGCTAAGGGAGCATCTCTTTATGTTGCGTGACAGTGATGCCACACGC…
>TR7001|c0_g1_i5 [SBCC073_fLF.Trinity] cluster=11878_TR172-c0_g1_i3.fna evidence:transdecoder.blastx match:sp|O65796|HEM13_HORVU PF05201,PF01488,PF00745,
TCCGATCTCGACGCCGGCGGGGATGCCAAGGCGGCGTCCAAGGCGGCCAGCATCACCGCGCTGGAGCAGTTCAAGATCTCCGCAGACCGGTACATGAAAGAAAAGAGTAGCATCGCTGTAATAGGCCTCAGTGTACACACAGCACCAGTGGAGATGCGCGAAAAACTTGCTGTTGCAGAGGAACTATGGCCCCGTGCTATTTCAGAACTCACCAGTCTGAATCATATTGAAGAGGCTGCTGTTCTTAGTACCTGCAACAGAATGGAAATATATGTGGTGGCTTTATCATGGAACCGTGGTATTAGAGAAGTAGTAGACTGGATGTCAAAGAAAAGTGGAATCCCTGCTTCCGAGCTAAGGGAGCATCTCTTTATGTTGCGTGACAGTGATGCCACACGC…
>TR30840|c0_g1_i1 [SBCC073_fLF.Trinity] cluster=11936_TR18191-c4_g2_i1.fna evidence:transdecoder
GACGCCGCCTCGACCGGCAGCAACGGAGTGGACCATGGCGCGGGCTCCTCGCCGGGGAAGAAGATGAGGAGGACTACCTCTGCCTCCTCCATTAACGGCGCCTTGTGTTCCGGTGCCACGCAACCGGTTCAAATCCTCGAGTTGGAGGTGACGCAGGTAGCAGAGGAGTTGATAATGGTGAACATGAGACATGGCAATGCCCACGAGGCCATTGCAAAGGTGTGCGAGGCACTCGAGTCGCTCTGTCTTAAGGTCATCTCGACAAGCATCACCGCCGTGGCTAGTGGCATCGTCCACAACTTGGTCGTTGAGACGGAAGGATTGCATGGTGCTCAAACCATCAAGGAGATGATACAAACTCACTCAGCCATCTTGATGTGA
>TR8124|c0_g1_i2 [SBCC073_fLF.Trinity] cluster=119778_TR22841-c0_g1_i2.fna evidence:transdecoder<blastx match:sp|O49459|NAC73_ARATH PF02365,
CCTCCCACAGTTTTATCACAGTGGCCAGGACTCCCTGCTGGTGTTAAGTTTGATCCAACTGACCTTGAACTGGTTGAACATTTAGAAGGAAAGGTCGGCAGGGCAGCATCCCATGTACTAATAAATGGTTTTATTCCAACCATAGAGGAGGCGGAAGGAATCTGCCATACACATCCGGAAAATCTCCCTGGTGTCAAATTAGACGGAATCGCCAGTCATTTCTTCCACGTATCAAATGCCTACGATGTTGGCAAGCGTAATCGTCGCAAGATTAGCCACAGTGACCACACTGTTTGTGATGAGAATCACAGATGGCAGAAGACTGGAAAATCCAGATCTATCTTAGTGGTAATAAAGAATATGATTCATTTGCTGGGGAAAATGATCCTACAACCCCAA
>TR8124|c0_g1_i1 [SBCC073_fLF.Trinity] cluster=119778_TR22841-c0_g1_i2.fna evidence:transdecoder<blastx match:sp|Q6NQK2|NAC8_ARATH PF02365,
CCTCCCACAGTTTTATCACAGTGGCCAGGACTCCCTGCTGGTGTTAAGTTTGATCCAACTGACCTTGAACTGGTTGAACATTTAGAAGGAAAGGTCGGCAGGGCAGCATCCCATGTACTAATAAATGGTTTTATTCCAACCATAGAGGAGGCGGAAGGAATCTGCCATACACATCCGGAAAATCTCCCTGGTGTCAAATTAGACGGAATCGCCAGTCATTTCTTCCACGTATCAAATGCCTACGATGTTGGCAAGCGTAATCGTCGCAAGATTAGCCACAGTGACCACACTGTTTGTGATGAGAATCACAGATGGCAGAAGACTGGAAAATCCAGATCTATCTTAGGTAATAACGGTGTCATAAAAGGGTGGAAGAAAATATTGGTTCTTTACATAGGT…
>TR8124|c0_g1_i4 [SBCC073_fLF.Trinity] cluster=119778_TR22841-c0_g1_i2.fna evidence:transdecoder<blastx match:sp|O49459|NAC73_ARATH PF02365,
GCCACTGTGATAAAACTGTGGGAGGGACGGGCGAGAGCAGGTGTTAAGTTTGATCCAACTGACCTTGAACTGGTTGAACATTTAGAAGGAAAGGTCGGCAGGGCAGCATCCCATGTACTAATAAATGGTTTTATTCCAACCATAGAGGAGGCGGAAGGAATCTGCCATACACATCCGGAAAATCTCCCTGGTGTCAAATTAGACGGAATCGCCAGTCATTTCTTCCACGTATCAAATGCCTACGATGTTGGCAAGCGTAATCGTCGCAAGATTAGCCACAGTGACCACACTGTTTGTGATGAGAATCACAGATGGCAGAAGACTGGAAAATCCAGATCTATCTTAGGTAATAACGGTGTCATAAAAGGGTGGAAGAAAATATTGGTTCTTTACATAGGT…
>TR8124|c0_g1_i7 [SBCC073_fLF.Trinity] cluster=119778_TR22841-c0_g1_i2.fna evidence:transdecoder<blastx match:sp|O49459|NAC73_ARATH PF02365,
GCCACTGTGATAAAACTGTGGGAGGGACGGGCGAGAGCAGGTGTTAAGTTTGATCCAACTGACCTTGAACTGGTTGAACATTTAGAAGGAAAGGTCGGCAGGGCAGCATCCCATGTACTAATAAATGGTTTTATTCCAACCATAGAGGAGGCGGAAGGAATCTGCCATACACATCCGGAAAATCTCCCTGGTGTCAAATTAGACGGAATCGCCAGTCATTTCTTCCACGTATCAAATGCCTACGATGTTGGCAAGCGTAATCGTCGCAAGATTAGCCACAGTGACCACACTGTTTGTGATGAGAATCACAGATGGCAGAAGACTGGAAAATCCAGATCTATCTTAGGTAATAACGGTGTCATAAAAGGGTGGAAGAAAATATTGGTTCTTTACATAGGT…
>TR8124|c0_g1_i8 [SBCC073_fLF.Trinity] cluster=119778_TR22841-c0_g1_i2.fna evidence:transdecoder<blastx match:sp|O49459|NAC73_ARATH PF02365,
CCTCCCACAGTTTTATCACAGTGGCCAGGACTCCCTGCTGGTGTTAAGTTTGATCCAACTGACCTTGAACTGGTTGAACATTTAGAAGGAAAGGTCGGCAGGGCAGCATCCCATGTACTAATAAATGGTTTTATTCCAACCATAGAGGAGGCGGAAGGAATCTGCCATACACATCCGGAAAATCTCCCTGGTGTCAAATTAGACGGAATCGCCAGTCATTTCTTCCACGTATCAAATGCCTACGATGTTGGCAAGCGTAATCGTCGCAAGATTAGCCACAGTGACCACACTGTTTGTGATGAGAATCACAGATGGCAGAAGACTGGAAAATCCAGATCTATCTTAGGTAATAACGGTGTCATAAAAGGGTGGAAGAAAATATTGGTTCTTTACATAGGT…
>TR8124|c0_g1_i5 [SBCC073_fLF.Trinity] cluster=119778_TR22841-c0_g1_i2.fna evidence:transdecoder<blastx match:sp|Q6NQK2|NAC8_ARATH PF02365,
CCTCCCACAGTTTTATCACAGTGGCCAGGACTCCCTGCTGGTGTTAAGTTTGATCCAACTGACCTTGAACTGGTTGAACATTTAGAAGGAAAGGTCGGCAGGGCAGCATCCCATGTACTAATAAATGGTTTTATTCCAACCATAGAGGAGGCGGAAGGAATCTGCCATACACATCCGGAAAATCTCCCTGGTGTCAAATTAGACGGAATCGCCAGTCATTTCTTCCACGTATCAAATGCCTACGATGTTGGCAAGCGTAATCGTCGCAAGATTAGCCACAGTGACCACACTGTTTGTGATGAGAATCACAGATGGCAGAAGACTGGAAAATCCAGATCTATCTTAGGTAATAACGGTGTCATAAAAGGGTGGAAGAAAATATTGGTTCTTTACATAGGT…
>TR36004|c1_g1_i1 [SBCC073_fLF.Trinity] cluster=11985_TR15101-c1_g1_i1.fna evidence:transdecoder.blastx match:sp|P0C7Q9|PPR56_ARATH PF13041,PF13041,PF13041,PF13041,PF13041,PF13041,PF01535,
TTATTTAAAGGAGGGAATGTGGAGGCGGCAGAGTTGAAATTTGTGGAAATGAGGGCGCTGGGGTTGCAGCCAGATTTGATTACTTACAATTCCTTGATAAATGGACATTGCAAGGCATGTAATTTGGAGCAGGCACTTTGGTTGCTTGGTGATTTGAGACGTGCAGGGCTAGCACCAACAGTTTTGACATATAACATCCTTATAAATGGTTATTGTAGATTAGGTGATTTAGAGGGGGCTATGAGATTCAAGGAGGAGATGAGAGCAGAGTGCTGCCTGCCCGATGTTTGTACATATACTATTCTTATGAATGGGTCATGTAAGGCCAAGAACCTTGATATGGTAAGGGTGTTCTTTGATGAAATGCTGAGTAAGGGTTTAAAGCCAGACTGCTTTGCC…
>TR21546|c0_g2_i1 [SBCC073_fLF.Trinity] cluster=12006_TR5334-c0_g2_i1.fna evidence:transdecoder.blastx match:sp|Q06364|PSMD3_DAUCA
TTGAAGAATCTCAATAGGAGGACTGTTGATGTTTTGGCTTCTAGGCTGTATTCGTATTACTCGTATGTCCATGAACTCACCAACAGCCTTGCTGAAATTCGTGGAACTCTCCTTGGGTTGCACAGGATGGCAACTTTGCACCATGATGAGCTTGGGCAGGAAACTCTTCTTAACCTGCTTCTTCGCAATTACCTGCACTACAACCTATATGACCAGGCAGAAAAACTTAGGTCAAAGGCACCGCGTTTTGAAGCACATTCCAATCAGCAGTTCTGCCGCTATCTGTTCTACTTGGGAAAAATTAGAACAATTCAGCTCGAATACACTGATGCTAAAGAGAGCCTCTTGCAAGCTGCACGGAAAGCACCCACTGCAGCTCGTGGATTCCGCATCCAGTGC…
>TR21546|c0_g1_i1 [SBCC073_fLF.Trinity] cluster=12006_TR5334-c0_g2_i1.fna evidence:transdecoder.blastx match:sp|P93768|PSMD3_TOBAC
GTCGCGGCCTTCCTCGCCTTCGCGCTGCCCCCTTCCTCCGAGGCCTTCACCCGCCTCTCTCCGCTCCTCCCCAAGGAAGATGGAAGTGAGATGGATGTTGATGCTGCAGCTCCAGCAGCTCAAGTTTCAATCAAGCATGGACTCCCAGAGATTGAAATATACTGCTACCTGCTTGTGTTGATTTTCCTTATTGATCACAAGAAATATGATGAGGCTAAAGCATGTGCGAACTCTAGCATTGCTCGTTTGAAGAATCTCAACAGGAGGACTGTTGATGTTTTGGCTTCTAGGCTGTATTCGTATTACTCGTATGTCCATGAACTCACCAACAGCCTTGCTGAAATTCGTGGAACTCTCCTTGGGTTGCACAGGATGGCAACTTTGCACCATGATGAGCTT…
>TR19298|c0_g2_i4 [SBCC073_fLF.Trinity] cluster=12019_TR16074-c0_g1_i1.fna evidence:transdecoder
CGCCGGATGTCGCCGTCGGTGGTATGCAGGATGACCCAGGAGACGGATGCGCATCTCTGCCGGCTGCATCTGCGGCAGCTCGTCGCCCGGGGACTGTGGAGCAACGCCCTCAACTACCTCCGCCGCTTCTTCGACCCCGACGCGTCTTGCACCCTGGACCTCGTCTGGTTCCTCAACGCGTTCTGGGTCTTGGACAACATGGCCGCCAAGCATGGCGCCATGAGGACCGGCGCGGCCGTCTACTACCACGACGTCAGCTTATCGACTTACCTCAGCCGCAACGCCAAGCTCAGCTCCATCATCAACACCATAGCCAACTCTCAGCAGTTCAGGCTCTCCCTGGACTGGCAACTTGTGAGGAGAAGGGCGTCGTTTGTGGTCTACCAATTGCTTCTCGAG…
>TR1515|c0_g1_i1 [SBCC073_fLF.Trinity] cluster=120204_TR4759-c0_g1_i1.fna evidence:transdecoder.blastx match:sp|Q9SMV7|MSH7_ARATH PF00488,
CTTAGGTCCTTTGCATCAATGGCATTGTCGTCATTTGGCACCATGTGCAGACCCCGTATTCTGTTGAAAGACAAATCGCCTATACTTCGGATGAAGGGTCTATGGCATCCCTATGCTTTTGCAGAAAGTGGAACTGGGCTTGTACCAAATGATTTGTCTCTCGGTCAGGATTTATCGGGTCATAATCGCTTTGCATTGTTGTTGACTGGTCCAAATATGGGAGGAAAATCTACAATAATGCGTGCCACCTGCTTGGCAATTGTACTTGCCCAGCTTGGCTGTTATGTCCCC
>TR21260|c0_g1_i1 [SBCC073_fLF.Trinity] cluster=12024_TR17531-c0_g1_i1.fna evidence:blastx.transdecoder match:sp|Q9T0J1|CRK26_ARATH
CCATCCGCAACTCTGGAGCCTGGAGGAACAGGGAAGAAAAAGAGCGCAGCAGGAATCTCTGCGGGCATTGGTTGTTCCGTCGTCTTGCTATTGGTTCTTTCAGTTTGCGCTTTCGTTCGATTCAAGAGAAGGGCTAAGCCTACAGAGGACGACCACCCATTCAAGAAAATTGTGGGAGCACAATGCATGACCTTTGATTTATCGGCACTGCAAGAGGCAACTGAAAACTTCTCGGAAAAGAATAAGCTCGGAGTAGGTGGTTTTGGCATTGTGTACAAGGGGATACTAGCAGATGGGCAGGAAATAGCAGTGAAGAAGCTTTTGGGAGGAACTGGGAGTGGTTTGCAT
>TR23254|c0_g1_i1 [SBCC073_fLF.Trinity] cluster=12027_TR18815-c0_g1_i1.fna evidence:blastx.transdecoder match:sp|B5DFA1|TBD2A_RAT PF00566,
AGACACAATCCAACAGTTGGTTACTGTCAGGCAATGAACTTCTTTGCTGGTCTCTTACTCCTATTGATGCCAGAAGAGAACGCATTTTGGACATTGGCAGGAATTATTGATGACTACTTTGATGGGTACTTTTCTGAAGAAATGATTGAGTCCCAGGTAGATCAGCTTGTTTTAGAGGAGCTAGTCTGCGAGAAATTCCCGAAATTAGCAAATCACTTGGAGTACCTCGGCGTTGAAGTTGCATGGGTTACTGGACCGTGGTTCCTATCCATTTTCACCAATGTACTTCCATGGGAAAGTGTCCTCCGTGTATGGGATGTGCTTCTGTTTGATGGGAATCGTGTGATGCTATTCCGGACAGCCCTTGCACTCCTGGAGTTTTATGGCCCTGCACTTGTG…
>TR6919|c0_g1_i1 [SBCC073_fLF.Trinity] cluster=120388_TR1773-c0_g1_i1.fna evidence:transdecoder
ATGAGAAGAGCGGCAGCGAGGTTAGCTCACCATCTGTGCGGCGGCGGCCAACCTCTTGGCCCGCTTGGCCTGGTGGATCTTGGCGTAGACCCGCCTGGTCCTGAGGCTGAGGAGCACGTCGAGGCCGAAGCCGACGACGCAGGCAGCGGCCATGACGACGAAGACGAGGCGGTAGCAGTGAGCGCCGGAGCAGGTGTTGCCACCGCCGGGCACCTTGGTGGCCTCCGCGTCGTAGAGGAGTCCCGCGAGGAGGCCCGAGAAGAGGAAGGATCCGAGCGGCAGGTTGAGGATGAGGATGTTGTAGATGAGGCCGTAGTACTTGAGGCCAAACAGCTCCGACGCCGTGGGCACGGTGACCGCCAGCCGCACGCC
>TR4580|c0_g1_i1 [SBCC073_fLF.Trinity] cluster=120388_TR1773-c0_g1_i1.fna evidence:transdecoder
AGCGGAGGCGCTGGCGTCGGTGGACTTCTGGGTGCTCTTCTCGTCGTTCCTGATGGGGGTGGGCACGGGGCTGGCGGTGATGAACAACCTGGGGCAGATGGGCGTGGCCATGGGCTACGCCGACGTCTCCCTCTTCGTCTCCATGACCAGCATCTGGGGCTTCTTCGGCCGCATCGCCTCCGGCACCATCTCCGAGCACTTCATCAAGACGAGGGCGCTGCCGCGGCCCGTGTGGAACGCGGCGTCGCAGGTGCTCATGTGCGCAGGCTACGTGCTGATGGCGTTCGGCATGCCGGGATCCCTCTTCGTCGGCTCGGTGGTGGTCGGCGTCTG
>TR33557|c0_g1_i2 [SBCC073_fLF.Trinity] cluster=12060_TR20484-c0_g1_i1.fna evidence:transdecoder<blastx match:sp|Q9LW00|MBD11_ARATH PF01429,
CCGCTCAAGAAGGCGGGCGAGGGGGAGCAGGGCGAGGAGCTCCTGGCCCCCTCCGGCTGGACCAAGAAGCTTAATACCACTCGGGGTGGGAAGTTCGAGGTTGTATTTATTACACCAACTGGTGAGCAGGTCAAGAGCAAGAAAGCTCTAACCACATACCTAAAAGCACACCCTGGAGGCCCTGCGCTTTCAGAGTTCGTCTGGGCAACTGGCAATACTCCCAGACGGTCCTCGCGTCTAAGTGCAAAGCCTAAGGCTGAGAGCCCGGAAGACCCGAAACCCTCACGCCGAAGTGGAAAGTCTAAGGCTACTGAGAGCCCGGAAGATGAGAAGCCTGCCAAACGGGGAAAGTCATCAAGCTCTAACAAAGGCAAAAGGGGAAAACAGGAGGATGCAGAG…
>TR2931|c0_g1_i1 [SBCC073_fLF.Trinity] cluster=12080_TR4106-c0_g1_i1.fna evidence:transdecoder
GATGATCTTGCAACTGAACTAACTGGTACACGGAAAGAGTATTCATTGGCATCAAGTCAAAGCGCAGGATCATCATCGGCTGCATTAGCTTATGAAGAAAATGAAGCTTCTAAAGAAGATAATGTTAATGAGTATTTTTCTGATGGAACTGAAGTCCCTGAAGAGGACAAATGTGGCGAAGTGAGAGCTCCAGAGGACAGGTTTAATGGGATTCCTACTGAA
>TR33271|c0_g1_i1 [SBCC073_fLF.Trinity] cluster=12080_TR4106-c0_g1_i1.fna evidence:blastx.transdecoder match:sp|Q9ZVT9|C2GR1_ARATH
TTAGATGTCTACGATGAAGACATGATCGGGACTGATGACTTCCTGGGCCAGGTGAGGGTGACACTGGAGGATCTTCTGGCCGTGGAGAACTTCTCGCTCGGTACGCGCTGGTACCAGCTTCTTCCCAAGACCAAGAGTGACAAGGCAGTTGATTGTGGGGAGATTTGTCTTGCAATATCTTTAGAAACAGCTGGGGCCACACGATCATGGTCAGATGATCTTGCAACTGAA
>TR28270|c0_g1_i1 [SBCC073_fLF.Trinity] cluster=12080_TR4106-c0_g1_i1.fna evidence:transdecoder.blastx match:sp|Q9ZVT9|C2GR1_ARATH PF16016,
AAGGCTAATGGAAAAGAGTATTCAGTTTTGTTGAGTGCTAGCACTCCTGATGTTCCTTGTGGTACTTATTTTCGGACAGAGGTTCTTTTCCGTATTATGCCAGGCCCTGAACTTGATTCTGAGCAACAGACTTCACATTTGGTAATTTCTTGGCGCATGAATTTTCTTCAGAGTACTATGATGAAAAGTCTTATAGAAAATGGAGCAAGACAAGGCTTGGAGCAAAATTATTCACAGTTCTCTGATCTACTGTCAGAGAAGATCAAGCCTATTGATGTAGACGATGCTGGATCAGATAAAGAGCAGGTCTTAGCTTCATTGCAAGGGGGGCAGGAGTCTGATTGGAAGATAGCATTCCTATACTTCTGCAACTTTGGTGTCTTGTCCTCTCTTTTTGTT…
>TR1008|c0_g1_i1 [SBCC073_fLF.Trinity] cluster=12115_TR2835-c0_g1_i1.fna evidence:blastx.transdecoder match:sp|Q9LKI5|XPF_ARATH
AAGACCAAGCAGCTCGTCGCCGACCTCAGGACGCTACGGAAGCTGCTCCATTACCTTGGCAGGTATGATGCCGTGACATACTTGAAGTATCTAGACACCCTGAGAGTATCTGAAGGTGTTCGATCGGTTTGGATGTTGGCTGAATCAAGCCACAAGATATTTGAACTTGCAAAAAGGCGTGTTTATCAGGTTGTGAGACCGGACGGCACAAGGGTTTCAATTGCCAAGGGCACACCAACGAAGAAGAGGAAGGTGACACCCAGTAGGAGCAAGAAAGGAAAAGAAACTGAAAATGAGGATTCTGCTTCTAACAAGGATGACGCTCAGAAGGTAAATGCAGAGGCTTCCTTTCTACTGGAGGAGGTTTTGGAGGAAGCACCAAAATGGAAAGTATTACGG…
>TR25951|c0_g1_i1 [SBCC073_fLF.Trinity] cluster=12202_TR24909-c0_g1_i1.fna evidence:blastx-noover match:sp|Q9FIK1|Y5780_ARATH
ACCGAGGCCGACGAGCAGCTGCCAGTGCCAGTGGCGCTCCACGACATCCCGGGCGGCGAGGAGGCCTTCGAGATCTGCGCCAAGTTCTGCTACGGCATCGCCATCAGCATCAGCGCCAGCAACTTCGTGCCAGCGATGCTGGCGGCCCGGTTCCTCCGGATGACGGAGCACGTCGCCAAGGGGAACCTCGTCTCCAAGCTCGACACCTTCTTCGAGTCCTGCGTCCTCCATGGCTGGAGGGACTCCATCGCCGCGCTGCAGGCGGCGTGGCGGATCTCCGGCTGGTCC
>TR31283|c0_g1_i1 [SBCC073_fLF.Trinity] cluster=12224_TR936-c0_g2_i2.fna evidence:blastx-noover match:sp|Q9M0M2|AB9B_ARATH PF00664,
TCACGTAAACAGGTTGTGTCCTTCAATGGCGAGAAGAAAGCTATAGAAATGTATAATAAATTCATAAAAAATGCATACAAGACTGCTGTTGAGGAAGGCCTTGTCAATGGCTTTGGCATGGGCTCTGTCTTATGCATCCTATTTAGCAGCTATGGTCTAGGCTTCTGGTATGGTGGAAAGCTAATCATTGACAAAGGATACACTGGAGGGAAAATCATCACTGTTTTGTTTGCCGTATTGACTGGCGCAAGGTGAGTTTCTGAAATCTTAACATTG
>TR13786|c1_g1_i2 [SBCC073_fLF.Trinity] cluster=12349_TR7700-c1_g1_i4.fna evidence:blastx.transdecoder match:sp|Q9SYM4|TPS1_ARATH PF00982,
AGATATCAGGAAGAGCTCGCAGTACCTCTTGCCATCGAGGAAACTGTCGCTGCAACAGATTCCCGAGGACCAGAAGCCGTCGAGGAAACCGTCGCTGCACCTCGCTGTCAGGGAACTTTTTGCTCGCCAAAGGGTAATATTGGTGTGGACCGGCTAGACATGATTAAAGGATTCCTGCAAAAGGTGTTGGCCTTTGAGAAATTTCTTGAGGAAAACGAGGAATTGGATTCTGAATACAAAGTAGTTCTACTGCAGATTGCAGTGCCAACCAGAAGTGACGTACCTGAATATCAGAAGCTAGCAAGTCAAGTGCATGAATTGGTTGCACGCGTAAATGGTCGATTCGGAACACTGAAAGCAACTCCTATTCTACATTTGGTTCGCCCCCCTCCCCTATGC…
>TR13786|c1_g1_i4 [SBCC073_fLF.Trinity] cluster=12349_TR7700-c1_g1_i4.fna evidence:blastx.transdecoder match:sp|Q9SYM4|TPS1_ARATH PF00982,
GTTGTACCTCTTGCCGTCGAGGAAACCGCCGCTGCAACAGATTCCCGAGGACCAGAAGCCATCGAGGAAACTGTTGCTGCAGCTGGCTGTCAGGAAACTTTTTGCTCGCCGAAGGGTAATATTGGTGTGGACCGGCTAGACATGATTAAAGGATTCCTGCAAAAGGTGTTGGCCTTTGAGAAATTTCTTGAGGAAAACGAGGAATTGGATTCTGAATACAAAGTAGTTCTACTGCAGATTGCAGTGCCAACCAGAAGTGACGTACCTGAATATCAGAAGCTAGCAAGTCAAGTGCATGAATTGGTTGCACGCGTAAATGGTCGATTCGGAACACTGAAAGCAACTCCTATTCTACATTTGGTGAAGTACAAAGCCAAGTGT
>TR2410|c0_g1_i1 [SBCC073_fLF.Trinity] cluster=123513_TR22948-c0_g1_i1.fna evidence:blastx-noover match:sp|Q9SIT1|TMK3_ARATH PF08263,PF13855,
GCATTGCTCCACTTCATCGCCGACGCTGGTTACCCGCACAAGCTGACCGATTCTTGGTCCGGGAACGACCCCTGCAAGGGCTGGCTCGGCGTCACCTGCACTCAGGGCAAGGTGTCGGTGCTCAACCTGCCTTCCTCTGGCCTCAATGGCACCATCAGCAAGAGCCTCGGTGACCTCTCTGCGCTCTCGGACATCAGGCTCGACAGCAATCACCTCACCGGCCATGTCCCCGACAGCCTCACCGGCCTCAAGCTGCTAAAGAAGCTCGATCTGGGCATGAACGACCTGAATGGGCCGCTGCCGGCATTCAGGCCGGACGTCAATGTCATT
>TR38296|c0_g2_i1 [SBCC073_fLF.Trinity] cluster=123778_TR7678-c0_g2_i1.fna evidence:transdecoder
ATGGGATACTCTTCTGACAATGATGGTTTATTTTTTCTTGTTTCGTATCTAAAGCTTGTCCGTGAAAAATTTAGTAGCTTGACACTATGCTGGTGGGTACTCGTCTTCTTCCAGTGGAGTCGGTTTGGAAGCGCTCTACAACGGCTTGTTTCTCCAACAGGCATGTTGTATAACGAAAATTTCAACCAGCCTGAGCAAGTCAAAATGAAGGCCACATAG
>TR20397|c0_g1_i1 [SBCC073_fLF.Trinity] cluster=123886_TR28784-c0_g1_i1.fna evidence:transdecoder
CAGGCTAGTCTTCCACTGCCTGCTGTGAGCTTGTCCGACGACCCGAAATCGTCATTTATTGGAGGAACAGAGCTTAATGAAGTTGGCAAACATGATTCAGATATTCAGCCTCCCATCACACAGGCTAGTCATGTTCCACTGCCTGCTATGAGCTTATCAGAGGACCCAAATTCATCATTTATCGCAGGAACAAAGCTTAAGGAAGATGACAAACATGATTCAGATATGCCGCTTCCCATGGCACAAGCTACTCATGTTCCGCTGCCTACC
>TR12371|c0_g1_i1 [SBCC073_fLF.Trinity] cluster=123987_TR13582-c0_g1_i1.fna evidence:transdecoder.blastx match:sp|F4JRF4|MUTYH_ARATH PF00730,
CTTGGGTACTACCGGAGGGCACGGTTTCTTCTGGAGGGAGCAAAGCAGATTGCGGAAAAGGGGGAATTCCCTAGCACAGCATCAACACTTCGTCAGGTTCGTGGCATCGGGGATTACACAGCAGGCGCCATAGCCTCCATAGCCTTCAATGAGGTCACCCCACTTGTGGATGGAAATGTTGTACGTGTTATCAGCAGACTTTTTGCTATTGCCGATAACCCAAAAGAATCATCAACAGTAAAGAGATTCTGGGAGCTTGCTGGTCAACTGGTTGATCCATCAAGGCCAGGAGACTTCAACCAAGCGATGATGGAACTTGGAGCAACATTGTGCAGCAAGACCAAGCCTGATTGCTCCCAGTGCCCTGTCTCTAGTCACTGCCAAGCGCTTGTGCTTTCT
>TR36035|c0_g1_i1 [SBCC073_fLF.Trinity] cluster=124195_TR17388-c0_g1_i1.fna evidence:transdecoder
ATGCATGAGTATCTAGCATTTAAAGTTATGTATGTTAATGTTGTTCATTTGAATTTTTCATCATTTTTTTCTATAAAAGAACAATGTAAGCTTGGAGATACCAATAATTGGATTTCACATCTATATAAACATGTGAAATGTCTTTTAAAAGATGGGCTTAAAGAAAGTTTGGGATCCATCTGGATGTTTTTCTGTGAACATTTCAAAGAAAATGAGATGCATATTCTCCTATTTCCATGTGAACAATTCTCTCCAACCAGTTACCGGCCAATGAAATTCTCAATAGTATCAACATATAAAGCTAATTGA
>TR27412|c0_g1_i1 [SBCC073_fLF.Trinity] cluster=12435_TR33723-c0_g1_i1.fna evidence:blastx-noover match:sp|Q9LHS0|CAP10_ARATH PF07651,
ATGGCCGGCGGCGGCACCAGCATCAGGAAGTATGTGGGCGCCCTCAAGGACTCCACCACCGTCAGCATCGCCAAAGTGAACAGCGACTACAAGCAACTGGACATCGCCATCGTCAAGGCCACCAACCATGTGGAGCGCCCTGCAAAGGAGAAGTACATCAGAGATATCTTCATGCATCTTAACTCCGGGAGGGCTCGGGCG
>TR19781|c1_g2_i6 [SBCC073_fLF.Trinity] cluster=12441_TR1476-c1_g1_i1.fna evidence:blastx-noover match:sp|P05167|ALEU_HORVU PF08246,
ACCCGCCACGCCCTCCGCTTCGCGCGCTTCGCCGTCAGGTACGGCAAGAGCTACGAGAGCGCGGCGGAGGTGCGGAGGCGGTTCCGGATCTTCTCCGAGAGCCTCGAGGAGGTGCGCTCCACCAACCGGAAGGGCCTCCCCTACCGCCTCGGCATCAACCGCTTCTCGGACATGAGCTGGGAGGAGTTCCAGGCGACCCGTCTCGGCGCGGCGCAGACCTGCTCGGCGACGCTCGCCGGCAACCACCTCATGCGGGACGCCGCCGCGCTCCCGGAGACCGTAAGTGCCAAGTTTTACTTACTACTCTCACCG
>TR24148|c0_g1_i1 [SBCC073_fLF.Trinity] cluster=124547_TR16711-c0_g1_i1.fna evidence:transdecoder.blastx match:sp|F4IF99|LPXB_ARATH PF02684,
GGCGTAGGCGGGGAGTTAATGTGCAAGGAAGGGTTGCAATCACTTTTTCCCATGGAAGAAATTGCCATAATGGGGTTGTGGGAACTGCTGCCACACATATATAATGTCAAGAGGAAGATCAAGGATACTTTAGAGGCTGCTATATTATTTCGGCCTCATGCTGTAGTTACTGTTGATTCAAAGGGGTTTTCGTTTCGCCTATTGCAGCAATTAAAATGTAGGTACAGTCAAAAGGTTGATAGCCCTATACATGTCCATTATGTTGCACCATCATTCTGGGCTTGGAAAGGTGGTGAAAGCAGG
>TR40525|c0_g1_i1 [SBCC073_fLF.Trinity] cluster=124638_TR24663-c0_g1_i1.fna evidence:transdecoder
GTGTGTGGAGATGGGCTACAGCTACAAAAGAAAAGAGGAAAAAAGAAGAAGCTGAAAAGGAAAAGAGCTCCTCCAAAAGAAAGCAACCAAGCAGGCAGAGGCAGACCTCCCCCCTCCCAATTCAACACAGGATTCACTCACCAGCTGGGTGTTCCTTTTCCTTCCTCTCCTCTCCCCTCCCCTCCTTCCCAGCAGAGAGAGCAGGCAGGCAGTGGTGGTGCCCCCCCCGGTCCTCCATTTCCTCGCTCTGATCCAACCCTTTCGCTCAAAGCCCCCGGCTTTTGCCGATTGTTTGGTCACTTCAAGAATCTCGGAATATGTTCTTGCTCCTCTGATCCATTCATCCCTCCTTCAAGCCAAGCCAAGCCCAGGCTCCTGTCGTTCTTTCTTCCTCCGGCG…
>TR6173|c1_g1_i1 [SBCC073_fLF.Trinity] cluster=124796_TR29986-c0_g1_i1.fna evidence:transdecoder
CAACATGATGTTCCAACTCACAGTTGCATCTCCGTCCAGTACATTGGTCGGTGGTACAAAGCAAAACACAATGAACGACTCTGTTACATCGCCAAGATTCAAAGACATCATTTTACGTGCGGAGATCGATCTTCGCTTGATGAGAATGGCGAAAAGTCCGCCCGGCAGATCGATCATGGCATCAAGTTCGAGCTCCGGCAGACCTTGAATCTTCAGGCCGTTCTTGCCCTCCTATGGCAGTGGCAGCACACTCTCAGGTCCCCACAAACTGCCTTCCAGATCATGCAATGCAAGGGACTGGTTCAGCTCAAGATCGCGTGCCTACTTGCGCCCGAGGCATACCAACAAATCCGATCACCGGAAGACACTGGTGCCGACTGGTACTCAGTATATGAAGCT…
>TR12689|c0_g1_i1 [SBCC073_fLF.Trinity] cluster=124848_TR19944-c1_g1_i1.fna evidence:transdecoder PF03372,
CGAAAGATGAGAGGAATTTTCTGGAATAGCAGAGGTCTGAGAGACTTGGCTAAAATTAGATTCCTAGCAGAGGCTATTTTAGAACACAATCTTGATTTTATCGCGCTGATGGAGACAGGGCGGGATAAGTTTACATCACAGTTCCTAAGTACTTTATCAGCAGGTGTTGATTTTGATTGGCACTGTCTCCCTCCAAGAGGAAGGTCCGGTGGGATTTTACTTGGAGTTCGATGTGACACCCTTCAAGTGCGAGAAGTGGTGTTGGGAGAGTTTGCGGTCAAGTTTAGGATACGATCTAAGGGAGACAAGTTTCAATGGGCTCTCGTTGTTGTGTATGGTGCAACCCAGACGGAGGTTAAGCCCGATTTTCTCGCTGATCTGGTTAGTGTTTTTGATGAG…
>TR33647|c0_g1_i1 [SBCC073_fLF.Trinity] cluster=12490_TR13964-c0_g1_i1.fna evidence:transdecoder.blastx match:sp|Q9SSJ8|FAB1C_ARATH PF00118,
AGGAAACCTAATGTGCTGATAGTTGAGAAGAGCGTCTCATCTTATGCCCAGGAGCTCTTAGCGAAAGATATCTCATTAGTTCTGAATGTAAAGAGGACACTTTTGGAGAGAATATCAAAATGCACAGGCGGTCAGATTGCCTCATCAATTGATAACATTGCTTCAGCAAGGCTAGGGCAATGTGACATGTTCAAGGTGGAGAAGGTTCTGGAATCATTTGCATCAGGACATGCGGAGAAGAGACCAACAACAAAAACACTGATGTTTTTTGAAGGCTGTCTGAAGCGCCTGGGTTGCACGGTCCTACTAAGAGGTAATTGTCGAGAAGAATTGAAGAAGATCAAGCATGCAATGCAACTTGCAGTGTTTGCTGCTTATCATCTATCCCTCGAGACATCA…
>TR27314|c0_g2_i2 [SBCC073_fLF.Trinity] cluster=12496_TR18296-c0_g1_i2.fna evidence:transdecoder
AGGTCAGAACTTGTAAGTGTGGTAATCAAGCCATCCAATCAGCTCAAGATCACATTCCTAGAGGCCAAAGATATAACGGAGTTGGGCACTCTAAAGGAGGCATCCAAGTTATTTGTACCTGGTGATTTCTATCATCTTAGCTTGAAAGTCGTAGCACCTTTTTAA
>TR27314|c0_g2_i1 [SBCC073_fLF.Trinity] cluster=12496_TR18296-c0_g1_i2.fna evidence:transdecoder PF01789,
ATGGCGACAAGGCCAAGGTCAGGGCGTACGCAGCTCGGTTCGCATCTCCAGATAGGTAGGTCAGAACTTGTAAGTGTGGTAATCAAGCCATCCAATCAGCTCAAGATCACATTCCTAGAGGCCAAAGATATAACGGAGTTGGGCACTCTAAAGGAGGCATCCAAGTTATTTGTACCTGGCAGTGCAAAAATATACTCAGCTCGAACAATTAAAGTTAAGGATCAGGAGGGTATAAGGATGTATTACTTCTATGAATTTGGTTTTGACAAACAACATGTTGCTCTAATGGCCACCGTGGATAGTGGGAAGACATATATCGCTGCTGCCACTGCTCCAGAGACGAGGTGGGAGACAGATGGAGTGACGCTGCGTTCGGCTGCTGTATCTATGTCTCTTGCA…
>TR31153|c0_g1_i1 [SBCC073_fLF.Trinity] cluster=12512_TR27802-c0_g1_i1.fna evidence:transdecoder PF13713,PF08381,
CCAATGGGAATGGGCATGCCCATGGTGTCACAATCTCATAAGAAGTCAAGTCCATCTCCAGCAATGTCAAGTGCCCTGTCTGTTAAAAGTGACACCAAAGATATCGATAACCTGAAGAAGACTAATGAGACGCTGAACCAAGACATCTCAAAGTTGCAAAGTCAGGTTAATAAGCTAAAACAGAAATGTGAAGTCCAAGATGAGCAACTACAGAAATCAGAAAGAAGAGCTAAAAGCGCTGCCTCTCTAGCTGCAGAAGAATCTACCAGACGCAATTCCATGCTGGACTTTATTAGATTTCTTGACACAGAGCTCAAGGGGATTGTCGATAAGGTGCCTGCTGAATTCTCTGACAGTATCAAAGACTTGCAAAGCCAATCAGAGAAATATCTCTCCGGA…
>TR40789|c0_g3_i1 [SBCC073_fLF.Trinity] cluster=12514_TR29091-c0_g1_i1.fna evidence:blastx-noover match:sp|P10978|POLX_TOBAC
AAGATCAATAAAGTTTGGAGCGAGAACGAAACGGAGTTCGAGAACACAAATGTGGATACTTTTCTTGACGGAGAAAGTATCTAACATGAGTTCACGGTGACGTACACACCTCAAAAAAATGTTGTTGTTGAGAGGAACAACCGAACTCTCATAGACATTGCCAGAATGATGCTTGACGAACACAAGAAGCCAAGACACTTTTGGGCAGAAGCCGTGGAAACAGCTTTTCACTACAAGAAACATGCTAACTTGCAACCTTCAATA
>TR2381|c0_g2_i1 [SBCC073_fLF.Trinity] cluster=12523_TR1901-c0_g1_i1.fna evidence:transdecoder
AGCTCTGCAACTCTGGACAATGGGGACGTTCTGGTGTTTGCCAAGGGTGTTAACCACGCTGCTGGTGGAGTCCAGTGCATCTATCGCCACTGCGGCGATGCCCATGGGGTGGTGGCCTCGTTCCCGGCCATCACGTCCGTGCAGCAGGTTACCCGGTGCCCTCCGCCACCGATGCATCTCAACTCCAGGAACACGGAGCTCCGTATCACTGTGTCAGCCACCGGCGAGGAT
>TR11461|c0_g1_i1 [SBCC073_fLF.Trinity] cluster=12524_TR1970-c0_g1_i1.fna evidence:blastx.transdecoder match:sp|A3KN83|SBNO1_HUMAN
TATGTTTGCCGCACACTAAGTTATAAGGGTGTTGATTTTGATGTTGTGGAGGCACCTCTAGAGGACAGAATGATGAATATGTATAGAAAGGCAGCTGAATTTTGGGCTGAGTTGCGTGTTGAGCTCCTATCGGCAAGTGAGTACTATGCAGAAGACAAGGGCAATTCAGCTCACATATGGCGGTTATACTGGGCCAGCCATCAGCGTTTCTTTAGGCATATGTGTATGTCTGCAAAGGTACCTGCTGTTGTGAGGTTGGTGAAGGAAGCCTTAGCAGAAGAAAGATGTGTGGTGGTTGGTCTCCAGAGCACTGGTGAAGCTCGAACAGAGGAAGCTATCACAAAATATGGTCTTGAAATGGAAGACTTTATTTCTGGTCCTAGAGAGTTGCTTCTTAAG…
>TR27505|c0_g1_i1 [SBCC073_fLF.Trinity] cluster=12524_TR1970-c0_g1_i1.fna evidence:transdecoder.blastx match:sp|A8JUV0|SBNO_DROME PF00628,PF13871,
CCAAAACCCGATTGTTCTCAGCAAGGTGAAGAAAAGGTTATGGAGGTCCAGCGTAAGCGACCCGATGTATCCTCAAAAGGACGAGTTAGGAAACTCACAAAAATGGAAGATAGTGATGATGGAATAGATGCGCACTATCCGTTGGAGTCAGACCATGAATTAACAGATTCTGAAGAGGAATTGCATATGTGTCAGATCTGCAATACCGAGGAGGAGAAGAGCCTGTTGCTTCATTGTTCCAATTGTGCTACAAGTGTTCACCCTGGCTGTCCAATTCCACCATGGACTGGAACGTTGACAGATGATTGGTTATGTTATGCATGCAAGGAGATAATAGAAGGCTATTTTAAAGAGAGGGATGCTTACATGGCTGAACTATCAAAGAGATATGACAATGCA…
>TR19984|c0_g1_i1 [SBCC073_fLF.Trinity] cluster=125255_TR31971-c0_g1_i1.fna evidence:transdecoder
AGATCAATATGGAAGATGATAGTGTCCTCTCAGTTTGAGGGCTTACCAGTTGTTTGGAATCTTCTGAGGAAGGAAATTCTGAAGCTGCAGCCAAAATTCCCAGAAGCAGTTGGTATCTTTATGATGGAAAGTGTCAATCTGAACAATCTTCAAGATTTCAATTCACAAAATAGCAAACCAACTTTGTGGGTCCATGGTGGCCATCCTCTTGTACCATCATCTGGA
>TR19944|c1_g2_i1 [SBCC073_fLF.Trinity] cluster=125366_TR11053-c0_g1_i1.fna evidence:transdecoder
CCCTGGAGTCGCTCCATGTTCATGTATGTTCATCCTACGATTTCGTCAAGCTTGGTACTACTTTTTTTTGTTGGTTTTGAGATAATTCCTGAAAGAGCTCGTGGTCATCGGCTTCGACGGGGCGGCGTGGCAGACATGCTTTGTGAAGCGGGTCATGCAGGCGTCGCCGATCCTGGAGTGCGTCCACCTGCTGGACGGGCATGTTGTCGAGGACGAAGAGCGGGATGGTCCGCCGCCGCCACCGCC
>TR27467|c0_g1_i1 [SBCC073_fLF.Trinity] cluster=125471_TR22640-c0_g1_i1.fna evidence:blastx-noover match:sp|Q3ECH2|LRL28_ARATH
GGGATATCTCCCGCCGACGACATGCATGAGTTGGAGAAGAAGTTGTGCATTGTTGGATTATGGTGCATTCAGATGAGGTCCCAAGATCGGCCGACAATGGGGGAAGTGATAGAGATGCTGGAAGGCGGCGTTGATGGCTTGCAGATGCCTTCTCGGCCGTTCTTCTGTGACGAAGGGCACATCCATATAGAGGATTCTTATCATTTGTCCTCCGAGTTGACTGAAATCTCCGAGGAG
>TR8868|c0_g1_i1 [SBCC073_fLF.Trinity] cluster=125747_TR21908-c0_g1_i1.fna evidence:transdecoder
AAGTTGGAAGAAAACCATGTAATGCTCACAAGCTCTCATGCCGATCTTCTAACATCCCTTAATGTGCAAAAGTTAGCTCATGAGGCTATCATCACCAAGGTAACATCAAGCGAGCCTCCTGTGGACAATGGCACTACTTCTAGTCAAAGTACTATATTTGCATGTGCTAGTCCTCGTAATTCGTCTACTCATAATGTTGCTACCTCGTGTGATGAATTACTTTCCTTGCCTTGTTGCTCTAACATTGAAGCTTACACTTCCCCTAGTACTTGCATTGATACTAACCGTGCAGAGGAAATCAAAGAGCTCAAGGCCCAAGTCACTTCTTTGAAGAAAGACTTGGAACAGTGTCATGAAGGGATGCCCACACTCAACAACGTCCTGTGTGAGCAAACATCT…
>TR2134|c0_g1_i1 [SBCC073_fLF.Trinity] cluster=12591_TR29141-c0_g1_i1.fna evidence:transdecoder
CAATCGGAACATCATCTGGAGGATGAATGCCTCCGTGCTGCTTGTGCACTGTTATCTTCATCTAGTCATGGAGTACTTGCTTCATTCTCAGGGTCAAATAAACTCATAGGGTCCTTGCTTCTGGAGTTATACTCATCGTACTCGCGTGACTCTTTATTGCATCTTGGGGCTGCCTGGGTATATATTGGGATGTTGCGTTTCCAGCTATTGTTGAGCTCATAC
>TR19039|c0_g1_i1 [SBCC073_fLF.Trinity] cluster=12591_TR29141-c0_g1_i1.fna evidence:transdecoder
CAGCTATTGTTGAGCTCATACAATCCAGATCCTGCGTTTCTATCTGCTTTTATGCATTCTCAGATTCTGGAGAAAATTTCACTCCTAGATCTCAAGGGAAAGGTTCGTCATGAATGTGAAGAATTTGCGGGCTCTAACTTAGCAGGAGATTGTCATGATCATAAGTTAATGCAAGAGCTGAAAACTGAAGAGAAGAATCTCCGGTCA
>TR5398|c0_g1_i1 [SBCC073_fLF.Trinity] cluster=126102_TR19154-c0_g1_i1.fna evidence:transdecoder
AAGATAGCTGAGAATCATGATGATTGGTCCGTTCCCGAACCACCTCCATCACCCAAGATGTTATACAAGAAGAGAGGTATGATTTTCTTAAGTCCAGAAGTTATACAAGAAGCCAAAAAGTCTATGAAAGAGAGAGGTATTAAAACTGAAGATGTGAAGAATCTACCTCCTATTGAGCAATTATGTGAGCCTACTACTCACCCACCTATGGGAGAGGTACACTCTCTTTTAGAATTCAATGCAAGTGATATCCCTCATGGTAAGCCTCCTGATCAATGTTTAGATGAGCTTGAGAATTTCATTGTCAAGCAAAAT
>TR31825|c4_g1_i1 [SBCC073_fLF.Trinity] cluster=126117_TR24118-c1_g1_i1.fna evidence:blastx.transdecoder match:sp|Q9SAH9|CCR2_ARATH
GCACATATCCTTGCATATGAAGTTCCTTCAGCAAATGGAAGATATTGCATTGTTGAAAGAGTTGCTCACTACTCGGAGCTTGTCAAGATCATATGCAAGATGTATCCGAACATTCCACTCCCAGATAAGTGTGCAGATGATGAACCACTTTTTCCAACCTACCAAGTATCCAAGGACAAGATAAGAAGCTTGGGTATGGAACTGATTCCTCTAGAGACTAGCATTAAAGAGACTATAGAAAGCTTCAAAGAAAAGGGTTTTGTTGCATTC
>TR6514|c0_g1_i1 [SBCC073_fLF.Trinity] cluster=126331_TR14041-c0_g1_i1.fna evidence:transdecoder
ATAGATAATGTTGTTTTTGTTGGGGTTTCCTTGGGTAACACGAGTAAAGAAATTTCGGAATCTATTAATGACCTACTGGACTTAGAAGTCTATAGGGCTTTAGATATTATACGGAATTTAGCTGCAATGAAACCAATGAAAGACTCTGAGATCACTGAACTTGGGGGGCTGAATTCGCTTTGTGAGAATCTTGCCCCAACGGATGCTCTAGAGGAGGGAGATGATGATCTACCGGATCAATGTTTGGTTGAT
>TR5362|c0_g1_i1 [SBCC073_fLF.Trinity] cluster=126415_TR9899-c0_g1_i1.fna evidence:transdecoder
TGTACCTTGAGTGCAACCGTACAGGCCCCTATTGATATGGATAACTTCAGCAATTTATCAGAAGACACTCTGCTCCTTATTCTGTCCCGGGTAAATGAAACCAAAGTACTCGCGAGCATGAGCATCCTCTCCAGATATTTGCGCAATATGTGGGTTAAGCTCAGCACCCTCACCTTATGCCCCAACAATGTACGCGCCGCCCTCTCTGCTTACGAGACTTTGCGAGGCTCAGGAATCTTGCGACTAAATGTCCTCACTTCTGACCCCAAAGGAGCCGAGGCGGATGCCACTGCCTCTTGGCTCCGGTTCGCGGAGTCCCGTGTCTTGGACGAAATATTTTTCCACAATAGATGTCTTGTTCCGGAGGATGAGCTGTTAAGGGAAATAGTTGAGGAGGAT…
>TR5362|c0_g2_i1 [SBCC073_fLF.Trinity] cluster=126415_TR9899-c0_g1_i1.fna evidence:transdecoder
TGTACCTTGAGTGCAACCGTACAGGCCCCTATTGATATGGATAACTTCAGCAATTTATCAGAAGACACTCTGCTCCTTATTCTGTCCCGGGTAAATGAAACCAAAGTACTCGCGAGCATGAGCATCCTCTCCAGATATTTGCGCAATATGTGGGTTAAGCTCAGCACCCTCACCTTATGCCCCAACAATGTACGCGCCGCCCTCTCTGCTTACGAGACTTTGCGAGGCTCAGGAATCTTGCGACTAAATGTCCTCACTTCTGACCCCAAAGGAGCCGAGGCGGATGCCACTGCCTCTTGGCTCCGGTTCGCGGAGTCCCGTGTCTTGGACGAAATATTTTTCCACAATAGATGTCTTGTTCCGGAGGATGAGCTGTTAAGGGAAATAGTTGAGGAGGAT…
>TR22674|c4_g1_i1 [SBCC073_fLF.Trinity] cluster=12647_TR2741-c1_g1_i1.fna evidence:blastx.transdecoder match:sp|Q2R2B4|RFC1_ORYSJ
CCCGAGAAGGCCGCGCCATCTTCGGTGCCTGGTAATCAAGATGCTTCAGCTAGAAGGAAGACAAGCAAGTACTTTGCACCCAAAACAGAAAAAGATGCAGATGTTGCTGAGAAGAGTTCGTCTAAAAGAAAACTTCAGAAAAGCAGCGAGGACCTCGAGAATGACATCAAGCCTTCCGCAGCAAACAAAGTCCTTAAGGATGAAGAAGATGATGACGATGACTTTGTGTCGCCTTTGAAAAAGAAAACTCCAGTGAAGCCACCACCATTGAAGAAGTTGAAGGCTGCATCTAATGATGATGACCAGGACGAAAGGATGGATGAAGATGCTGAGACCCCTTCCAAATCAGCTGGAAGGGGAAGAGGAAGG
>TR9312|c1_g1_i1 [SBCC073_fLF.Trinity] cluster=12653_TR9963-c0_g1_i1.fna evidence:transdecoder
CTTGGTAACCTGCCCTCTCTATTATTTCTCTGGATAACTTCAAGAACAGCAAGACCTATAGAAAGGATCATTATCAACAATAATGGATTCCGATACCTGAAAGAATTCTACTTCACTTGCTGGGACAGCAGGACAGGGCTGATGTTTGAAGCAGGAGCCATGCCGGAGCTTGAGAACCTCCGGGTTCCATTTAATGCGCATGGTGTGTTCCCTTTGAGTGGTGATCTTGATTTCGGCATCCAGAATCTGTATTCGCTCAAGCATCTCCACATCGAGATAGTTTGTTATGGCGCAAACATTAGGGAGGTGGAGGCCTTGGAGCATGCTGTCAAGAATGCGGCTGGCTGTCTTTCAGATGAGCTCACTCTGGAAGTGAGTAGATGGGATGAAGAAGAGATT…
>TR9312|c0_g1_i1 [SBCC073_fLF.Trinity] cluster=12653_TR9963-c0_g1_i1.fna evidence:transdecoder
ATCAACCAGAAGACCTGTCTGACCTCTTTGCTGGAGCTGGGCAGTCTGACCAAACTAAGAATACTTGAGCTGAACCTGAATTGGCACATAAGTAGTACAAACAGTGGCATGAAAGCTCGTGAAGATAACTTGGTCATGTCCCTCTGCAAACTAGGCATGCTCAACCTTCGTTCCATACAAATTCAGAGCTACCATTCTTGTTCCCTTGATTTCCTAATTGACTCTTGGTTTCCTCCTCCTCATCTACTCCAGAGATTTGAGATGTCCATTAACTACTATTTCCCCATAATCCCAAAGTGGGTAGCCTCACTTGAGCACCTCTCTTACCTAGGCATCTATGTCAATCCAGTGGACGAGGAAACATTCCGAGTCCTTGGTAACCTG
>TR19997|c0_g1_i1 [SBCC073_fLF.Trinity] cluster=126675_TR3039-c0_g1_i1.fna evidence:transdecoder
ATGAACAGCAGTACATGCAGCAGTTTACTGCAGACTACAACAGTAAGAATGGATGGCATTCTCCTCCATCCACATTCCACAACAGCCCCTGCATATGATGTACCCAGCAAAACTGCTCTGACCATACAAGGCGATTTACACATTTTGCTGCTGGGTACCAAAGATTACACCTACACACACACACTTCCTACACTGCTATATCTCTTCTCATTTGTATATCAATCGCTATGCTGTGTACATGGATTTACATGTACCTGCTACAAGCCTCAGAACAGGAATAAGCCGCTCGAATGGATATACTGCACCCTGGAAGCTTCAGGGCAAAAAATTCCATCTCTCAGCAGCCAGCTCCAACAAACACACTTCCATATTCCTTACGCTGAGGAATGA
>TR10140|c0_g1_i1 [SBCC073_fLF.Trinity] cluster=126723_TR21844-c0_g1_i1.fna evidence:transdecoder
TTACATGTACATTCGTTCATTCAGCATCAAATTATACATCCAGTCACAGGTACTCTCGCAGCCTTGGCTTTCAGCATCAGGGAGCACGTACTGATGCTACTAGGAGTAGTAGTTATTACACATCCACACGCCACAAAATACCTAAGCACCAAGTGGTTAAACCCAAAATTAGAGAATACATTTACCATAATCATCTCCCTGCTAACTGCTTGGCCACAACGATCTTCATCGCCGACATGCCCGTCAGAAGGAGAGGATGAGGTCGTCGTCGGGGCGGGCCGTGTTCTCATCGACGACGGCGGTGGGAGCAACAAGGGCGGGCTGCGAGAGCATGTGCACGACCTCGCGCATGGTTGG
>TR22000|c1_g1_i1 [SBCC073_fLF.Trinity] cluster=12680_TR27499-c0_g1_i1.fna evidence:transdecoder
CCAGTGCTGTTACCATCGAAGCAGCGAGAGACTATTGCCTTGCCGAGAGAAGACCAGGAAGTCTCATATGGCCTTAATTGGGCTATTGCTACGAGAGGTGTTGTCGTAAAAGATAAGGTCTTCTATAACTTGGAGCCGTCTGAGCTTCAGAAAAGTGGTACTACTTGCGCAGAGCGTTTGTCTGGCACTCCACTACATGTTAAAGGAAATGTCATCGGTGGGTTCCCTGATATTTCAAGAGGTCAATTTGCAAAGCTTCTGAAACAGGTG
>TR38530|c0_g2_i1 [SBCC073_fLF.Trinity] cluster=126850_TR31227-c0_g1_i1.fna evidence:transdecoder
CCTGATGGTGCCAAATCAGATGCCAAGAAGGGCGCGGATGTGGAATTATTGTGGAATTTTGCACCGGTCGACACCCCTGCTGTCCCCATCTGTTCCAAGTTCCAGCAGTGCCTGACAAAACTATCACTCGGAAAGCGAGGCCCTGGACTCCTGGTGAAGATGTGGGCGAATTTCCATTGTCCATGGGCTTGGCTGGAAAAAAAAGATCTAGGTTTATTACAGAAGATGTAA
>TR38530|c0_g1_i1 [SBCC073_fLF.Trinity] cluster=126850_TR31227-c0_g1_i1.fna evidence:transdecoder
CCTGATGGTGCCAAATCAGATGCCAAGAAGGGCGCGGATGTGGAATTATTGTGGAATTTTGCACCGGTCGACACCCCTGCTGTCCCCATCTGTTCCAAGTTCCAGCAGTGCCTGACAAAACTATCACTCGGAAAGCGAGGCCCTGGACTCCTGGTGAAGATGTGGGCGAATTTCCATTGTCCATGGGCTTGGCTGGAAAAAAAGATCTAG
>TR960|c2_g1_i1 [SBCC073_fLF.Trinity] cluster=126885_TR9607-c0_g1_i1.fna evidence:transdecoder
CCGCTGAAGAGTTTGAAGGAGTTTCAGATGTCAATGAATGTGTGGAGAGTCCAAGCCCCTGCCATGGCTCTGCAACTTGCCACAACACAGTTGGAGTTCCATTGTTCATGCCCTTTTGTCACCAGTTTTGCTAAGGAAACAAACTCCTGCGCCAATCAGTTTATAAGTCAGGACAATGGATATGAGGAGAATCAAGGTGCAGCTTCTACTTATTGTCACAAAAGGGTCACAAAAAGAAACACACTATTCAATAGAGGATTAATGGTTTAG
>TR36215|c0_g2_i1 [SBCC073_fLF.Trinity] cluster=12688_TR33021-c0_g1_i1.fna evidence:transdecoder.blastx match:sp|P98204|ALA1_ARATH
GCCTCTGTGCTCGCAGGGATTTGGCTGCTGAATCACCAGCGGGAGCTTGAGTTCACCCAGTTCTTTAGGGAAAAGGATTACACAACTGGGAAGAACTACAACTACTATGGAATCGGAATGCAAATATTTGTTACATTCCTCATGGCCGTCATAGTGTATCAGGTCATCATTCCCATCTCACTGTATATATCAATGGAGTTGGTACGACTTGGGCAAGCATATTTCATGGGCGCCGACAATGACTTGTATGACGGATCGTCAAGGTCCAGGTTCCAGTGCAGGGCTCTGAATATAAATGAGGATTTGGGGCAGATTAAGTATGTCTTCTCTGATAAGACAGGGACGCTGACAGAGAACAAGATGGAGTTTGTGTGTGCATCAATTCATGGCGTTGATTAC…
>TR36215|c0_g1_i1 [SBCC073_fLF.Trinity] cluster=12688_TR33021-c0_g1_i1.fna evidence:transdecoder.blastx match:sp|P98204|ALA1_ARATH
CTCGCCGACATGGTGCTGCTCGCCACTAGTGACCCCACTGGTCTTGCGCACGTCCAGACCGTGAATCTTGACGGGGAGACCAACCTCAAGACGAGGTACGCCAAGCAGGAGACGCAGTTGAGGTTCTCTCAAGATGGCCACGTAGCTGGTATCCTGCATTGCGAGCGGCCCAACAGGAACATTTATGGGTTCCAGGCGAATTTGGAGATCGACGGCAAGCGTGTTTCACTCGGACCCTCCAACATTGTCCTCCGTGGTTGTGAGCTCAAGAATACCACCTGGGCAATAGGGGTCGTGGTTTATGCTGGAAAGGAGACTAAGGTCATGCTCAACAACTCTGGGCCGCCATCCAAGCGTAGTCGCTTGGAGACACAGTTGAATCGGGAGACAGTCATATTG…
>TR2877|c0_g1_i2 [SBCC073_fLF.Trinity] cluster=126949_TR31839-c0_g1_i2.fna evidence:transdecoder<blastx match:sp|Q9M352|RL362_ARATH PF01158,
GGTTTCATTTGCGTCCGTTCTCAACGTCAGCAGGAGCGAGCGGGAACTCCGGCCATGGCGCCGTCGCAGCCCAAGTCAGGGCTCTTCGTGGGCATCAACAAGGGCCACGTTGTCACCAAGCGCGAGCTGCCGCCGCGCCCGTCCGACCGCAAGGGGAAAGGTACCAAGAGGGTGCATTTCGTTAGGAGCTTGATCAGGGAGGTTGCTGGGTTTGCTCCATATGAGAAGCGTATCACTGAGCTTCTCAAGGTTGGCAAGGATAAGCGTGCTCTGAAGGTGGCGAAGCGAAAGTTGGGCACCCACAAGAGGGCCAAGAAGAAGAGAGAGGAGATGTCCAGTGTCCTCAGGAAGATGAGATCTGCTGGTACTGGAACCGAGAAGAAGAAG
>TR15340|c0_g1_i1 [SBCC073_fLF.Trinity] cluster=12707_TR13716-c0_g1_i1.fna evidence:transdecoder
TCATCATCATCATCATCATCATCATCATCATCATCATCATCATCATCCGCGTCTATTGAAGGAGACAAATGGGTAACTGCCGAAAGTAGTAGTTCTGACATGCCCAAGGAAGCCTTTAGTAAGACTAAAGATACAAATAAGCATTGCGATAATCTGGACTCTGCTGAGCCTAGTAACAGAGAGATGTCTGCTCCATTCATTGATCTGAATATGACACCACCAGAATGTATTGATGTGGACAGCACCTATGATTCAAATTTAGAGGTGCCCAATCTTGAGCATCCACATGATGAAACTTTAAGTTCTGATGCTGAATTGATTGCTGGTGGAGAAAACTTGATGAATTTGTCTTTTGGTTCACAGGGACCGGAAAGCCAACCACCTGTTGCTGACCTTGAT…
>TR17796|c0_g1_i1 [SBCC073_fLF.Trinity] cluster=127124_TR26849-c0_g1_i1.fna evidence:transdecoder
CCTGTCGAGGAAGATGAGCCTATGGAGGAAGAGGATAAACCAGAAAATGAAAGTGGTGATCTCGATGGTTTCTGGAATGAATACTCACTGGCTCTGGAAAGCTCTAAGCTTGACACAGCTGAAGAGGTAGCCAGTGAGAAAGAAGTGGGTGAAAAAGAGGTGGACAATGACTGCAGTCATGACATACGGATTCATGAAGACCTGGGCCATGTATGCCGTGTCTGTGGTATGATTGTGAGAAGGGCTGACATGATCTTTGATTATCAATGG
>TR16967|c0_g1_i1 [SBCC073_fLF.Trinity] cluster=127136_TR31917-c0_g1_i1.fna evidence:transdecoder
CCCCTCCTCCGCGTACGGATCCGGCCACCCCGACCTCTTTCCCTCCGGATGCCTTGCTCAGCGGCGCTCGTCCCGCCACCTGCTTGGATCAGCGACCCCATTCACGCCGGAGCCAGGAGTAGCAGCCCGAAGGCCGAGCCTCCTCGCCCAAACCACAAGATTTTGGAAGCTAGAGAGAAGTTGTCACAAAATTTGCAACATCAGACAAAGCTAGAGAGCAATGAAGACACAGTAGCTCTGACTTTCAGTAATGCAGATGGTACTGTACTTATGCCTGTAGAGGTGGTCAGCGTATTGAAAGATCAAGATGCTCCTGGCAGGCCCACCGCTTTGCGCAACGTAGATTATGGTATACTTGAACCGATTCATCTACAAGCGCTATCAAAAGATACAGTCAGT…
>TR13149|c0_g1_i1 [SBCC073_fLF.Trinity] cluster=127161_TR4356-c0_g1_i1.fna evidence:transdecoder<blastx match:sp|Q0D5R3|CRK6_ORYSJ PF07714,
ACTTCTGACAAAGGAAACGGTACCAAGGACAAGGACAATGCCAATAGCTCAAGTGCAAACAGCAGCAACCCAAGCAGAAATGGCAGTAGCCCTGCAATCCTGCCAATTGTCCTTCCAGTTGTAACAATACTCGGTTTAATCTCAGCTATATCAATTTACATATGCAGAAAGAGATCGAGTCCGAACAAGACACTATCATATGCAGCTTGTTCAGAGGATATTGAAGATATTAAATCAGTGCTATTGGACCCATCAGTAATAAGAATAGCAACGAGTAATTTTTCCGAAGAAAATAAACTGGGAGAAGGAGGATTTGGGCAAGTCTATAAGGGTATGATGCCAGATGGACAAGAAATAGCAGTAAAAAGATTATCTCAAGGATCAAAACAAGGCCTTCCT…
>TR40723|c0_g1_i1 [SBCC073_fLF.Trinity] cluster=127327_TR19810-c0_g1_i1.fna evidence:transdecoder
CTATCAAAAGGCAAGGAACCATCTTGCGCTCAACCAGATTCATACTTTCCCATTAAGGGATCATCATCCAGTGATAAAGTTGGATCCTGTACAGAAAATAACTCCTTCGAAGCATCTGAAACTGAGCTACAGAATTTTGACTCTGGTGAAATTGAAGAAGAAGATTATGATATGGATGATGAAGACGAAGGCTGCTACGATGATGACAATGAAGGATCTGACTATGAGTTTGATGAAAGTGATTTCAACCAGCAGCTGGCTGATAAATTTGACGATTTAGATCTGCCTCCAGGTGTG
>TR35921|c0_g1_i1 [SBCC073_fLF.Trinity] cluster=127381_TR2249-c0_g1_i1.fna evidence:transdecoder
TATGACGGTTGCGATCCCGAGGTTACCCACTTGAGTTTCACGCTCGGACTTTTAAAGATGAAGGCCAAAAACAAATGGACAAACAAAAGCCTCGATGAGCACTTGAAGTATCTACAAAATAAAGTTCTTCTTGCAGGGAACCTGTGTCCTACTAGTGACGATGAGGCCAAGAAAACCGTTTGCCCTCTGGATCTACCGCACATTAGGTACCACGCATGCACCAACGATTGCATCATTTCTCGGGATGAGCACGCGGAAAAAACCAGGTGTCCAGTGTGCAATGCTTCTCGATACAAGAAGGCAGGAAAGAAAGCTCCTCAGAAAGTTGTATGGTACTTTCGAGTCATTCCCCGTCTGCAGCGGTATTTCGTAGATCCTAAGGAAGCAAAGCTCATCGCT…
>TR27504|c0_g1_i1 [SBCC073_fLF.Trinity] cluster=127607_TR35410-c0_g1_i1.fna evidence:blastx-noover match:sp|Q9SXB5|Y1135_ARATH PF01453,
AAACATTACTACGTCGGCATATGGTACAAGAACATACCCGAAGACAACTGTGTGTGGGTTGCCAACCGTGCCATGCCCATAACTGATCCTTCTTCTGCAACACTCGCGTTCACAAGCGAATCCGATCTTGCGTTGTCAGACACCAACGGACAGCTTCTCTGGACGACAAACATCAGCGCTGCAGGAAATTCATCGTCAGAGGCAACTGGTGGAATAGCCACGCTTGAGAACAATGGGAAT
>TR9921|c0_g2_i1 [SBCC073_fLF.Trinity] cluster=127611_TR8957-c0_g1_i1.fna evidence:blastx.transdecoder match:sp|P10978|POLX_TOBAC
GGAGTTTTGGACAAGAGAAGACCACTCAAAGGTTATGTTTTCACCATTGGTGGTTGTGTTGTGAGTTGGAGATCAACTTTGCAGCCTATTGTAACTTGTTCCACAACTGATGCCGAGTATATGGTTGTTTATGAGGTATGCAAAGAAGTTATTTAGTTGGGAGGTTTGTATACTGAACTTTGTGGAGATATGTCTTTCCCTGCCATATTTTGAGACAATCAAAGTGTTATATGCCTTGCAAAGAATAAAATATATCATGAGAGAAAAAAAGCATATTGATGTCAGATTTCACTATGCTCAAAATGTTATTGCCAAAGGTGATTCGAAGTTACGCAAGATAAGTACACATGATAGCATTTCTCAC
>TR9921|c0_g1_i1 [SBCC073_fLF.Trinity] cluster=127611_TR8957-c0_g1_i1.fna evidence:blastx.transdecoder match:sp|P10978|POLX_TOBAC
GGAGTTTTGGACAAGAGAAGACCACTCAAAGGTTATGTTTTCACCATTGGTGGTTGTGTTGTGAGTTGGAGATCAACTTTGCAGCCTATTGTAACTTGTTCCACAACTGATGCCGAGTATATGGTTGTTTATGAGGTATGCAAAGAAGTTATTTAGTTGGGAGGTTTGTATACTGAACTTTGTGGAGATATGTCTTTCCCTGCCATATTTTGAGACAATCAAAGTGTTATATGCCTTGCAAAGAATAAAATATATCATGAGAGAAAAAAAAGCATAT
>TR12052|c0_g1_i1 [SBCC073_fLF.Trinity] cluster=12761_TR9329-c0_g1_i1.fna evidence:transdecoder
GCTCCACCTCCACCTCTAACAAGGGATGCTGGAATTCCGCTGCCACCACCACCTCCACCTAGAGAAAGCACTGGGAATTTCCCTCCTTGTGATATTGAAGGAAGCCCGTCTCCAACCCTACTAGAATGTCAAGTTAGAGCTCCAATTCCGCCACCACCTCCTTTTTGTGAAGGAAAGGAAATAATTCCACCTCCACTTTCTTCTGAAGTAAATATAAGA
>TR38569|c0_g1_i1 [SBCC073_fLF.Trinity] cluster=127734_TR7848-c0_g1_i1.fna evidence:transdecoder
TTCTCGCTTGTTCCTCATGTCATTCTTTATCTCTTTCAACCTCTAGGTTTTGTTGGTTTCACTCATTTGTCTAAGAAGCAACTAAGTCATACCTCGTCCTCTTCTCTTCCTCTTCCCCTTCATTCTAAGATCTCAGGCCGAGATCTCTTGTTAGGAGAGGTGAGTTGTAACAGCTCGGAACCGACGCTCGAGAAGATTCCCCTTTTATTTCCTTATCGCCATGTGATATATTTGGTTGTCGCATTCATCATCGCATCATTTGCATCATTTGCATTGCATCAACACTCATTGTCATCATTTTTTCCAAAACTTGCATCCATTATTAGGTGCTCGTTCTCTTCGTTCTCGTCGACGATCATTTTGGGAACAACAATACACGCACGCGACCTCGAAATTGTT…
>TR22806|c0_g1_i1 [SBCC073_fLF.Trinity] cluster=127750_TR12808-c0_g1_i1.fna evidence:transdecoder
GGCCCTCATTGGCCACATGCTGCCAGTCATAGCAAGTTGGCAACACTGTTGCTTTTCAGCCTTGTGCCGCCTTTAGCTTCGGCCAGGGAGATCAAGTCAAATCTCAGGCACCATTGTTGTCTGTCTTCATTGTTGCTGCCGTTGCTCTTCATTAAGTTTACTTTCCAACTACGTTATCCCCTATGTCCATTTGTTGTTCCAGATGCACCTGAAACTGAACCCAGTCTCACACCTTTGACCATG
>TR14280|c1_g1_i1 [SBCC073_fLF.Trinity] cluster=127754_TR14272-c0_g2_i1.fna evidence:transdecoder
ATGCGCTCCTCGGTTCCTCTTCCACTCCCCCTTCCCCGACTCCTAGAGCGAGAGGCGCCGCGCGGCGCGGAGATGGCGACGACGCTGAAGCGCATGTGGGGGCAAGTGATGGACAAGAAGGGAGAGGCGGTGCGGGAGCTGGAGGTCTCCGTACGGGCCAAGGGCAACGTGACCCAGATGGAGGATGCGCTGCTCCGGGCTTGCACGTCGTTCACGAACGTGAGCTACACCGTCACCTCTGCGGTGATCACTCTCGTTGGAGCATTTGCTTCTGGTCAAGTACATAAAGTTGTTGGGGGTCAACCTATGCCTCGACTATTTAGGCTTGCTTTTTCTGCTGGTAAGGCGATGAACCTGATACTGGCTCTTGTATATTAG
>TR20230|c0_g1_i3 [SBCC073_fLF.Trinity] cluster=127946_TR5138-c0_g2_i1.fna evidence:transdecoder
AATATATCTATATATAGATATATTATTAGGTACTACAACAAATGTTCATATCACATATCACAGGCTCAGTCAGACACCTATTTTAGCTCCGTGCAGATGGATGATATATATGTACAAATGAACTGTCAGTCAGTCTCTTCAGTCCTACGGCATCGCAGCTCCCTCATGTCACATGGTCGAACAAAACGACCGTTGATCCGACAAGCTGCCATGAGATCAAAAGAACAAATCAAATCTTCTATTTCCTTACTGTCGCGTTTTACCACTACAAGCCCAGAACTAAAAGTGCCACCACCTCTTCTTCCTGTTCTCCGCGACGGGCAACTCTCCTTCAGGATATATCGAGTTGTAGTGTACCTCAGCCCAAAAACTCAAACATATAACTCTATTTGA
>TR24177|c0_g1_i1 [SBCC073_fLF.Trinity] cluster=127975_TR13327-c0_g1_i1.fna evidence:transdecoder
TATCTGAAACTCGATGGCCATGTTGAGCAGGGGGGCTCACTTCAACTTCACTTGCACGATGATTCTGCTGTTCAGGAGAATGCTACTTTACCTGCCTTGCAGAAGGTCCGTATAGGGAATTGCGGAGAAAAGCAAGCAATTCTATCGCTGGAAAAGCTTCCATTCCTTACAACGTTGAAGTTAACCAACATGCGGGGAGTAAGAGAAGTATTG
>TR4268|c0_g2_i1 [SBCC073_fLF.Trinity] cluster=127999_TR20771-c0_g1_i1.fna evidence:transdecoder PF13456,
ATGCATTTGCTCAATTCGTCATTCGATGAGGTCCGTGATATGCTGATCATGTTAATATGGTGGATTTGGCACCTGGGCAATGATAGGCTCCATGGAAAGGACACCCCACCAGTTCCTGCTATGGTTGAGTTTCTGGACAGTTATTATAAATCCATCGGGCTTGCCGGATGGTACTCGCATGACGAAATTCTTAACGGGAAGATGTTTGTCGATGCCTTCGATGTGCCTGTTCAAAGGGTGTCGAACCATCCGGTTCTGTGGCCTGCCCCGCCACCTTACAGAGTGGTTCTCTCGGTTGATGGATCCTTCCGGGAGGCTGATGGCTCTACAGCGGCTGGGATGGTTCTCAGGGACAGCGAAGGTGCGATTATTTTTGCGGCCTACTGTTTTATCTTCCAT…
>TR2554|c3_g1_i1 [SBCC073_fLF.Trinity] cluster=128127_TR29544-c0_g1_i1.fna evidence:transdecoder
ATGGATATCCTCATCTCAGCAATCGCAGGTGACCTTGTCGGCAGGTCGATGTCGTTTTTGATCAGCAAATACTTCCAGCAGCAACCTGACGTCAGCAAGATTGCCCAGAGGCTACAGAGTGTTGTATTGAGAATCGACACCGTCGTCGAGGAGGCCCAGGGGAGGGACATCACTAATCAGGGTATGCTCTGTCAGCTCAAGATGTTGAGGGAAGAAATGTACAGAGGACACTATGTTCTTGATGCCTTGAGATTCCGACCCGCCCTCGACGAGGAAGGAGAGGAGGGGATGAGCCACTCATTGGCTGTGCCGCGTAAATCCAGTCCAGCCAAACGGCTCCGTTTCTCTCGCACCAGCAGCAGCAGCAGAGAAGCACTGTTAATTGACACAAATAGGAAC…
>TR38212|c0_g1_i1 [SBCC073_fLF.Trinity] cluster=128288_TR9353-c0_g1_i1.fna evidence:transdecoder
ATGCACCCTTTCCTCCTTCATCATCCTACTTCTAGTACAGTACATGTGGACCAGATCAGCATCATCTCATCTCATCTCATCTGCATGTTGCATGCCGATGAGCCCCAGCAATCGGGAATCATCCGGTTCATCAGTCACCCAACAAAGTCATGGAGCAGATGGCCGCCCATCTCCTTGGTGAAGTGCCGGTCCTGGCCTCCGAACGAGGCCGCCATCGCGTAG
>TR2884|c1_g1_i1 [SBCC073_fLF.Trinity] cluster=12828_TR23467-c0_g2_i1.fna evidence:transdecoder
ATGGATCCTCATCCACTTGCTAATCTTTTTAAGAGATCCAATTATGTTGATCCAATTGCTAGTGAGTTGAGTGCACTTGACTTTCTCTATGGAGTTTTGCTTGAGATGCGTGAATGTGAAAATCGTGATGAAGAAATTTATGAAGTGATTCACGAGGGCTCCTTGAATGAAAAGCATGATTTCAATGGTTTCACTATGAATTCTATTAATGGCAATCATGCTAAAAATATGCAAAACCCTAAGCTTGGGGATGCTAGTTTTGCTATGTCCACTACTTGTTGCAATGATCAAGAGTGGGGCGATGATTTTTCTTATGATCTTGAAAATTTGTTTAACCCTCATGATGATTATGATATTTGCAATAATATTGAAAGTGGATTTGGAGAAGTCATGACTTTA…
>TR5141|c0_g1_i1 [SBCC073_fLF.Trinity] cluster=128297_TR12169-c0_g1_i1.fna evidence:transdecoder
AACCCGACCGAGGAGGAGGAGGAGGCCAGCCAGGAGGGCAGCATGGAGAGCGCCGAGTATGTCTCCGACAGCGGGGAGACGGAGGAAGAGACTAGTGAGGAAGAGGAGGAGGACGAAGAGCAAGACTCGCCACCCCCGCAGCTAGAGCATCGGACCAAGCGCCGACACGAACCTGCAGTTCCCTCAGTCCCTCCGGCATCCTCGAGTGCTCCGCCCACTGCTCCCGTGGTCCCGAGTGCTCGGAGCACCAAGAGGGCCAGGGATGTTGCCGTTGAGCCTGCGGGTCAGTCTTCCAAGGCGGCCAAACCGAGTGGGTCCAAACCTCGGAAGGCTCTGTCGCGGATGAGGGTTGCTGTCCCCGTCACCTCCACA
>TR37738|c0_g1_i1 [SBCC073_fLF.Trinity] cluster=128330_TR23187-c0_g1_i1.fna evidence:transdecoder
AGCAGTGCAAATGAGGAAAGTAATCAGTCGAGTAGCCACGGCGCTCACCTTCCTCGCCGGAAGCAGGGAGAGAATCCTCCGCCCTCTCTGCTCCGCCGCAGCCGCCTTCCGTGGTGGCCATTATATCCCTTGTGCTTCCTTGCTGCTGCCCGCCAAGAAGTTGGCTTTCGGGGACAGCGACAGGGACGGAGCTCGACGAAACTTCAGCAAGGACGACGACTGCTGCTCCCACCGCCGATGCCTTCTCCTCGCATTGATGGGAAGGCCGCTCTCCCCTCCAACGCACGCACTGTTGCCGGAAACCAACCGGGGAAGAAAGTGGGGATAGATGCAAGCAAGCGCTCCTCCAAGCCTCCTACTAGCAGCAGGCAGGAGCGGCTAGTAGTACTCGGACGGATA…
>TR29319|c0_g1_i1 [SBCC073_fLF.Trinity] cluster=128355_TR30483-c0_g1_i1.fna evidence:transdecoder
TCAGAATTAGCAGTGACAAATAGACAGCATAAAAACAACTCTCCTTTGCCTGTGAAGCATCTGGATTTCTTTCATGAGGATGCAATTCAAGTTTCAGGCTTGGAAGGTAAAGAAAAAGGTGGCACTGTTCCTGGAAGTGCACAAGTGAACCAGGGTCGACCGAAGGACAGTAGCTTTTATAGAACGGAAAACCTCATGCGTTCTGTAGATGACACGAAGACAATTACTTTTAATCCAGACGTCGGTTCTACGGTCATGATTCCTGGTGAAGGTTTG
>TR43718|c0_g1_i2 [SBCC073_fLF.Trinity] cluster=128487_TR34435-c0_g2_i1.fna evidence:blastx-noover match:sp|Q8L5V0|RPB9B_ARATH PF01096,
TTTCCTTCTCTCCTTTTTGCGGGGCGCAGCAACAACATATTGTATCCCAAGGAGGACAGGGACCAGAAGGTGCTCCTCTTCGCCTGCAGGAACTGCGACCACCAGGAGGTTGCAGACAACAACTGTGTCTACCGGAACGTGGTGCACCACAGCGCTGGAGAGTTCACCCAGGTGCTCCAGGACGTCGCCGGCGACCCCACCCTTCCCCGCACCAAGGAAGTCCGCTGCGCCGTCTGTGGCCACGGCGAAGCTGTCTTCTTCCAGGCCACCGCGAGAGGCGAGGAGGGGATGACGCTCTTCTTCGTCTGCTGCAACCCGAGCTGCGGCCATCGATGGAGAGAA
>TR32267|c0_g1_i1 [SBCC073_fLF.Trinity] cluster=12848_TR3512-c0_g1_i1.fna evidence:transdecoder.blastx match:sp|Q8S4P6|EZ1_MAIZE
CTTGAACTGTGTCTTGTTGAGGAAGATTGTGGCAGTTATCAAGAAGAAAGTCCGCATGCTACATCGACTGTTACTTTGGGTGGAAATCTCGCTGCAAAGAATTCCAAGAAGCCAATTGAATTACCAGAAGTGTCAAAATTTCCACGTTATACAACATGGACGTTTGTGGACAGGAACCAGAAGATGACGGAAGACCAATCTGCATTTGATCAAAAAAATATTTACTATAATGCAGATTGTGGTGAAGCTTTAATGTTCAGTGATAGTGAA
>TR24377|c1_g1_i1 [SBCC073_fLF.Trinity] cluster=128490_TR35873-c0_g1_i1.fna evidence:transdecoder.blastx match:sp|P21342|PFPA_SOLTU PF00365,
CAATTTGTTGAGACAACTGTTGGTTTCGATACCATATGCAAGGTGAACTCACAACTTATAAGCAATATGTGCACTGATGCTCTATCTGCTGAGAAGTATTACTATTTCATCCGTATGATGGGAAGGAAGGCATCTCATGTGGCATTGGAGTGTGCTCTTCAATCACATCCAAACATGGTTATCCTTGGTGAGGAGGTTGCTGCATCAAAACTCACAATTTTTGATATCACAAAGCAGATATGTGATGCAGTTCAGGCGAGAGCTGAAAAAGACAAGAATCATGGGGTTATACTTATTCCGGAGGGCCTTGTGGAGAGTATTCCTGAATTATATGCTCTT
>TR765|c0_g1_i1 [SBCC073_fLF.Trinity] cluster=128509_TR4319-c0_g1_i1.fna evidence:transdecoder
AGTCCGCAATTTGGGCCATGGATGCGTGCGTTTATGCCTTACCGCAGGAGTGGAGAAGGCCGGGGGCGCTGGAGTGAGGGCCGTTCAAATTCTGGGGGACGGAGCAGTGGGTCACGAAGCATGGGTATGTGGAAAGGGAAACAGGGTAGTGGCAGCAATGCCCCTTCTTGGCACAAAGAGAGTACGGACACGGGTTCTGGTTGTAAAAGCTTGAGAAAAGACCGTGACCAGGAAGTTACAAGTCCTCTCAAAAAGAACTCATCGACTCCCCGTGAGGGTATTTCCAAACAATTCACGTTTGTCGAAACTGTGGCAAAAGAAAAGGAAGGCATCTTGGATGGGTCAGGGATGGGGATACCAGTAGGTGCTAGTGGTGGCACATGGACTGAGGTCACGCAG…
>TR3528|c0_g1_i1 [SBCC073_fLF.Trinity] cluster=128522_TR8696-c0_g1_i1.fna evidence:transdecoder
ATGGTTTACACTGTTTTTATCATCCATTTAGAATATGATATACAGTATAAAAAAGGTCCACCTTCCTGCAAACAGAAAATGCATGTAGTACATTCTGAAGATACATGGACGAAACCCCGTAATACCAACAGCCAAAAACTGCACCACAAATGGGCAGCACTGGCTCTCTTTCTCAGATCACAATGTGTATTTCTTCCTGTTCATGTAATAGTTGCTACCTTCCTTTGT
>TR41750|c0_g1_i1 [SBCC073_fLF.Trinity] cluster=12854_TR9411-c2_g1_i1.fna evidence:transdecoder<blastx match:sp|Q9STE7|R13L3_ARATH PF00931,PF00931,
CAGGTGATCTCGGTGTGGGGGACTGGCGGCGATCTTGGGACGCTATCCATCGTCAGGAAGGCGTACGATGATCCAGAAATTTGCCAAAATTTCACCTGCCGTGCCTGGATCAAACTCATCCATCCTTTCAACCCCCACGACTTCATCCGGAGCTTGAGGGTTCAGTTCTATGCAAACTCTTGCACAGAACCAGGGTCAATCATCGGTGTAGGGGTCCTAAAGATGATGGAGGCCACTCAAGACGATCTGGAGACATTCATGGAGGAATTCAACAGCAAGAAGTACATCATCGTCTTAGAAGATGTGTCCACCATTGTAGACTGGGATGCTGTCAGAATGTTTATTCCCGGCAGTAAGAATGGCAGCTGTATCATTGTGTCCACTCAGCAATCCGAAATA…
>TR8480|c0_g2_i1 [SBCC073_fLF.Trinity] cluster=128556_TR20676-c0_g2_i1.fna evidence:blastx match:sp|Q0JEF5|FLP4_ORYSJ
GACACCTGCCTCCTCCAGTTCCACCAGCGCTCCACCGTGCACCTCATCTCCGTCCCGCGCGACTTCGCCCGTCTCAAGCTCGTCCACATGCACGACGTCGTCGTCAAGACCCGCAATGTCTTCCAGGTCCGCGACGCCACCTAGCTTGCATGCCCGGCC
>TR36421|c0_g2_i8 [SBCC073_fLF.Trinity] cluster=128783_TR33452-c1_g1_i4.fna evidence:transdecoder PF02137,
TTAGGAACAACTGGGAGGAAACAAGGCACATCTTCAAAGGCAGCATCCTTACCCTCCACTGAGTCATTGCTCTGCAAGATAAGATTGGCAGTGGCCTTCATATCACTTGAACATCCATTAGTCACAAAATTACGTCAAGAGAAGATTGATTATCGTGCAATTAAGGTATTTCATCCTATATTGTATGGTTTTTAA
>TR35809|c0_g1_i1 [SBCC073_fLF.Trinity] cluster=128805_TR3974-c1_g1_i1.fna evidence:blastx.transdecoder match:sp|A2WNB0|ARP6_ORYSI PF00022,
ATGACGGGTGGATCTTGTGTGGTGGTGATAGACAATGGGGGTGGTCTTCTGAAGGCCGGTTTTGGTGGGGACAATGATCCAATTGCTGTTGTCCCCAACTGTATAGCAAAGTCTCCTGGTTCCAACGCAAATTCGAAGAAATGGCTGGCGGCTGACCAGCTACAGGCACAAGACGTTGATGTCACTGGTGTG
>TR33184|c0_g1_i1 [SBCC073_fLF.Trinity] cluster=128830_TR11833-c0_g2_i1.fna evidence:blastx-noover match:sp|Q0JMH0|HACL_ORYSJ PF02775,
TTGCAGACATTGGTAAGGTACCAACTGCCTGTTGTTGTGATTGTCTTCAACAACAACGGTGTCTACGGCGGTGACAGAAGAGGGCCCGATGAGTTAACGGGGCCCTACAAAGATGACCCCGCCCCAACCTCCTTCGTTCCTGGCGCAGGTTACCACAAGATGATGGAAGCCTTCGGAGGAAAAGGCTATCTTGTCGAGACACCGGACGAGCTAAGATCCGCCCTCTCGGAGTCGTTCCGCGCCAGGAAACCGGCGGTGATCAACGTCACCATAGACCCCTATGCCGGCGCGGAGAGTGGCAGGATGCAGCATAAGAACTGAGTCCCTAAGATC
>TR10057|c0_g1_i1 [SBCC073_fLF.Trinity] cluster=128899_TR30437-c0_g1_i1.fna evidence:blastx match:sp|Q9M0G7|MIK1_ARATH PF00069,
GGGCTCATGTACCTTCACCACGACTGCACACCGGCGGTCATCCACCGCGACATCAAGTCCACCAACATACTTCTCGATGAGGACTACGAGGCCAAGATCGCCGACTTCGGCATCGCCAGAGTCGCCGCCAAGAACTCCGAGGAGTTCAGCTGCTTCGCCGGAACCCACGGCTACCTCGCTCCCGAGCTCGCCTACTCCCTCAAGGTGACGGAGAAGACGGACGTGTACAGCTTCGGCGTCGTGCTGATGGAGCTGGTCACCGGCCGGAGCCCGATCGACGCTCGCTTCGGCGAGGGCAAGGACATCGTGTTCTGGCTGTCGAGCAAGCTCGGCACGCAGAGAATGGACGACGTCGTGGACCCGCGCCTCGCAGCGTCGTCCGCCAAGGGCAAGGAGGAG…
>TR13611|c0_g1_i1 [SBCC073_fLF.Trinity] cluster=128913_TR34454-c0_g1_i1.fna evidence:transdecoder
GTTGAGAAGAAGAAACTTGGAGTTACTGACATATACGAGAGGCAGCCTTATCTTATAAAGTCTGCCATCGACTTTGAGGTGTGCGCGAGAGCAGATGTGTTTGTTGGCAATAGCTTCTCAACATTTTCCAACCTCGTAGTTTTGTCAAGAACGGAAAGGCTGTATAAGCTGGGGGTGCCAAGCTCGTGTGGCGAGGATGTTGGACTGTCGTCGTACGCCTACAACGTCATTGGAGATGACGGCGGGCCG
>TR13611|c0_g2_i1 [SBCC073_fLF.Trinity] cluster=128913_TR34454-c0_g1_i1.fna evidence:transdecoder
GGTATGATTGCTTATGAGGAGAAGAAACTTGGAGTTACTGACATATACGAGAGGCAGCCTTATCTTATAAAGTCTGCCATCGACTTTGAGGTGTGCGCGAGAGCAGATGTGTTTGTTGGCAATAGCTTCTCAACATTTTCCAACCTCGTAGTTTTGTCAAGAACGGAAAGGCTGTATAAGCTGGGGGTGCCAAGCTCGTGTGGCGAGGATGTTGGACTGTCGTCGTACGCCTACAACGTCATTGGAGATGACGGCGGGCCG
>TR22266|c0_g1_i1 [SBCC073_fLF.Trinity] cluster=128968_TR10207-c0_g1_i1.fna evidence:transdecoder
CAAGTGGGGATAACTCTTGGTAAAGGGATAACTCTGAACTTATTGGAATGCCTTCTTGCTTTCACCGCGGCCAATTGCCACTTGCCAAGATTCACTCCAGAGAACAGCACTACCACTGGAGATTGGATATATGATAGAATTCGAGTGCTGCAGACATTTATGATATTATTTGGGGAGTGTCAACGTTCAGGAGTGTATTTGGAGTTTGCGGAGCAG
>TR13786|c1_g1_i1 [SBCC073_fLF.Trinity] cluster=129014_TR26831-c0_g1_i3.fna evidence:blastx.transdecoder match:sp|Q9SYM4|TPS1_ARATH PF00982,
GTTGTACCTCTTGCCGTCGAGGAAACCGCCGCTGCAACAGATTCCCGAGGACCAGAAGCCATCGAGGAAACTGTTGCTGCAGCTGGCTGTCAGGAAACTTTTTGCTCGCCGAAGGGTAATATTGGTGTGGACCGGCTAGACATGATTAAAGGATTCTTGCAAAAGCTGTTGGCCTTTGAGAAATTTCTTGAGGAAAACGAGGAATTGGATTCTGAATACAAAGTAGTTCTACTGCAGATTGCAGTGCCAACCAGAAGTAACGTACCTGAATGTAAGAATCATTTCTATGGTTTATATTTTGTTTGTGCCTTCTATGCAAATAACTCGAAT
>TR35204|c0_g1_i1 [SBCC073_fLF.Trinity] cluster=129072_TR7999-c1_g1_i1.fna evidence:blastx-noover match:sp|Q7LHG5|YI31B_YEAST
GGTGGACACTCAGGTCCTACAACAACGTACCAACGCATGCACAAGCACTTCGAGTGGCGCGGGCTGAAGCACGACGTGGAGGAATTCATGTAGCAGTGTACGACTTGCCAGCAGGCCAAGCACGAGCACTCCAAGTCGACGCGACTCTTGGCACCCCTACCAGTGCCAACAACTCCTTGGGGGGACCTGACCATGGATTTTGTGGAGATATTGCATGTCTCTGAAGGCTTAGACACGGTCATGGTAGTCGTCGATCGCTTCACCAAGTTCGCCCACTTCATTCCTCTGTGCCACCCGTTTCAAGCAACACATGTGGCACACGCGTTC
>TR1828|c0_g1_i1 [SBCC073_fLF.Trinity] cluster=129155_TR33079-c0_g1_i1.fna evidence:transdecoder
GAAGATGCAGCACAGCTAAGCATCCCCCAATTTTGCTTTGTCTACGCTTCTCCGGAATTGTTCATATGGATTGGGACTTCAGGGACCTTGCCTTTCCCTATGGGTCGCACTGAGACCAGACAAAGCTTTAACAAAATTATCATCATCCATGATAGATCCTGGGAAATAGGGTATGGATCATCTTCAGCAAAGTCACTGAGCAAAAATTGCTTCCAGAATCATCAGTGTCAAAAGAAGATTGTATGT
>TR13736|c1_g1_i1 [SBCC073_fLF.Trinity] cluster=12915_TR16280-c0_g2_i1.fna evidence:transdecoder
TCTTTGGATTCTTCATTTGATACTTTAGTTCTGATGATTCAAGAAAGACCAGACTACAAGATGCTTGATCCAGCTGACGTACTCGAAAGGCTAAATACTCATGAATTCCAGCTAGAAGAAAAGAAAGATCTATATGGACCAAGCTATTCCAGACCACATGCACTGAAGGCTAGAGCAATTTCCTCATCTGAAGAAGAAGACACAGATGACAGCATTGGTGACCCTCGAGAATTTGGACAGGAGCTTGCAATGCTCGTGAGGAAATTCCAGAGATTTACACGACGTGGCCAGTTTGGTAAATCTTCAAGAAGAGACATGAGGAAATCAGAATCTTCATCTGAGGACTGCAAGAAACGAACCTGCCACAAGTGCAAGAAATCAGGTCATTACATTGCTGAT…
>TR37467|c0_g1_i1 [SBCC073_fLF.Trinity] cluster=129239_TR19770-c1_g1_i1.fna evidence:blastx-noover match:sp|P38419|LOXC1_ORYSJ PF00305,
GTCACCCACTGGCTGCGCACGCACTGCGCCGTCGAGCCCTACATCCTCGCGGCCAACAGGCAGCTCAGCGAGATGCACCCCATCTACCAGCTGCTGCGCCCGCACTTCCGCTACACCATGCGGATCAACGCGCTCGCACGCTCCGCCCTCATCAACGGCGGCGGCATCATCGAGCTCACCTTCTCCCCGCAGAGGTACGCCATGGAGCTCAGCTCCGTCGCCTACGACAAGCTCTGGCGC
>TR26689|c0_g1_i1 [SBCC073_fLF.Trinity] cluster=129249_TR22266-c0_g1_i1.fna evidence:transdecoder
TCTATAAAACATTTCCATGGAGAACCTCCACAGCTCACAAACCCTCACCACCACTTACCTACAGCCTACAACCAACTGAGACGAACGACTGCCGTCGTCCTGCTTGCAAGTTGTAACCACCGCGAACCTCATCTTCGCCGGAGACAGGAACTGATGGCGGCAGCTGCCATGAGCTACGTGCATGCGGACGTGGAGAACCTCAAGGCGACGGAGCTGAGGCTCGGCCTGCCGGGCGTCGAGGAG
>TR28608|c0_g1_i1 [SBCC073_fLF.Trinity] cluster=12924_TR18596-c0_g1_i1.fna evidence:transdecoder
GTGCGATCATGGGATATCCCTACATATTCGCTGGAGCTCAGGCCTTACATTGAAGAACCGACACCAATCATTGTTCAGTCATCACAAGTCAGTGTGAACCATCATCCAAAAATTCGGCATGATTTTGTCCTTTCAAAGCAGGAATCTGTCGATGCTTACTGGGAAACATTAAAGTACTGTTATCTAACAGCTGGTTCGGCTGAGCCAAGTGTCTTCCCTGGTAATTGTCTACCTGAGGTTTCTCATGTACGGTCATGGAGTTCAGTAAGAGTAATGACTACCAAACAACGTCTGGAATTACAAACGCGTCTCATGAATGAAAACGAGAAGGGGACACCTCCTCACAAAGTTTGCCGTATAATTGCAAAGGATTTGAATCTCTCTGTGCAACAGGTGCTT…
>TR10659|c0_g1_i1 [SBCC073_fLF.Trinity] cluster=129312_TR5506-c0_g2_i1.fna evidence:transdecoder
ATGTGCAGAATCTTCATCACATATGCGATTCGTGTATACGTACAACTATTATACATACAAACGAAAGAAATGCAGTACACATACACATTGCAGCCAGAACTTTGCATGCGCAGAGCATTCACATCGATCCAGCATCACAGTAACACCGTCACGGCACAAGATTCAGAAACATGGCGCCATTTTCATCACCCAAGAGCAATCCATCACTCCCCAGATCGATCGATCAGAGAAGGGAAGAAGCGGGGAAGATGGCTCCGCTCGGCCCGTCGACCGACGGGAGGATCACTTGTTGTTCATGAGCACCTTGACGAGCTCCTTGCACTGGACGCGGCCCTCGCCGCGGGGGTCGGCCTTGCGGACAAGCTC
>TR26319|c0_g1_i1 [SBCC073_fLF.Trinity] cluster=12932_TR23376-c0_g1_i1.fna evidence:transdecoder
ATGCATCTTCCTCCTCATGCTGGCGATGAACTCTTCGAATTTCTTGTTCATCTCGTCCACGTCTTGAGCGCGCTCTGCCTCTGTTTCCTGCCGCACCGTGTGCTCCTCTCCTCTGCTTCTCTTGTCATGCAAGCTAGAGATCTTATCCGCCACCACGACAATCTCATTGCCAGCACCATGATGGAAGTGGTTGAAGCTGTACTCCGATCTCTGTTTCTCCGCGGGACCGATCGGTTTGACCGCGGCATATCCCCCCTGTCTCGCTCTCGTCAGCGGCTTGCCGCGCCGTACTCGCGCCGTGGCCGTGGCCGT
>TR20174|c0_g1_i1 [SBCC073_fLF.Trinity] cluster=12932_TR23376-c0_g1_i1.fna evidence:transdecoder
CGGGCCAGCCGCCGTACTGATCCGCCGACTCTTGGGCTGAGGCCGTGTCTCGGAGCTGGAGGAGGCAGCGCCAACGGCCGCGGTGCAGCGTGGTCGGGGTGGAGCAGCGAGGAGCCCGGCGTCCTTGAGGATGAGCAGGAGGATGGCGTTGCAGAGGAGGATCATGTTCCTCCGGTTGACGAGCTCGAGGAGGCGGTGGCCGTCGAACGGGAACGCGTCGACGGTGGAGAGGAGCCAGGCGGTGGCGCGCGGACGGTGGAGGAG
>TR23022|c0_g1_i1 [SBCC073_fLF.Trinity] cluster=129370_TR18273-c0_g1_i1.fna evidence:blastx.transdecoder match:sp|Q8GSQ1|C85A1_ORYSJ PF00067,
ATGAATGGGTATGTCAATCCAAAAGGCTGGAGAATCTATGTTTACACGAGGGAGATAAACTATGATCCGTTCATGTATCCTGACCCAATGACCTTCAATCCATGGAGATGGCTGGAGAAGAACATGGAATCACATCCACACTTCATGTTGTTCGGAGGAGGCGCCCGGATGTGCCCCGGGAAGGAGGTGGGCACGGCAGAGATCGCGACTTTCCTCCACTATTTTGTGACCCGATACAGATGGGAGGAAGAAGGGAAGAACACCATCTTGAAATTCCCCCGGGTGGAAGCTCCCAACGGGCTACTTATCCGAGTTCGAGATTGC
>TR18442|c0_g1_i1 [SBCC073_fLF.Trinity] cluster=129404_TR26818-c0_g1_i1.fna evidence:transdecoder
CGCGGAGGCCGCCGCCGCCGCGTTCTTGGGGGACGACGGGCCGAAGTAGGAGTGAATAGGGGTGCTGGAGGTGAAGGAGAGGTGAATGAGTGGAGGAGGTGTTTCTATTTAGGTGGTGGTAGCTTTCTGGTTGTGTTAAAAAGGAGGAGAGGAGTAAGAAAGCAGGCATTGTGGCTTTGTGGTGGTCTCTTTTTGGAGGTGGCATGGGATGCTCCCTGGATGCTGATGCTGAGAGGTGTTTGTTAA
>TR20005|c0_g1_i1 [SBCC073_fLF.Trinity] cluster=129521_TR19013-c0_g1_i1.fna evidence:blastx-noover match:sp|P11369|LORF2_MOUSE PF00078,
AGCTTTTTTACCTAAACTTTGGGACAATTACGTTTTGCCAAAGGAGGGACGGTGCGCATTGAACAATTCCGTCCTATTTGCCTGCTTAATCTGAGTTTCAAAATATTTACGAAGGTATGGACAAATAGATTGACTCAGATTGCACATGTGATGCAGCCTAGTCACATGGCTTTCGTACCAGGCAGAAACATACTAGAGGGTGTGGTTATCCTTAATGAAACACTTCATAAAATTCACTTGAAGAAACTAGATGGTATTATCTTCAAGGTGGATTTCGAGAAAGCATATGATAAAGTTAAATGACCGTTCCTTCAACAAGCCTTGCGTATGAAGGGATTTGATGGCTTGTGGAGGAAGCATGTTCAATCGTTTGTACCAAAAGGTAGCGTTGGAATTGAA…
>TR38682|c0_g1_i1 [SBCC073_fLF.Trinity] cluster=129523_TR20228-c0_g1_i1.fna evidence:transdecoder
TGTTCTTGCTGCGATCTTTCTAACAGCCCACAAGGAACAGCTCGATCTGGGTCATTGCTCATCGCAGAGGGAGTGGAAGATCACGGCGCTTCTGAGAAAGTTATCATGGAGAACATTCTACCAAACGGCGATTTTTCTGAAGATCTACGTTTATGGCATCCTAACGGCTGCCATGTGTTTGTTGCCGTTGAAGGGTCTGGTTACCATAATGGTATAAAGCCACATTCAGGGTCTAAATATGCCGTGGTTACTCATCGCACACAGAGTTGGCAAGGGCTTGAGCAGGTCTTAGAAAACATTAGG
>TR26186|c0_g1_i1 [SBCC073_fLF.Trinity] cluster=129546_TR26195-c0_g1_i1.fna evidence:transdecoder
GCCTGGGAGTTTCATTCCATCCAGAACGGGGGGTGGATGCGACCAGCAACATCAATGGAGCTGGTTGAGGTTGGCCATGTCGTTGTGTTCCTGATACAGAGAGATTCAGAGAAGATGGTCAGAGAGAGCAGGGGAGGGAAACGGGAGGCGGAAGACAGATGGAGAGGCGGAGGAAGGGGCGGCCTGGGTCCCGTTCCGGCGAGCTCG
>TR12041|c0_g1_i2 [SBCC073_fLF.Trinity] cluster=129567_TR28700-c0_g1_i1.fna evidence:transdecoder
ATGCACATCATTGTCATCCCTGATCAGGTAATCAGTCGTCACTTTGTCACAAACATATTATTCCAACTGTACAGAAGACGTTTTTTAGTGTCAAAAAGCATCTTGTATTTTGAGACAGGGAGTATTACAGAAGGATCTAAACAACAATATGCACAATGGTTTGTCTATGTACCAGTGTACCACAATTTGATGCAACTTATCTACTTCTACCTATTTCCCTTCCCTCCTTTTACCTTCTCAATCGACTCCATTGCTTCTTCAAAGGATTTCTGCGCAGCACATAAACAAAATACGACTTCATGTCACTAG
>TR36193|c0_g1_i1 [SBCC073_fLF.Trinity] cluster=129585_TR34059-c0_g1_i1.fna evidence:blastx-noover match:sp|Q38967|AAP2_ARATH PF01490,
AACTGCTTCCACGGCAACGGCCACGCCGACCCCTGCAAGGTCTCCAGCGTGCCCTACATGATCATCTTCGGCGTGGCCCAGGTCTTCTTCTCCCAGATACCCGACTTCGATCAGATCTCCTGGCTCTCCATGCTCGCCGCCGCCATGTCCTTCACCTACTCCTCCATCGGCCTTGGCCTCGGCATCGTCCAAGTTATAGCCAACGGAGGCATGAAGGGCAGCCTGACCGGCATCAGCATCGGCACAGTGACGCCCATGCAGAAGGTGTGGCGCAGCCTGCAGGCGTTCGGGGACATCGCATTCGCC
>TR29377|c0_g1_i1 [SBCC073_fLF.Trinity] cluster=12959_TR6690-c0_g1_i1.fna evidence:transdecoder.blastx match:sp|Q9LQ02|NRPD1_ARATH PF00623,PF04983,
CAACACTCCCTTATTGGACTCTCTGCAAAATTACTCCCAATTCAGTCGGTTCTTTCAATCAACCCACTGTGTTGTGCACCACTCGCGGGAGATTTTGATGGGGACTGTTTGCATGGATATGTCCCACAGTCCATACAGTCAAGAGTTGAGCTTGGGGAGCTAGTTAGTTTGAGCCACCAACTATTGAACGCGCAAGATGGGCGAAGTTTGGTGTCATTAACACATGACTCTCTAGCTGCAGCATATCTGTTAACAAGCTCAGAGGTTTTACTAAAGAAAACTGAAATCCAGCAATTTCAAATGTTATTACATCCACTCTCGCCGACACCAGGGCCAGCAATAATGAAA
>TR16696|c0_g1_i1 [SBCC073_fLF.Trinity] cluster=12959_TR6690-c0_g1_i1.fna evidence:transdecoder.blastx match:sp|Q9LQ02|NRPD1_ARATH
TTTGCAAGTTCACTTGTCACAAGCCGAGTTGTGGAGTGCCTCAAATTGTCGAAGTTACACTCTAAAAAGACAGATAAGGAATCATCAACAGACACACATGGAATGAAATGGTTGAAGGATGCCATTCTCAGCAAACGGTCCGATAATGCTTTTCGGGGTACTATGGTCGGTGATCCAAAGATTAGATTGCATGAAATTGGCATCCCTGTGGATTTAGCTTCGAACTTGGTTGTTTCTGAGCATGTTAAC
>TR25996|c0_g1_i1 [SBCC073_fLF.Trinity] cluster=129686_TR19830-c0_g1_i1.fna evidence:transdecoder
ATGAACATCAAGAAGAAGGATTACACACACATAAAGAATGTTCTCGATCGTGCCATTTTCACCTACAACCTTACTCGTGGATATATCCAGGTGAAAAAGTACAGTAATAAAGCGTCGGCTTTCGACCATAAGACCAAGTTCTGGTGCATCCAACAACCAAACAGTAGTAGGGATGATGGATTCTACCTCATGCATCCCATGATTGAGTACAGAAGAGATAGACAACGCCTTCGCATGTCATCTAATTCTGGTGATGCCGATTTCTCAGCTGGGCCACAAGCATAG
>TR42621|c0_g1_i1 [SBCC073_fLF.Trinity] cluster=129795_TR9835-c1_g1_i1.fna evidence:transdecoder
ACCTGTGGATCATCCCATTCCCCACCCCAAGAAGAAGATGTGAGTCGATCGAGCACCTTCCATTCCATGGGGGTTGGTTTTGGTTGGTTACTTTTAAACAGAATCAGAGGATCCATGTTTGTAGCCCTGAAAGAAGCTTTTTCTTTCTTTCTTTTGACAGTTAAAAACAGCAGGAGAGGCTCCTACTGGTGTTTCATTTCGAAAAGTATGTTACAGGGTAATTACAAAGCCATGGCTTGGCAAGATGTTGGTAGATTTGAGATGATTCCATCCACAAATGAGGATTGTTTAGGGAGGGCTATTCTCATTGAGTGTTTACTTTAG
>TR17163|c0_g2_i1 [SBCC073_fLF.Trinity] cluster=12979_TR25552-c0_g2_i1.fna evidence:blastx.transdecoder match:sp|Q54XX1|SRPRB_DICDI PF09439,
GTTGATGTTCCTGGTCATGCAAGGCTGAAATCGAAGCTTGATGAAGTCCTGCCTCAGGCAGCTGGGATTGTTTTTGTTGTCGATGCTCTGGATTTCTTGTCTAGCATGCAAGCTGCTGCAGAGTACTTGTATGACATTTTGACAAAGGCAACTGTAGCGAAGAAAAGGATTCCTGTTCTGATATTCTGCAACAAGACAGATAAAGTTACAGCTCACTCAAAGGAGTTCATCAAGAAGCAGTTGGAGAAGGAAGTAAACAAGCTCCGGGAATCAAGGAATGCCATATCATCCGCTGACATCACTGATGAAGTCCAAATTGGGGTCCCCGGAGAGGCATTCAACTTCAGCCAGTGCCAGAACAAGGTCATAGTTGGTGAAGGTGCTGGTCTGACTGGTGAT…
>TR25362|c0_g1_i1 [SBCC073_fLF.Trinity] cluster=12990_TR307-c0_g1_i1.fna evidence:transdecoder<blastx match:sp|Q2QAV0|TIO_ARATH
AGCCTTGCAGTGAAGTGTCTAGCTATAGCACGGAAGCTACTAGATACAAGTGAAGGTTCTGTGCTAAATTCTTATGGCAGACACTGGTCCTCTCTGTGTGATCTTTATTCACAGATTCTGGTTTCCACAGTTGATCCATCTGGAAGAATATCTCGTGAGTCAACTGCATGTCTTGCTCTGATGTTATCTCGGGTTATCTCTGTGTTGAAAGCGAGTATCTCCTCTGAGAGCCCAAATCCAGTTGAAGAAAGTCTCATCAACATTATTGATCATGCAAGGAAGTCACAGCTACTAGAACTCTTGTGTGAGTGTCTGATAGCTTCAGGTTCAGACATAATATCAGGTTCTACGAACATGGTACCAGCAGCATGTGAGGCATGCAAGGCCATCTGGTATCTC…
>TR36992|c2_g1_i10 [SBCC073_fLF.Trinity] cluster=129972_TR9701-c0_g1_i1.fna evidence:transdecoder
ATGTTATTAAGAATCTCTGGATCTAATTTTACATCTCTGCTTGTAAGTACCAGATCTATCTCTTATGTCCTTGCCAAGTCAATTATTTCCTGTCCTTTAAATTCATCTGAGGAATTTTCTTGTGATTTTACAAATATTCTTTGTGGTGACCACAGTTTATTTCATTTTCTATTAGTGTGTCTACTAGTACAAAGCATGCATTGTGTGATTTATGGGGCAGGACTTTCTGTATACGATGCCTTGGGTGCTTACTTTTTGGTTCTTGCCTGTTGA
>TR42882|c0_g2_i1 [SBCC073_fLF.Trinity] cluster=130080_TR35257-c1_g1_i1.fna evidence:transdecoder
ATCCCAAAGAACTCCAAAATGCGAGAGGGCCCTGAATGGACTAGTACCAGGATGGGGAGACCCTCCTGGGAAGCTCCTTCAGGGATGCCTCTTTCACGCCCTTCTTCAGACTACATGTTGAGATATGATTGTGTGAAGCATTGGATCCCAAAGAACTCCAAAATGCGAGAGGGCCCTGAATGGACTAGTACCAGGATGGGGAGACCCTCCTGGGAAGCTCCTTCAGGGATGCCTCTTTCACGCCCTTCTTCAGACTACATGTTGAGATATGATTGTGTGAAGCATTGGATCCCAAAGAACTCCAAAATG
>TR24068|c0_g1_i1 [SBCC073_fLF.Trinity] cluster=130161_TR17066-c0_g1_i1.fna evidence:transdecoder
TCTTGCTTCAACATGCACAAACAATTCCTTGATCCTGACCATAAGTTCAGAAAAGACAAGAAGAATTTCATCAAAGGTAGAGTTGTCAAAAACACTTCAGCAGCCGCGTTGACATGCCAACAGATCCTTGATCAGTTAAACGCTCTCGAGCCTGATCCTTTGCGTCCAGGATACTTCAAAGGGTATAATACGGAACACGCCTGGACTCACAAGTCATGCTTATGGGATCTTCCTTACTTGAAAGACCTCCTTTGCCCACACAACATTGACGTGATGCACACTGAAAAAAATATTGCGGAGGCCTTTTTGGTAAATTGTTCGGCATAG
>TR36434|c0_g1_i1 [SBCC073_fLF.Trinity] cluster=130193_TR26159-c0_g1_i1.fna evidence:transdecoder<blastx match:sp|Q9FND8|PP409_ARATH PF01535,
TCTCAAGGATTCACTCTCAAGAGTGTGATTGAGAGTCATGTCAAAATTGGGAAACTGCTCACTTGCTTGAATATGGTGTCGCCTTTAAGGAAATATGGTGTCACCATCCCTTTGGAGAGTTACAATTGCTTGATTCGTGCATTATGTGAGGATATGCGCCCTCATGCTGCCAGGGGTTTGTTCCAGTGGATGATAGAGGATGGGCAGGGTCCTACCTTGGAGATGTATAATATGGTAGTAGATTGC
>TR28421|c0_g1_i1 [SBCC073_fLF.Trinity] cluster=130303_TR15596-c0_g1_i1.fna evidence:transdecoder
AATGGAGCAGCATTTTGGTCAAGTTCACATGGGCTCTGTCTGAAGATTGATGATGGAATTATAGACCACTGGTTTGCCTTTCCATGCATCTGTCCGGCAACGCCATATGCATGCATGATGATGAATAATATGGAGTATGTTGCTGGGGAATGCAGAGCCTGCTATTGCACACACTACAAGAGGCAGGTGAGTTTACGAGGCTATAAGTGTGCA
>TR27718|c0_g1_i1 [SBCC073_fLF.Trinity] cluster=130325_TR20585-c1_g1_i1.fna evidence:transdecoder.blastx match:sp|Q9FYJ6|BH111_ARATH
ATCAAGTTTCTGCACGAGCAAGTACAGCTGCTGAGCGAGCCGTACACGAACGCGAGCAGGAACAAGGGTAACTGCAACAACCTTCTTCCTTGGGGAGATCGTGCGGAGGCGAGCAAGGGGGAGGGCGAGCATGACCTGAGGGAGAGAGGGCTTTGCTTGGTGCCTGTCTCGTGGACTCCTGAGGTGTACCGGGACGGTAACGCGATGGACTACTGGACGCCGGCGTACAGGGGTTGCCTGTACAGG
>TR6873|c0_g1_i1 [SBCC073_fLF.Trinity] cluster=130333_TR22257-c0_g1_i1.fna evidence:transdecoder
ATGCCATGCACATATACCCGCTCTGTTCCTAAATACTTGTTGGGGAACAAGTATTGTGGTACAGAGGGAGTAGAATTCAAGGAATGTAACTTAAAAAGTTGGATATTTTCTTCATTCTCCTGTTTTCTTGGTGATTACTCTTTCTTAGCTACATATCTCCTCAAACACGTCATGGCAGTTCGTCATATGATAACCGGACTGCATCTTGACACTGTACTTCATAAGCGCTACAAGAGTGTTCAGCTTCTGTTGGGCACTTACACGAGCATAGTGATCAAAAGCTCCTCCAAGCAAAGGACCTAG
>TR13106|c0_g1_i1 [SBCC073_fLF.Trinity] cluster=13036_TR4302-c0_g1_i1.fna evidence:transdecoder.blastx match:sp|A7LFZ6|DCL4_ORYSJ PF02170,
CTAATCTTTGCTCCCCATATTAATACATTTTTCGTCATTGATGTCATTCTGAACGAACTAAATGCTAGAAGTGAATACGACGGTGCTACTTATGAAGATCATTACAAGGAAAGGTTTGGTATCAAACTATCACATCCCGAGCAGCCACTTTTGCACGCTAAGCAGCTCTGCAATCTGCATAATTTGCTTCATGACCGATTACGGGAGACCACAGGTCGTGAATTGATGGAGCACTTCGTGGAGTTGCCTCCAGAGCTATGCTCTTTGAAGATAATTGGGTTTTCAAAGGATATGTGTAGCTCCCTGTCTTTGTTACCATCGTTGATGTGTCGGTTGGAGAATTTGCTGGTAGCTATTGAGTTGAAGGATGTCATGTTGTCCTCATTCTCAGAGGCTTCT…
>TR22766|c0_g1_i1 [SBCC073_fLF.Trinity] cluster=130476_TR22361-c0_g1_i1.fna evidence:blastx.transdecoder match:sp|Q9SHI3|RLP2_ARATH PF13855,
CTTTCTGAACTCGATTTCAGCTCAAACAAATTATATGGAGTGGTTCCGCTGTCGGTCTGCAATCTCACGAAGCTTGAGGTGCTAGACTTGTCTAATAACCATCTGAGTGGTGTAATCCCCGCAGCACTGGAGATACTTCACTTCCTTTCTGCATTCAACATTTCGAACAATGACCTAGAAGGGCCTGTGCCGACAGGAGGCCAGTTGAGCACTTTTCCAGATTCCAGTTTTGATGGGAACCCAAAGCTGTGTGGAACTATGCTTGTTCACCGTTGTAGTTCAACCGGACCAGATGTTGTCTACGCTATCTCTCCAAAGGACACACCACCAGATCATTCACGCTCCGCCGGACCTCCAGCGAGTCAGCATCCTGAACCTGATTTCGATTCCGCCGGG
>TR19517|c1_g1_i1 [SBCC073_fLF.Trinity] cluster=13048_TR11458-c1_g1_i1.fna evidence:transdecoder
ACTCGACCTCTCGAGTCTCCTGTTCATGTTCTTACTGCTGATGGTACTTCTCTCCCGGTTACTGGCCGAGGCACTCTTAGCACTTCATCTTTTCATGTTCCCGATGTTGCTCATGTTCCTCGGCTTACCATGCAGCTCCTTTCTGGTGGCCAGATTGTTGACTCTGATTGTCGGGTCATTCTTGACTTTGACTCATGTTCAGTTCTGGACCGTCACACTGGTGCTCTTCTTGGTGCTGGCCCCTGGTGCCGTGACTCTCAGGGTCTCTAG
>TR17075|c0_g2_i1 [SBCC073_fLF.Trinity] cluster=130580_TR8660-c0_g1_i1.fna evidence:transdecoder
TGTCGTATCTTTGTTAGCATATTAACATGTCATCATCTTTTCCTTGCGCACACACTAACGGTTTTACTTTTTTGCCATGGTGTTTCGTCCACCGATGTGAGGGCACGTGCGCAGTACACGATGGATGTGCAGTCTTTCGCTCGTCCGTCTGCCAGCCGTCCACGGTCCTCTTCCACTCGTCCGTCTTCGAGTCGAGCACGTGCTTCTTCTAGCCGAGCACATGTTGAGGAGATTGAAGAAGAAGAGGAGTCAGACAACGAGGTCGCGGATCCGGACTTCATTGAGTTTGGGGCTTCGCAGATGGAAGATGCTTCGCAGCCAAGTCAACCCACTCAGGCGACGGAAGAAACACGTCGAGCTAGCTCAAGGAACATCCGACTTCCTGGCTGGCAGAACACT…
>TR6387|c0_g3_i1 [SBCC073_fLF.Trinity] cluster=130585_TR9621-c0_g1_i5.fna evidence:transdecoder
ATGGCGCCCGGGGAGGAGGCGGAGGGAACTGGAAGGATAGGGGTCAAGAACCGCAGCGCTCCGAGGTCACCTAAAATTGGACCCCCAACTTCATCTGTTAGGGTACCTAGGAATTTCTACCCACTAGTCAAGACTACAAGTGCAGTAAGTCCAACTTCATCTGCTAGGGTACCTAAGAATTTTCCTCCAGGAGTAAAGACTACAGGTGAAGGACCATGGTTTGCACAAGCGAGTGGTATTTTGCAAGAGGGCTCAGATGTCGGCTATTATGTTGGGGGAAAGGATTACTTCTTGCCGTTTATTTACACACCTTCTCTTATCGGGCAGTACAAATATTGTTGTTATTAA
>TR6387|c0_g3_i9 [SBCC073_fLF.Trinity] cluster=130585_TR9621-c0_g1_i5.fna evidence:transdecoder
AGTGCAGTAAGTCCAACTTCATCTGCTAGGGTACCTAAGAATTTTCCTCCAGGAGTAAAGACTACAGGTGAAGTAAGAACTGGAGTACAAGAAAGTAGGCTCTGCTGCTTGCATTGTACATTTGTTTCTCCTCGAGTTCAATGCATTTTATTGCTCTACATATGTTCTTGCTGCAGGGACCATGGTTTGCACAAGTTGGTTTTCATG
>TR37137|c0_g1_i1 [SBCC073_fLF.Trinity] cluster=130623_TR15763-c0_g1_i1.fna evidence:transdecoder
GGTGTGGCGGCTTGTACTCTTCATCCATGTACGGAAGGATTTCTTCTGGTCTGGTGTGATACATACGACATGGATAATAAAGGCAACACAGGCGAAAATATGAGCGATAAAGACAAGGATGACACGGACATGGGTGATAGAGGCAAGGAAGGCAGAGACATGGATGATAATGACAATAAGGATGTAGGCATGAACAACAAAGAAATGGATGGTAAACCCATGGATGATAAGAACAACAAGGATGTATGCAAGGATGACATAGACATGTATGGTAAAGACATGGATGATGTAGGCATGCAAGACAAAGTAATTGATGGTTAA
>TR41464|c0_g4_i1 [SBCC073_fLF.Trinity] cluster=130655_TR23717-c0_g1_i1.fna evidence:transdecoder
AAGTTCCCCATAGATATTCAGGTACCAGCTAGCCGGTGCATAATTGTTCAGTCCACATTGTATGATTCTGGCAGAACAGAGACAGAGTTGTGGGGGTGGATATTCCCTGTCAGCATCATATTCTCAGAGACCTCACAACCTCAGTGCAAGATGACTAGGCCAGCTAAGTTGATCAGAAAGTCGACGATCGGTCAAAATTGTTTCGTTGTCGGCCTTTTATTAGTCTCTGATTCTGTTATTGGGCTGTATGAACTTTTCACACATTGTAGTGGG
>TR32948|c0_g2_i1 [SBCC073_fLF.Trinity] cluster=130657_TR24549-c0_g1_i1.fna evidence:transdecoder
ATGAATCAGGGACATGCAAAGTTGAATTCCAATTGCAACCACGGCAGAAAGGTGAAAGAATTCCAAGGAAAGGAAAAGAAAGGGGATGGAGGAGTCCATAGAAAGAGTTTTATTACAGGCAGCACCTCAGGAATCACACCTATTCGAAGCCCCTGCATGCGTCAATTCGAAGCAACCCCCTCCCGAGAAAAAGCAAAGAGTATCACAGGCAGCATCTCAGGAATCACACCTATTCGA
>TR34419|c1_g2_i2 [SBCC073_fLF.Trinity] cluster=130702_TR1366-c0_g1_i1.fna evidence:transdecoder
GTTCGCTGCGGCGCGGGGTTCGCTGCTGCAGCGGAGCGCGAGCGAGTTCCCTTCTCTTCTTCCTCGCTGGGCTTGGCGCAAGGGAACAAAATAGAATGGAGGAGGGTGGCAGCGGTAGCTGTGCCGGTGTGCGCTGACGGCGGCCCTCGTGTCGGCGACGCAATAGTTGACGAGGAGGTCCGGGTCGGAGCTGCAGACGGCGGAGAAGAAGATGATCGTCACGAGCGAAAGGATGGCTCGAGAGATGGGAGCGGCATGGTTGGTTGTGGCGCCCATGGCTACGCCTCGAAGTATGATCAGCGATCAGTACATTCAGCAGTCACGGCTCATGTGCGTATGATTGTATGCTCCTTGGGCTTTGAGGAGTTGGCAGATGATGCTTTGAAGTTACCGTGGGTG…
>TR40870|c0_g1_i1 [SBCC073_fLF.Trinity] cluster=130741_TR7984-c0_g1_i1.fna evidence:blastx-noover match:sp|Q9ST59|RHT1_WHEAT PF03514,
CGCCCGCAGCCGGACAGCTCCCTCCTCGACGCCGCCTTCGCCGACCTCCTCCACGCGCACTTCTACGAGTCCTGCCCCTACCTCAAGTTCGCCCATTTCACCGCCAACCAGGCCATCCTGGAGGCGTTCGCCGGCTGCCGCCGCGTCCACGTCGTCGACTTCGGCATCAAGCAGGGGATGCAGTGGCCGGCCCTTCTCCAGGCCCTCGCACTCCGTCCTGGCGGGCCCCCTTCGTTC
>TR38725|c0_g1_i1 [SBCC073_fLF.Trinity] cluster=130765_TR13925-c0_g1_i1.fna evidence:transdecoder
CCTCCTCCTCCACCCCAGCAGTCCACCCACGGCGCACTACCCCTCGAGACAGCACACCTTCCTCACCAGTCATCACCCAGATCCCAACAGCCAGTCGGATCCATCCCATCCCCGCTTCCCAACTCCACTGTTCTCGCCATGGAGGGCCTCATCAAGGGTCTGGCCAAAGCGGCGATCGGCGCCCTGGAAGGCGGCGACGACCGGCGGGAGCGGGAGCGGGAG
>TR34854|c5_g1_i1 [SBCC073_fLF.Trinity] cluster=131074_TR16439-c5_g2_i1.fna evidence:transdecoder PF12734,
GGGTATCCGCCACAGCAGGGTGGGTACCCGCCGCAGCAAGGGTACCCGCAGCAGGGGTACCCGCCTCAGTACGCCCAGCAGCCGCCGCGGCAGCAGCAGAGCAGCGGCCCCTCCTTCATGGAGGGATGCTTGGCTGCCCTTTGTTGCTGCTGCCTGCTGGAGGCTTGCTTCTAA
>TR12347|c0_g1_i1 [SBCC073_fLF.Trinity] cluster=131118_TR24528-c0_g1_i1.fna evidence:transdecoder
TCTGCCCGCAGCAGCTCCCGGACGGCGTCACCGGCCAGCTCTTCGAACAGGAACTTCTCCATGGTGGATCTCGGGATGCCGGACGACTGGCTCTCGACGCACCTTCCTTATCTTCTTGACCCCTTTGTCCGGGCTCAGTGGGTCTGGGTGCGTGTTTGCGTGAGCTTGCTTGTTTGTTTAGTCGGGCAAGTGAGAGGTCGCCATCGCCATGGAGGTGGGGAGGAGGAGGAGGAGGAGGGGGGCGGCGGCGGCGTTTGGTCGGGGAGACGGAGGAGG
>TR18042|c0_g3_i9 [SBCC073_fLF.Trinity] cluster=131182_TR117-c0_g1_i1.fna evidence:blastx-noover match:sp|Q0WQW5|PPR85_ARATH PF01535,
AATCTGATATCTCGTAAATGGAGATATGCACTGCTGGAGATGTATGCCAAGTGTGGAAGCATCCAAAGAGCTTGGCGGGTGTTTCAGGGGATCGGTGGTCGGCGAGATCTCTGTTCTTGGAACTTGATGATCATGGCGTTTGCCTTGCATGGCTCCTGGAGGGAAGCCCTTGCCCTGTTCAATAAGTTGAGGGTGAGGATTTCTTCCTTGAATTGTATATTTTATTACTTCCATGTGTTCGCATCAACGCAGCATCACTTCCTTGCAAGGTTATTATTGACATTAAAACCACCTAGCAAATTACATCATTCTGATATGTCTTTGCTCCTTTGTCACTGTGGAACTTGAGGCTGTGCTGTTCAGTCATTTAGCTCGGATTTACAAAATTTGATGTCTTCC…
>TR18042|c0_g3_i15 [SBCC073_fLF.Trinity] cluster=131182_TR117-c0_g1_i1.fna evidence:transdecoder<blastx match:sp|Q0WQW5|PPR85_ARATH PF01535,
GGCTGGGTTGCACCTAATCTGATATCTCGTAAATGGAGATATGCACTGCTGGAGATGTATGCCAAGTGTGGAAGCATCCAAAGAGCTTGGCGGGTGTTTCAGGGGATCGGTGGTCGGCGAGATCTCTGTTCTTGGAACTTGATGATCATGGCGTTTGCCTTGCATGGCTCCTGGAGGGAAGCCCTTGCCCTGTTCAATAAGTTGAGGATCAGAAACAATGGAAAGGACATCTGCTTGGAAATTGCAGCTAAGCGGGATGATCTTCTTTCAGAAGCTGTAGAAGCTACTTCATGGTTGGGACATCTGCCGACGTGGTCTGGTCCACGAGGAGCACAAGCACGAGAAATCCGCTTTGACATCCAAGAGCTACGACATGGGATTGAGCTATACAGAGGGGAG…
>TR42937|c0_g2_i1 [SBCC073_fLF.Trinity] cluster=131279_TR17320-c0_g2_i1.fna evidence:blastx match:sp|Q6ERW9|CAD8B_ORYSJ
GCCATCATCGGCGGCGGCAAGCGCGTGGCCGGGAACCTCGTGGGCAGCGTCGGCAGCTGCCAGGCGATGCTGGACTTCGCGGCGAAGCACGGCATCACCGCCGACGTCGAGGTCGTCAAGATGGACTACGTCAACACGGCGGTCGAGCGGCTGGAGAAGAACGACGTGAGGTACCGCTTCGTCATCGACGTCGCCGGCAGCCAGCTGGGCGCCGCCGCT
>TR42937|c0_g3_i1 [SBCC073_fLF.Trinity] cluster=131280_TR17320-c0_g3_i1.fna evidence:blastx match:sp|Q6ERW9|CAD8B_ORYSJ
GCCATCATCGGCGGCGGCAAGCGCGTGGCCGGGAACCTCGTGGGCAGCGTCGGCAGCTGCCAGGCGATGCTGGACTTCGCGGCGAAGCACGGCATCACCGCCGACGTCGAGGTCGTCAAGATGGACTACGTCAATACGGCGGTCGAGCGGCTGGAGAGGAACGACGTGAGATACCGCTTCGTCATCGACGTCGCCGGCAGCCAGCTGGGCGCCGCCGCT
>TR18998|c0_g1_i1 [SBCC073_fLF.Trinity] cluster=131332_TR27024-c0_g1_i1.fna evidence:transdecoder
ATGCGCACGGTGGCGCCCATGCATATGCATGGCTCATGCGATCGGAGCGTCGGCTGTGCATGCATGCGCTTCCAAGTTGCAACTGGAGATAGGGCACAAAGGTTTAATAAGATGGTGGTGGCATTGGTGGATATGGTGTTTGATAGTATCTTTCTTTCTTTCTTTCTTTCTGGTGTTCTTCTTCTTCCTTCTGTTCTAAGCTGTTCATTTGTGTTTGCTTATCGACTTGGGGGCTAG
>TR27368|c0_g1_i1 [SBCC073_fLF.Trinity] cluster=131367_TR34154-c0_g1_i1.fna evidence:transdecoder<blastx match:sp|Q9WV50|NIP7_RAT
AGTCCGGCGACGGCGTCGTCGTCATGTCCATGGCCGACGTGCCCCTCGGGTTTGGGGTCGCCGCCAGGGGCGCGCAGGACTGCAGGAAGGCCGACACCAACGCTGTGGTGGTGCTCCACCAGTCCGACGCCGGCGAGTACCTCCGCAAGGAGGAGGAGCTCATGTGAGGTGATGTTTGACTGTGGTGCTGAAAGATGTGTTCCCTCCATGGTTGTGATCACCGATCATCTGTGCTTGCAATCAGTGTGCAGTTCGTCGACCATTCTGTATTCTGCAGTCTTCATAAAGGGCAAGGAAAAGCGGATGTCTGATTGTAGCAGAGTGGTAGAGCAGATGTCTGATGGCTATAAATTTTATCATGCTGTAGCTTATCAGGAAGCTACTGCATTGTATCGCGTG…
>TR163|c0_g1_i1 [SBCC073_fLF.Trinity] cluster=131387_TR2586-c0_g1_i1.fna evidence:transdecoder
GATGAAGAGCTGGAGATCGAGACGCCAGAGTCAGTCAAGTATTGCTCCGGTGGCAGGAATGTGAAGGAGGAGGATGATGATCTTGATGCAGATTTCAATGTGGCTGAGGAGGAAGTTGAGGATCAGGAAGAGGATGAAGAGCTGGAGATCGAGATGCCAGAGTCAGTCAAGTATCGCTCCGATGGCAGGAATCTGAAGCAGGAGGATGAGTTTGATGCAGATTTCAATGGGGCGGAGGAGGAAGTTGAGGATCAGGAAGAGGATGAAGAGCTGGAGATCGAG
>TR29383|c0_g1_i1 [SBCC073_fLF.Trinity] cluster=131426_TR10483-c0_g1_i1.fna evidence:transdecoder
GCACTCCTCGGTGACGAGAAGGAGGATACATTTGATTGGGTTTTCCGTACTTTCAAAACGTGCATGGAATATAAGGAACCTCATTGCATACTTACATGTATACTTGGTCTTTTGGTTGCTACGTACATGTCAACTGAAACAACACGGTAA
>TR41605|c0_g1_i1 [SBCC073_fLF.Trinity] cluster=131432_TR12902-c1_g1_i1.fna evidence:transdecoder PF00646,
AACCGAGCCGCTGCTCCGCCTCACTCCGACAGCCAGCTTGACCTTCTCAGCACGCCGCCGGCTTCTTCCCCGACGCAGCTGATCAGAACTGCATGCTCAACTCGACGGAGCACTACGATGCCGGGCAGGAGAGGCGCGACCCTGCTCGAGGACCTGCCGGAAGAGATCATCGACAAGATACTCATCAGGTTGCCGCCCAAGGATGTCGGCCGCAGCCGCCTTGTCAGTGCGTCGTGGCGCAGCGTCACATCCACG
>TR34976|c0_g1_i1 [SBCC073_fLF.Trinity] cluster=13152_TR18929-c1_g1_i1.fna evidence:transdecoder
GCGCCGACCCGTGGCCGCTCCGGTCAGGTTAGTGAGGATGTCAAGACCACATTCCAGAATCCTGCAAGTTCAGTACAAAACAATGTTATGCAATTAAAGGCGGTGACTGGAGAGGACGAGGGAGGCACGCCCATCCGAGACCTTGTTGCCGTCGTTCAGCCGGTGACGAGGGATGCGTGTGCATCGGAGACAGCGTTGCCGTCGTTGCAGCGCACTCGACTCACACGCGCCAGAAGCAGGGGGCAGGCTCCGGCCAGTGGCCGCTCCGGTAAGGTTAATGAGGATGTCGAGACCAGATTCCAGCATTTGGCAAGCTCAGTACAAAATGGTGTTATGCAGTTAAACGGAGCCATGGAGGCATCACTGGATTATATGTATGGAAAGGACTACGCCGCAGCC…
>TR27558|c0_g1_i1 [SBCC073_fLF.Trinity] cluster=131553_TR527-c2_g1_i1.fna evidence:transdecoder.blastx match:sp|A9LLI8|RP6L3_ARATH
TTATGTCGACTATCAGTTTACAATTATAACCTTGTATCACAGCTAACTTTGAAGCAAGCAAATATATTTGCTTTTGCATCAAGTGGAGAAAAGTTGTTGACAGCACCACCTAACAAAAAGGCTTCCCGGGAATCATTCATTAAAAAGTTTTCATGTAAGTCCCCAGTTTATCACAATTGCAGGATCTACGCTAGTGATGGAAGACTACTTTGCTACTGTGACCGCAAAAAGTTG
>TR37153|c0_g2_i1 [SBCC073_fLF.Trinity] cluster=13157_TR21325-c0_g1_i1.fna evidence:transdecoder<blastx match:sp|Q9FK23|MTEF8_ARATH PF02536,
CTCGGCCTCTCGCGTTCCCAGATCGCGCGCCTCGTCCTTATCACCGGCGTCCCCTTCCGTTGTAGATCCATCGTCTCCGGCCTGCAGTACTGCCTGCCCCTCTTCGGCTCCTTCGACAACTTCCACAGGACGCTTCGGCGCGGACCCTGCCTTATCTCGTCGGACCTCGGCAAGGTGATCAAGCCCAACGTCGAGTTCCTGAGGGAGTGCGGGCTAAGTGACTGCAATATTGTCAAGCTGTGTATCCCTGCGCCGAGGATGCTCGCCACCAACCCGGAGCGCGTCCGGGCGATGGTGGCATGTGCTGAAAGATTAGGTATACCCCGTGGCTCTGGAATGCTTAGGCAAGCGCTGCAGGCTGTTGCGTTTCTCGGCAAGGAGAAAATCGCTGCCAAATTG…
>TR43972|c0_g1_i1 [SBCC073_fLF.Trinity] cluster=131626_TR15128-c0_g1_i1.fna evidence:transdecoder
CGGGATACTCCAGGCATCAAACCTGATGAGAAAGGCATGTTTGAGCCTCTCCAGACGAAGGTTCTAAAAAATGACAAGACACCAGAATCTCCTCGGGCTCTGCAGGCCAATCTAGCGGCATTTTCGCGATCACAGTCATTTCAGGAGAGGCCTTGA
>TR2254|c0_g2_i2 [SBCC073_fLF.Trinity] cluster=13166_TR27228-c0_g1_i1.fna evidence:transdecoder.blastx match:sp|Q39086|SD17_ARATH PF01453,PF00954,PF08276,PF07714,
AGCAAGCAAGCAAATACAGACCATTTCACTCATACCATCTCATTACCTTGCTCTTCACAAGCATATGTGAAAAAAGGCTTGATGGGCATCACTCCGCTCCCCCTTTTCATCCTCCTATTATTGATTTGCTTCTGCAAATCCGATGACCGCCTAACACCCACAAAGCCACTCTTGCCCGGCGACAAGCTCGTCTCCAACAATGGCATCTTTGCTCTTGGTTTCTTCTCCCCAGAAAACTCCGCAAACTCATATGTAGGCATATGGTACCACGGCATCCCGGAGCGGGCATATGTGTGGGTGGCCAACCGCGACAACCCGATCGGCAGCGGTTTGTCGGGGAAGTTGGTTCTGACAAACACCTCTGATCTCGTCTTGTCAGACTCCAAAGGCCGTGTCCTC…
>TR2254|c0_g2_i1 [SBCC073_fLF.Trinity] cluster=13166_TR27228-c0_g1_i1.fna evidence:transdecoder.blastx match:sp|O64784|Y1136_ARATH PF00954,PF08276,PF07714,
CCGCTGCGCCAGTACTTGCTTCGCCTCGTCGCTTGGAAGGGTCCTCAGGACCCGTCCACCGGGATGTTCTTCCTCAGTCGTGATCCCGGCACGGGCCTCCAGGTCCTCACCTTGCGCGGGAGAAGCAAGTACTGGCGCAGCGGGCTGTGGAATGGTGCGGAAGCCTCAGACAAGAACGGGTTCATGTGGTCCCAGATTGTCGATGACGGGGAGACCATCTACTCGACGTACAACACGGGCAACAGCTCCGCCCGGAGGTCGCACTGGAAGCTGGACTACAATGGCGACTTGATGCTGAGGATCTGGAGCGGCCAGTCATGGATGCCTCTGTTCAAGCGCCCAGATTCTGGCTGCCGCCGCTACGGTTCATGTGGTCCGTTCGGGTACTGCGACATGTTC…
>TR27248|c0_g1_i1 [SBCC073_fLF.Trinity] cluster=131680_TR23679-c0_g1_i1.fna evidence:transdecoder<blastx match:sp|Q7KWX9|EXOS3_DICDI PF15985,
TTTGAAACATCAACTGGCCTGGCAAGAATGCTTTTAAGTTCCCCAACATGTCCACTTCTAGAGGCCCTTGGGAAAAAACTATCATTTGAGATAGCTGTTGGACTGAATGGTCGAGTATGGGTGAATGCTCCTTCGCCAAGTAATGTCATTGTTGTATCAAGCGCAATTAAAGAATCAGAATCTTATAGTCGCTTACAACAAAAAAGCATGGTGGAAAAACTCCTGGCTAAACTGTCA
>TR2352|c0_g2_i1 [SBCC073_fLF.Trinity] cluster=13171_TR31025-c0_g1_i1.fna evidence:blastx match:sp|Q85XC3|NDHK_HORVU PF01058,
ATGAATTTGATTGAGTTTCCCTTACTTGACCAAACAAGTTCCAATTCTGTTATTTCAACTACACTAAATGATCTTTCGAATTGGTCAAGACTCTCCAGTTTATGGCCCCTTCTATACGGTACCAGTTGTTGTTTCATTGAATTTGCTTCATTAATAGGTTCACGATTCGATTTTGATCGTTATGGATTGGTACCAAGATCAAGTCCTAGGCAAGCAGACCTAATTTTAACAGCCGGTACGGTAACAATGAAAATGGCTCCGTCTTTAGTGAGATTATACGAGCAAATGCCTGAACCAAAATACGTCATTGCTATGGGAGCCTGTACTATTACAGGGGGAATGTTCAGTACGGATTCCTATAGTACTGTTCGGGGAGTTGATAAGTTAATTCCTGTGGAT…
>TR40921|c0_g1_i1 [SBCC073_fLF.Trinity] cluster=13175_TR32703-c0_g1_i1.fna evidence:transdecoder PF10358,
TCCTTTATCTCTGCTGATACAGGAAAGGTAACTGCAAAAACAAATAAAGCGAATGTGAGGAATGGAAGCTGCAAATGGCCAGATCCTATTTACGAAGCAACCCGACTTCTTCAGGATTCTAGGACCAAGACATATGATGACAAGCTCTACAAGCTTGTTGTGGCCATGGGGACTTCTCGATCTAGCATTCTTGGGGAGGTCGATGTTAATCTTGCCGAATTTGCAGAAGCAGTGAAGCCTGTTTCAATCGCACTTCCTTTTCGTGGTTGCGACTTTGGAACTGTATTACATATCACGGCACAACTGCTCAGCACCAAAACTGGCTTCAGGGAGTTTGAACAGCAAAGAGAAACTGGTGCCAGAAGTTCTCAGCAGCTAGTGAATCAAAGAAGTCACGAT…
>TR18533|c0_g2_i1 [SBCC073_fLF.Trinity] cluster=131763_TR3394-c0_g1_i1.fna evidence:transdecoder
ATGTTTACCATGAATGTGCCCAAGTTCTTGTGGAGTGAAGTAGTTACGACAGCCACATACCTGATCAACCGGACACCTTCAAGGATACTCGACATGAAATCGTTGTGTGAACTGCAGTTTGGAGAAAATAAGTTTGTCGTTCCACCAAAGTTGTTTGACAGTGCGTGCTTTGTTCGTGATCACCGACCTTCTGTTGGGAAGCTAGATCCACAAGCAGTGAAGTGTGTTCTTCTGGGCTATGCT
>TR8930|c0_g1_i2 [SBCC073_fLF.Trinity] cluster=131996_TR11179-c0_g1_i1.fna evidence:transdecoder
ATGTCAGTCAAAGTTACATCAATCAAAGATGGTTTGGGTTTGGACTGGCCATTGGAAGTGTTTGGTATCGTTGCTGCACGTGATGTCTTGGATCACAAGCGCAATATTATTTTCCACCGTCCAAGGACTGACTGCCAAATCATCACCCAGGATGATTGCTACCTAGCACTGACAGGTCCTACCCGTGCTATTGCCGTGTCGGTGGATCCTTCGTACATTGAGGTTTCACTGAAAGTGAAGGGCACAACTGAAGCTGAGGATACAGATTTAAGCGATCTTGTTCTGATGTACAGAACTGGATGCTGTCCTGGAAGTGTTTTCCCTAGCAGGCTTAGCACGCTGGAATTTAAATACGATTACATTCCATGCGCTGTGGAGGCCACGATAAGCATTAAAGTC…
>TR8930|c0_g1_i1 [SBCC073_fLF.Trinity] cluster=131996_TR11179-c0_g1_i1.fna evidence:transdecoder
TTAATTGTATTCTACTTCAGAGTTAATTTCAGTTATTTGTTGTTCTGCGACATGCAGGATTGCTACCTAGCACTGACAGGTCCTACCCGTGCTATTGCCGTGTCGGTGGATCCTTCGTACATTGAGGTTTCACTGAAAGTGAAGGGCACAACTGAAGCTGAGGATACAGATTTAAGCGATCTTGTTCTGATGTACAGAACTGGATGCTGTCCTGGAAGTGTTTTCCCTAGCAGGCTTAGCACGCTGGAATTTAAATACGATTACATTCCATGCGCTGTGGAGGCCACGATAAGCATTAAAGTCACTGGTGGGTCTTGGCCAGATGGTTTTCGAGGTGTGTTTACTGCTTGCGACACTGCAGATGATGATCTGAAAGTCAAGTTACTTGGTTTTGAAGAT…
>TR13171|c0_g1_i1 [SBCC073_fLF.Trinity] cluster=13202_TR22545-c0_g1_i1.fna evidence:transdecoder
TTCTCGGAGTCTGAGGTGAAGGAAGCCATTTTTGGCTCATATGCCAATGGTGCCCCAGGGCCGGATGGCCTCTCGTTTCTGTTTTACCAAACCTTTTGGGATGTGATCAAAGCTGATTTTATGGCAATGGTTAGGGACTTCGAGGAGGGTAAGTTGGACATTCATAAACTAAATTTTGCTTTGTTCATTTTAATTCCAAAGGAGCCTGATGCCAATATTATGAAGAAA
>TR17806|c0_g1_i1 [SBCC073_fLF.Trinity] cluster=132170_TR5618-c0_g1_i1.fna evidence:blastx match:sp|Q84MB3|ACCH1_ARATH PF03171,
GTCAACGTCGGCGACTACCTGCAGATCCTCTCCAACGACCGGTTCAGGAGCGTGGAGCACCGCGTGGTGGCCAACCGCGCCGGTCCCAGAGTCTCCGTGGCATGCTTCTTCCGGGCGGACGCGTCAACGAGGGTGCTCGCGCCCATTGTCGCCGGCGGTGACACTGCACGGTACCGGAGCACGACGGTGCCGGAGATGCTCCGGCACTACGGCGCCAAGGGCCTGGACGGCGTCTCTGCACTCCAGCGCGTCAGGATC
>TR30021|c1_g1_i2 [SBCC073_fLF.Trinity] cluster=132189_TR10467-c0_g2_i1.fna evidence:transdecoder<blastx match:sp|E0ZS48|UREA_ORYSI
CAGAGGGTTTGGAGCTCTGAATCTGCGCCCGTGGTGAGAGATGAAGCTGGTGCCGAGGGAGGCGGAGAAGCTGGCGCTGCACGGCGCCGGCTTCTTGGCACAGAAGCGCCTCGCCCGCGGCCTCCGCCTCAACTACACGGAGGCCATCGCCCTCATCGCGTCGCAGATTCTCGAGTTTGTTCGCGATGGGGACAAGACCGTAACGGACCTGATGGACCTAGGGAAACAGATGTTGGGCAGGAGACAAGTTCTTCCAGCTGTTCCATACCTTTTGGACACTGTGCAGATGGCTCTTCTGATGAGATGCATACCAAAATAAATGCACTTCACGGGTCCAACTTGCCCACAGATTGTCTG
>TR39994|c0_g1_i1 [SBCC073_fLF.Trinity] cluster=132200_TR13811-c1_g1_i1.fna evidence:transdecoder
GGGGTCGGAGCCGACCATGTGCAGGTGGCCGATGAGAGGGAGCTTGTTGGGAGGCGAAGGGAGGGGACGGCCCCCATGGTTGTCCACTGCAGCTCGCTCGCCGGCCGATCTCCTGCTCGTTGCCCGGAGGAGGATCAGCAGAGGGATGAGCAAGAGATAGAGCAACAGTGCTTGGGTAGATAA
>TR24108|c0_g1_i1 [SBCC073_fLF.Trinity] cluster=132256_TR23460-c1_g1_i1.fna evidence:blastx.transdecoder match:sp|A3C6G9|GCSH_ORYSJ
ATGGCTCTGAGGCTGTGGGCGAGCTCAGCTGCCAATGCCCTCAAGATTTCAAGCAGCGGCGCCAGGGCCGCTGCCCCCGCCTACTCGATCTCCAGATACTTCTCCACTGGTACAGCTTTGCTATTCATGCTAACTGAAGTAGTCTCAAGTAGGATTCAGCAAGATGCTTCTCCTGTTTTCGTAGAGAGCATATGCAGTGTGCAATGTTCTTGTGTATTCTCTGCCGGCCAGCTCTTTGCACTCAACACATTGTGGTTTTTTTACCTGCATATTATGTCCTTCTGGTCTGGTCCTTTCCTGTTACCCAAAAAAGGAAAGGCGGAAAAAAATCTTCACTTA
>TR22866|c0_g1_i1 [SBCC073_fLF.Trinity] cluster=132276_TR26043-c2_g1_i1.fna evidence:transdecoder
ATGGATCGGTCCATGCAGGAGACAAAGAAGATGAGAGGGAGAGAGAAGGAATGTAAGGAGGGGAGAAGAGAGTGGAAAGAGGAGTGGGAGTCGCCGACCGAGCGTCGGTCTGCGTCGGCGTGGTCGGGCACACTTGGATCACTCACTTTCTTCGTTCCCTCCTCACCCCTTGCAGCCGCCCTCTCGTGTCCTGCCTGCTGCCACTGCCTCGACGCTCTCTCCATCGAACACCTCTCTCTCTCTCTCTCTCTCTCTCTC
>TR186|c0_g2_i1 [SBCC073_fLF.Trinity] cluster=132306_TR32617-c0_g1_i1.fna evidence:transdecoder
TATACCTCGAGCAAAGATCCCAGTACTATCCTGGAGTGTGTATGGGTGAAAAAAAACCAAGATGAGTATCCATACAATCCACTACATGTTGATAAAAAACAACTAAATAGCCACCTAAATTTCAACCAATATTTAAAGGCTACCGAACCTATATGTCGTGTTCTGCAATTAGAAGAGACATACAGACAAACTCCACAACAGAGCCATGTCCATTGGGTATCGGATGAGGAGCAAGAAGAGCCGGCCCTAGGGTTAGGGGAGGGGATGGAGAAGTGA
>TR13800|c0_g1_i1 [SBCC073_fLF.Trinity] cluster=132321_TR35939-c0_g1_i1.fna evidence:transdecoder.blastx match:sp|C0LGF5|Y1341_ARATH PF13855,
TCACTGCAGGGGAATATTCCAGGCCCCCTCTCCAATCTAGGAGTACGTCTTATGGACCTTTCCAAAAATAACCTTACTGGAAACATCCCGCCAACCTTCAGCAACATGACTCATTTACTAGCAATATCACTTGCACACAATCATCTCAAGGGAAGCATTCCGGAAGAGCTTGGCCTATTGCCAATTATGGTTTTCCTGATACTGCGCGAAAATAGGTTATCAGCTTTACTTGGGTACTAACAAGTTTGAAGGACACATCCCAGATTCACT
>TR23322|c0_g1_i1 [SBCC073_fLF.Trinity] cluster=132332_TR1269-c0_g1_i1.fna evidence:transdecoder
TTGGTGGATGAACAAGAAGACTCAGTAGAAGAAATTCGAGTTCCGATGTCGACACCACCACCTCAGGTTCAGACTGAGAGTGGGAGAGGCAATGATGATTCTGCTGCTGTTTTGGTAGTAGAAAGGGAACCTGGTATCCGGTGCCAAATTCGGGATTATCCTCCTAATAATCAAGAACAAGCGCGTACAGCATACATGAAGCATGTGGCGTATCATTTTAAAATGGACGAGTATCCTCCTGATGATGCAGCAGTCTATCCAAGTAGGTTTCAGTATCATTGGTTTAAGGACTTCCCTTGGTTAGAATATTCGCCAGAGAAAGATGCAGTTTATTGTTTTCCATGCTTTTTATTTTGTAAGAAGCCACTTTGGAAGAAAGGGTCCGATGTGTTTACAGTG…
>TR15846|c0_g1_i1 [SBCC073_fLF.Trinity] cluster=13236_TR7633-c0_g1_i1.fna evidence:blastx.transdecoder match:sp|P10978|POLX_TOBAC PF07727,
CTTCCCAACAATGAAAAAACCATGGAGCTCAAGTGGGAATTTACGATCAAGAAATAAGCCGAAGGAAATTGTGCGAAGCACAAGGCAAAGTTAGTGGCCAAAGAGTACATGCAAGATGAAGGTATGGACTTTGAACAAGTGTTCGTTCCCGTTGCACGGATGGAATCGATGAGATTACTCATCGCTCTCGCAGCTCAAGAATCATGGAAGATACATTGCATGGATGTGAAATCCACGGTTTTGAACGGAGGAGATGTGTATGTGAATCAACCACCGAGTTTCATCAAAGAGGGAGAAGGGGACGTGGTATTGAAGCTACACAAAGTTTTGTATGGGCGACGGCAAGACCTTCGGGTGTGGAACATCAAACTTGATCGGACTTTGATTTCTCTTGGATTT…
>TR42662|c0_g1_i1 [SBCC073_fLF.Trinity] cluster=132390_TR10258-c0_g1_i1.fna evidence:transdecoder
GAGGTCATGGTGACTCCAGCAGAGGTCGCGGAGGTGCTCATGAGGAATGAAGAGACAGACATCGCACTTGAAGGTCTTATCCAGTTCCTCAAGAGAAAGAAAGATGGCGCTGGCAAAATGGAAAATGTGGACCAGGTGGCGAAGGAGGAAGAACAAGAGAAAGAGATGATGACGAAAAGTGATGTCCTAGACAATGAAGATCAGCAAGATGGGAGCAAAGAATGA
>TR8414|c0_g1_i1 [SBCC073_fLF.Trinity] cluster=132394_TR10835-c0_g1_i1.fna evidence:transdecoder
ATGCAGATAACAAAACATGTGAGGGTGTGTCATTTATACCACCTGGAAGAAATATTCAACACAAAACAAGCAAAAGCTGGCATACGCTCTAGTGTTTATGATTCTGAGTACAGTAAAGAAAACCTTCAGAACATGCAAGTACATCCGACTATTCAA
>TR24036|c0_g1_i1 [SBCC073_fLF.Trinity] cluster=132395_TR10864-c0_g1_i1.fna evidence:transdecoder
ATGCGAGATGCAAGTGCAAGAGCGCAAGTTGCTGTCAGTTGTGCGAGGCATCTCGAGCGAGGTGAGGCAGAGGAGGCGAGATCCAACGTGCACGAGGTCGGCGACGGGCGAATCCGGAAGATTTGGCGCGGATCTGGTGCCTTGAGCTCCGCCGAGACGAGGCGAAGCATGAGCGACGGGGACAACCATGGCGGCCTCCTACAGTTAGTTCAGCCAGAGAGAGAAAGGAGGTTA
>TR43311|c0_g2_i2 [SBCC073_fLF.Trinity] cluster=132413_TR14800-c0_g1_i1.fna evidence:transdecoder
GATTCAGATGCTAAAGGAATCCCAGATTTCTGGCTCACTGCTTTGAAAACAAATGAAGTGCTGGTTGACGAGGTGTATTCACCTCATCACACCATCAGTTCTGATCAAGGATCTGGATGTGGTGCAAGCTACAAACACTGCCCGGAAGGAGGCATCGGGATTGTTATTGACTGGGAGGAGCAGGAGGCAGCCGGAGAGGCAGTAAGCTCCTTTACTTTGTTGATAATTTCTCTGATGTACTCCCTCCGTCCGGAAAAAGCTGTCACCGCGTAG
>TR43311|c0_g2_i1 [SBCC073_fLF.Trinity] cluster=132413_TR14800-c0_g1_i1.fna evidence:transdecoder
GATTCAGATGCTAAAGGAATCCCAGATTTCTGGCTCACTGCTTTGAAAACAAATGAAGTGCTGGTTGACGAGGTGTATTCACCTCATCACACCATCAGTTCTGATCAAGGATCTGGATGTGGTGCAAGCTACAAACACCGCCCCGAAGGAGGCATCGGGATTGTTATTGACTGGGAGGAGCAGGAGGCAGCCGGAGAGGCAGTAAGCACCTTGACAATGACAGCCATGACCCGGCTTATTTGGTTATCCTTCATATGTCACCTAGGTTGGTTTGTGGGAATTGACATGCATTGTTGTTCCATTTAA
>TR40723|c7_g1_i1 [SBCC073_fLF.Trinity] cluster=132437_TR17920-c0_g1_i1.fna evidence:transdecoder
ATGAGCCTGCTCATATTCAGCACATGTGTTTATCCAACTTATCATGATTTACAACTTTCATCTGTAATTCAAGCTACTAATTTGATTATAAATCTAAGATTAATGATGAAGCCTTTTCTTCTTTTGATACCTTTGGTAATTGTGGTCATCAATGGTGTTTTGTTTTGTCAAAAACTTAGTTACACAAGTCGACCACAGCCATTTATGAGATGTTTAAACTGTGTGCTGTTAGTGACTAAGGGTTTATATGTTTCTTATGAGATGCCCAGAAAGCAATGTGTGAAGAGGTAC
>TR20338|c0_g1_i1 [SBCC073_fLF.Trinity] cluster=13243_TR19530-c0_g1_i1.fna evidence:transdecoder.blastx match:sp|O49399|PP321_ARATH PF01535,
GGGGAGGTGGACGCTGCTGAGACAGTGTTGCTCGGCTTGCCCGAACGAAGTGATGTGTCATGGAATGCTCTGCTCACTGAGTATGCTCGGCAGGGTGACTACAGAAAGGTCATGCATGTTTTCCATAAGTTGTCGGAATTTGGTGATGAGATAAGCAAGTATACTTTGCCTGCTCTTCTCAAGTGTTGTGTGGAACTCGGTCTTGCGAAATCTGGCCAGGCTCTTCATGCTTTGGTGGTCAAGAGAGGGCTGGAAACCGATGACGTCCTCAACAATTGCCTTGTTGAGATGTACTCGAGATGTCTGTCTGCTCAAGAGGCCTACCAAGTCTTTGTCAGG
>TR30141|c0_g2_i1 [SBCC073_fLF.Trinity] cluster=132458_TR21947-c0_g1_i1.fna evidence:transdecoder
CGGTCGCGGCGCCGTGGCTGGCGTCCGAGCTCGACTGTGCAGGAACCTAAAAGGGGAACACAAGTGTTATTGTCCGGCAAGAACCTATCTACCGGCGATGAAACCGAAGCTCTTCAATCAAATCAAACAAAGAGAAATTCACAGCACAGCCTAAAAGGGGCAAGCGGTTCCATGCGTCGTCGCCGTGGAAGATCCAAATCGCTTCCAGTTGGCCGGCCGATTGACGGGCAGAAGATTGGACGGGAAGAGACTTACGGGATGGCTGGAGGTGGCGTCCCCCATGCCTTGGGTGACGTTCGGCGTGTGCGCAGCTGCCTCCCGCGGTATGTCTTCCCTTTTGTTGTATCTGGGTGA
>TR38779|c0_g1_i1 [SBCC073_fLF.Trinity] cluster=132469_TR23156-c0_g1_i1.fna evidence:transdecoder
CAGAGGTTCCAGAGCTTCCCGCCGCCGGAGTCGGCGGCGGGCGCGTACCTCTCGTCGCCGGAGATCGCCATGGGCGAGGAAGTTACTACTACCAGTTACCACGAGCGTGATACGGAGGATGTGGTTGGGTTGCACTCTGCTTCGGTTCTCCCCCCTCTATCTCTCTCTCTCTCTCTCTCTTCTAAAGTGATCTTTCTTTCACCTCAGCTTTCGCTACAGTACATTCTCCATCCTCGACCTCGCCTCTTTTTCATCTCTTCTCCGGTTGACTTTTCATTGATG
>TR5176|c0_g1_i1 [SBCC073_fLF.Trinity] cluster=132496_TR28641-c0_g1_i1.fna evidence:blastx match:sp|O64407|AMYB_VIGUN
CGGGTCGCCGCGGTCACGTACCTCAGGCTCACGGACGAGCTCCTCGCCGGGAACAAGTACCGGGCCTTCAAGACGTTCGTCAGGAAAATGCACGCCGATCAGGAATACTGTCCCGACCCAGCCCAGTACCACCGGCCCCTGAAGCCTCTGGAGCGGTCGAGGGCGGCGGTACCCATGGACCGGCTGCTGGACGCGACGTCGCAGGAGGAGCCGTACCCGTTCGATCCCGAGACGGACATGAGCGTCGGCGGC
>TR41014|c0_g1_i1 [SBCC073_fLF.Trinity] cluster=132531_TR34424-c0_g1_i1.fna evidence:transdecoder
ATGCCTTACCGAAAAAGCCTTTTTCCCCGCTTTATAGATAAAGCAAACCACCACAGCCACAGAGTTCAATACAAGGTCAAATCCAAACACACACAACACAAAGTACGGGAGGGTTCTGCTGAATGCATGCCTTACTTATGTTGTTTAGCCCGTGAAGCAACTCACAAGGGTAAAGTGCACTTT
>TR38407|c0_g1_i1 [SBCC073_fLF.Trinity] cluster=132664_TR18853-c0_g1_i1.fna evidence:blastx-noover match:sp|Q67VS5|HAK10_ORYSJ
CCGCGGCCGAACGCCGGTGTGGAGGAGGAGCTGCGGGAGCTGACGGATGCGCGGGAGGCCGGCATGGCCTTCATCCTGGGTCACTGCTACGTCAAGGCCAAGACCGGGTCCAGCTTCCTCCGGCGGCTGGTGATCAACTTCGGCTACGACTTCCTGCGGAGGAATAGCCGGGGCCCCAGCTACGCCGTCACCGTCCCGCACGCCTCCACCCTCGAGGTCGGCATGATATACTATGTC
>TR31175|c0_g1_i1 [SBCC073_fLF.Trinity] cluster=132702_TR23893-c0_g1_i1.fna evidence:transdecoder PF02681,
GGCGCCGCCCTCCTCGCCTTCGCCTTCGCCAACTTCGTCAACGTCCTCTCCATCTGGTTAAAGGAGAAGAAATGGGATGCAAGGAAGTTTCTTATTTCTTCTGGAATTATTTCATCTCTCTCTGCGGCGGTGGCAAGTTTGGCTGTGGCGGTTGGTCAACAAGAAGGCGGGGATAGCTCTGTTTTCGCCCTTGCATTGGTTTTTGCTGCCGTTGTATGTACTTGA
>TR36161|c0_g1_i1 [SBCC073_fLF.Trinity] cluster=132877_TR21038-c0_g1_i1.fna evidence:transdecoder
ATGAACAAGTTTTCTGAACTTTCAGGATCGCATGACAAAGTTTCTACAATATTTTATCCCACATGGTTGTTTCTGAATAAGAGTAAGCTTTGGCTACTCTATATTTCAGTGCCTCTTTTTCTATACTCATTTTTTGATTTATTACTTACTCAAGAAGACGCCTATTTTTTTAAGAGTGTAGAAGACCCCTATTGGTTCAATCTCTGTTATTCTTCTGCAGTTAAATGTACCAAATCTGTTCCTTTC
>TR18567|c1_g1_i1 [SBCC073_fLF.Trinity] cluster=132885_TR22415-c0_g1_i1.fna evidence:transdecoder
GAAGCTCCAGTTGTGAACAAACCCGAAACAAATAGGAAAACCTTAAGTTATTTGATAGTAACAGCTGATTTGATCAAATATGTTCAATACTTGAGTAGAGTGAGTGAAACAGGTTTGCAATTTGCTTGCAGATACCGGAGGTTGTTAAATTCAGTTAGGTGCAAGCTGCTCATTTCCGCGTTTTTCTTCTTCTTTTTTGTGATTTCC
>TR14841|c0_g1_i1 [SBCC073_fLF.Trinity] cluster=132931_TR29769-c0_g2_i1.fna evidence:transdecoder.blastx match:sp|Q69VD5|PNH1_ORYSJ
GTCGGTATGTTCTTCTGTGCTGACATTATAAGCATTCTCCAACTTCATAATTTATGTACAAACATTATAAGTTCAAATCTGAACCGTGGTGCCTTTGTGTTTGCTGCTTCAACAGTCCCACCTGCATATTACGCGCATCTGGCTGCATTCCGGGCGCGGTTCTACATGGAGCCGGAGCTGTCGGAGAACCACACGTCGAAGAGCTCCAGTGGGACGAATGGTACCTCCGTGAAGCCTTTGCCCGCTGTGAAAGAGAAGGTGAAGAGGGTGATGTTCTACTGT
>TR10253|c1_g1_i1 [SBCC073_fLF.Trinity] cluster=133020_TR11627-c0_g1_i1.fna evidence:transdecoder.blastx match:sp|Q9NZJ4|SACS_HUMAN
CGTCTCTTGCTTGCTGAGAGTTCCGATTCGATGAATTTGAGTTTATCAGGGGTTGCTGAGGCTTTTGGACAACACGAAGATTTGACTACAAGGCTCAAGCATATTGTTGAGATGTATGCAGATGGTCCTGGGATTCTCTTTGAGCTGGTACAGAATGCAGAAGATGCTAAAGCTTCTGAGGTTGTGTTTCTTTTGGATAAGACCCAGTATGGTACTTCATCCATCCTTTCACCTGAAATGGCTGAATGGCAGGGGCCTGCTCTCTACTGCTTTAATGACTCAGTTTTTAGT
>TR23378|c0_g1_i1 [SBCC073_fLF.Trinity] cluster=13313_TR3310-c0_g1_i1.fna evidence:transdecoder<blastx match:sp|O64394|TRXH_WHEAT PF00085,
TTGGTTGAGGAGGTGGGGAAATCAAACTTGCACTTCCTTTTTCTTGATGAATACCCTCATCGTCTGCTCGACTTACTTGTTGATGCAAGGCCGCGCCCACGTTACCTGCGGAAATTTGAGCTAAGATTGAACTGGCTATTGTGCCCCCTAAAAGTCCCACAGCAGATCTCTTTCCTTGTTGACCTCACTCACTTGCATATCGGAGTTTCAATAGTTGATGCAGAAGGTATCGGCGCCCTCGGGGGGCTGCCAAAGTTAGTCCTCCTAAAATTGCATTCACTGCGGCCACAACATGGCATCACCGGTGAACCACAAAGCCCAGCAAGGTTGTCCGTGAGCAGCAAGGATGGCTTTCAGATCCTCAAGGTGTTCTGGTACGTCTGCGAGCATGGCGCTTGG…
>TR9238|c0_g1_i2 [SBCC073_fLF.Trinity] cluster=133229_TR12291-c0_g1_i1.fna evidence:transdecoder
AATAACGGCTGGATAAGAAGAAACCCCAATCTTGAAAGGGCGTCAGGTTGTACCAAGAAACATCCATCAGTAGAGGGAGATGGAGGGAGAGGGAGAGGGAGAGAAGGGGGAATGCACCCACCTAGGGCACAAGAAGAAAAGAAATCGAAACTTTGGAGCCTGCTAGAAGAAAGGATCGATGGTCACAGACCTGCACGTCGCAAGGCAAAGTGGGCGAGTCAGGGGTTCTGGGGCGGGGCGGGTGCGAGTTGGAGGCTGGCTGGG
>TR28582|c0_g1_i1 [SBCC073_fLF.Trinity] cluster=133234_TR13443-c0_g1_i1.fna evidence:transdecoder<blastx match:sp|F4I4K5|LPR1_ARATH PF07731,
GTGCGGTTCAAGCCGCTGGAGGAGTCATCGGCGACGGCGTCCGGGAAGAGCGGCGGCTTCCCCTTCGACGTCACCGCCGGGCCTGGCTACGTCTACCATTGCCATATTTTGGATCATGAAGACAACGAGATGATGAGGCCGATGAAGATTGTGCGT
>TR21255|c0_g1_i1 [SBCC073_fLF.Trinity] cluster=133238_TR14179-c0_g1_i1.fna evidence:transdecoder
GAGCACACTAATCTTTGTCAGCTGGATGCCATTGCACAAGTAATGGCTCTGATGGCTGAGTTCAACTTGGGAAGAGAATACTATGACGCGATGATGACACTATTTGGACGTATCCTATCCAAAGGCCATGTCATGCCTGCAAACCTGTACCAGTCGGACAAAATACTTCGTGTACTTAAGATGCCCTATGAGAAGATAGATGCATGTGAGAAAGGATGTGCCTTATTTAGGTTTGAGTATGCGTACTTGAACTATTGTCCCATTTGCAAGTCTTCCACGTATGTTGTGGCAGACAATGGTATGGGTGAGAAGAGGCAGACCAAAATCGCAGTTAGTGTTCTTCGGTATATG
>TR22674|c2_g3_i1 [SBCC073_fLF.Trinity] cluster=133348_TR31473-c0_g1_i1.fna evidence:transdecoder
ATGGGGGAAATGAAGGAAGGGCTTGGTGGTTTAGCAGGCGTTGACGCCTACACAGCTGACCATGGCTTTGAGGATTGGTGGGCGAGAGGAGCGGAGGGAAGGGAAGGGAATCATAAGCTAATCCAATCACACTGGTCAATATGGAGAATTTACTTACAAAAAATTGTTAATTTCAACATTTTTGACATATTTTATATTATATCAATTTATCTAAATTACAGGTATAAAAAATTCCTTGAGAGCTTCCCTCGATGA
>TR1337|c0_g1_i1 [SBCC073_fLF.Trinity] cluster=133355_TR31958-c0_g1_i1.fna evidence:transdecoder
GTTTTGATCATCTCCTTAAATATATTGCACTTTTTGGTAGAATCTGGGCTAAAATGCAAGTCAAACCCAACCAATACACCTAAAGTTAATTTCATCTATGCATGTCAATCACAAAATGAGCTAACGAAGTTCTATATGGGTACCAATCCAATATCTGAAACTGAATCTATGTAA
>TR10601|c0_g1_i1 [SBCC073_fLF.Trinity] cluster=133470_TR15743-c0_g1_i1.fna evidence:blastx-noover match:sp|Q65XV7|RFA1C_ORYSJ PF04057,
GGGCCGGGGACCATCCAGCCGGTGCTGCAGGTGGCGGACCTGCGCCCCGTCACCACCAAGAACCACGTCGACCACCAGTCGGAGCGCTACCGCATGCTGCTCTCCGACGGCCTCCACTCCCAGCAGTCCATGCTCGCCACCACCCACAACCACCTCGTCAAGACCGGCGCCCTCCGCCTCGGCTCCGTCTTCCACCTCCACGACATCACCTGCAACACCATCCAGACC
>TR40680|c0_g1_i1 [SBCC073_fLF.Trinity] cluster=133481_TR17202-c0_g1_i1.fna evidence:transdecoder
CTTCCCGCTCCCGTCGCTCCCGTCGCTGCGGATGCTCGCTCCTTTGCCGTCGTTTCTGCTCTCTCATGCCAGCGCATTTGTCGCTGCTGCTCTCTCCCGTCGGTGTCGCTGCTGCCTCTCACTCCCATGACCGCCCCTCCCCTTGCTCTACCTTCCTCAGCCCCCATCTTTCGCTCGCGCCCACGCCCCCAGAACAATGTCAAGCTTTGCAGCAAC
>TR36279|c0_g1_i1 [SBCC073_fLF.Trinity] cluster=133513_TR23106-c0_g1_i1.fna evidence:blastx.transdecoder match:sp|Q9ZVW2|HEN2_ARATH
GAAATGGAAGAGGTGGAGAATTCCAGCAAGCGTAAAGCACCTGAGCTGAGCTCGGAGGACAATTCCTCTGCTGTTGTTCTGCACGAGCAGGAGCCGCTGCCTGGCTCGACTGCCAAGCGTCAGAATCTCGCCCGGTCGTGCATCCATGAGGTCGCTGTCCCCAACGGCTACGATTTGTCCAAGGATGAGGCCGTACATGGGACCCTTTCAAACCCTGCGTTTAATGGGGAGATGGCC
>TR5462|c0_g1_i1 [SBCC073_fLF.Trinity] cluster=133563_TR32674-c0_g1_i1.fna evidence:transdecoder
ATGGCGAAGGGTTTTCCACACTTATCCCCCCAAACAGTTGACCAGAACACTGTTCCTGCTGAAACAAAAGCATTAAGTCAAATCTTTATATGTGAGAGTGAAACATCTTTGTACTACATGTTTATCCTTCCTATATTTCAAATATATGATTTAAGCTATACTACAATACAAGCTAAACTTATTCTTGTTCGAGATAAACATCTACACGGTAACTCAACTTCTCATAAGGTAGGAAGATTGGCTAGGAAGTGA
>TR3253|c0_g2_i5 [SBCC073_fLF.Trinity] cluster=133601_TR1971-c1_g1_i4.fna evidence:transdecoder
ATGATGTCCAAGACCAAGTGTTTAGTGCTCCAACAGCAGCAACAAGCTCACCTGCCTAGGTATCTAGAGGTAGATATTGCAACGATCACTGGAGAAGAAGCAGAGCCAACCGCCGGGATGTGGATAAGGAGAAGCCCAGGTTATGGCCGCATCGGCAGTGGTGTCCTAAACTCCCACCGTCTGGCCGTTTCCCGAGAGGTCGCCGGTGGCGATGGGCGTGAAACTGAGCGCCGACCGTGGGCGATGTAG
>TR43100|c0_g1_i1 [SBCC073_fLF.Trinity] cluster=133624_TR5853-c0_g1_i1.fna evidence:transdecoder
ATGGTTTCTGATCCCTTAGAAATAGGATTGGTAACTTTACAGCAAACAGAGCTTCACCATTACTGCATAATGCAAAATTTGAATAGTAGCAGCTTCACAAGTTATGAAAAAGCACGAATGTTCTCACATGGATACAACAACAAGAACATCAAAACACAGTCCAAGTTATGGATAAGGCAAACTGGTAGCAGGGTAAAAGGATTGCAAAGTTTGAGCGGTAAGAAAATCCAGAAAGCAACATAG
>TR33714|c0_g2_i1 [SBCC073_fLF.Trinity] cluster=133647_TR9928-c0_g1_i1.fna evidence:transdecoder
ATGCCTGATCAGATAGCAGAAGTAATTCTTCGCGACACACATTCAACTACGATCTACTCATCTACACAGGAAATGGGGCAAGCAACAAGCACACTTGTCCAAATTAAAATGGAAATTTACATCTCTACAGCACCAGTTGAGCAACATGACCCAGTCCTTGGTGCATCAAAGTACAAA
>TR18314|c0_g1_i3 [SBCC073_fLF.Trinity] cluster=133666_TR12215-c0_g1_i2.fna evidence:transdecoder
GCTGCCGCGGGGGCGGACGGGCAGAGAGAACGGTCCATGACGCTCAACAGCGAAGGCCTTGAGGGTCTAGTACCACGGGCAAAGCTGTTATTATCATTTGGTGGTACTTTTTTCCTGGCATTTGGTCCTCTGATTATTGTCACGGTTTCTCTTTTTGCTGGTCTTTATCTGGTTCGATATGACATTATGGCCTTGTGCTCAACATGA
>TR14|c0_g1_i1 [SBCC073_fLF.Trinity] cluster=133719_TR18748-c0_g1_i1.fna evidence:transdecoder
CCACACCAGATTGGCCCTCCTCCTCCCCACCTTCATCACCCCCCAAAGTCCTCCGTTAATCTTCCCTCGTCCCCGGTCCAAATTCCAAGCTCCAACACAAAAGGAGGCCAAAGCCTCTCGAGTCTTCCTACCCCTCGCCGCGGTTCCACTTCCAGCCTTAAACTCCGCCCTTTATATTTTCTGCAGCGTCTTCTTGGTGGCGAGTCAAGAATCCCGCTGCTCTACCGACGCCGCGGTTGGTTGTTGCCGGAGGTGGAGGAGGAGGTTGCGGCCGGCCGGCATACGATG
>TR29441|c0_g1_i1 [SBCC073_fLF.Trinity] cluster=13373_TR17670-c0_g1_i1.fna evidence:transdecoder
GCTCTCCATGGACTTCAAGCAAGTGATCTTGATTTCCTTCTTGCTGATATAGGGGCTCTTCAGCGTGTGATTGAGAACCTGAAGCAAGGTGTTCAGCTTGGACAAATGAAAGAAAATAACTATCAAGAACATTTGGTTCCACCATCCAGTGTTGCCCATCAATCAAGCTCCGGACGTGATCATGATTCCGACAAGAAAAACACTGGCAGTACAGCCACGATGGAGGAAAAAATGTGTGGGCTCTTGCAGAAGCTGGAGGACTCAAAAACTGAGAAGGAGAATCTGCTTGAGAAGATGAGCCAGATTGAGCGCTACTACGAATCTTTTATCCACAAGCTTGAGGAAAACCAGAAGCAGACTGCAAACGAATTGGAAAATCTCAGAAAAGAACACAATTCT…
>TR2390|c1_g1_i1 [SBCC073_fLF.Trinity] cluster=13373_TR17670-c0_g1_i1.fna evidence:transdecoder
AGGCTATACATGCTAGAAAAAGAACTCCGTGACTCTAATGATGCTAGGGAGTCTTTAATGCTCAAGTTAAACTCTGCACTGGACCAATCAAAAAGTTTGAAAGAAAGTGAATCAGGATACATTTTCAAGTGTGATGATCTTACAGTGAAGAACCAAATATTAGAAGCAAAGCTCAAAGATATTTCAGTTGAAAATGCTTTACTTATGGAAAGGCTCGTGGTATCTGAAACACTTGTTGAGGAACATAAAACTTGTGAAAGCAAGTACAATGCCTGCACTGAAGAAAGGAAGAGATTTGAGAACCTTTTAATGAAAGAAAGTCAGCTAACTAGTCAGCTC
>TR17298|c0_g1_i1 [SBCC073_fLF.Trinity] cluster=133768_TR25789-c0_g1_i1.fna evidence:transdecoder
TCGTCTCCTCTTCACGTGCTCTTCTTTTTTCTTATCTCCTTTCCTCCACGGGAGTTGCAAGCAGCGTCGCACTCCAACGAGCCAGTGATGCTGCAACGGCGTTTGAAGAAGTCAATGGCGGTTATGGAGAGGGTGCGCCGGTGCTATGACCAGGTAGTTGCAGCAATGGTCGGCGACGACCGGCTGCAGTAA
>TR30448|c1_g1_i1 [SBCC073_fLF.Trinity] cluster=13376_TR19370-c0_g1_i1.fna evidence:transdecoder
GAGGAGGAAGCTGCAGCTCAAAATCGTGCTGCTGAGGAAGAAAATGAGAGGAAGAGTCATGGCATTGAAGATGAATCAGGACAGACGACTCGAGTTACTGATGAAGAAGCTGCAGGAAGCAAAGAAATCAATGGGGATCAGATGGATGTGGACAACGCAGATGTAGATGGAGAACTTGTAGGTCCTATTCCTCCGTTGCCGTATGCTCAAGTGGATAGCGATGGAGCTTCAGTTGAACAGAGTACCTCCAACGCTCAGCACGGTGACAGCGTTACCAACGTGGAAGCTATTGACAAGGTTGATTCATCCAAATTAGATGACCAGGACAATACCAATTGTAGCATGGATGTTGATGCTGGTAGCCAAGAAGAGGGGGAAAATGTTCCTAAGGCTGCTGCT…
>TR40968|c0_g1_i1 [SBCC073_fLF.Trinity] cluster=133794_TR30538-c0_g1_i1.fna evidence:transdecoder
GAAGTTCTTCCTGTTGAGTTTGGAGGGAAGAACAATGTACTGTACAACCATGAGGATTACTCTAAGTTGATGACCAAAGATGACATCAAAACATCAAGCTTTTGGGGGGCAGATGGTAACAATGCCATGAACGGGCACTCGGTTCCTGAGGTTAAATCGCAGTCATCACAAATTGTTGCGAAAGAAAGTTGA
>TR3236|c1_g1_i1 [SBCC073_fLF.Trinity] cluster=133861_TR6096-c0_g1_i1.fna evidence:blastx match:sp|P0C2F6|RNHX1_ARATH
AGGTTGGACTTTTATCGATCCCGCTTCTTTTAGCGGAGTGATGAAGTTAAGAAAAAGTACAGACTCATTAGATGGGATATTATTTGTAGGCCCAAGGACCAGGGAGGTCTAGGAATTGAGAATTTAGAGGTAAAAAACAGATGTCTGCTCAATAAATGGTTGTTCAGACTATCTGTGAAGACAGAAGTCATATGGGTACACATTTTACGAAAAGTATTTACAATC
>TR14436|c0_g1_i1 [SBCC073_fLF.Trinity] cluster=133883_TR9464-c0_g1_i1.fna evidence:transdecoder
AGTGAACTTGTGAGCCGGTTCGTCTCCTTCCTGCTGAACAAGTACCAATCCCATCGCCACACACGATTAGAGCAGCAGAACCTGGTGGAGAAGCTGCAGCATCTCCTGATTAGAGCTCGCACCGTCGTCGAGGAAGCGGATCGGCGATGCATCGCCAACTCCGGGATGCTTATGCAGCTCAAGATGCTCTCGGAGGCCATGTATCGAGGCCATCATGTACTGGACGTCTTCAATTTCCAG
>TR19003|c0_g1_i1 [SBCC073_fLF.Trinity] cluster=133909_TR14167-c0_g1_i1.fna evidence:transdecoder
GCAAGTTCACTGAAGTTGCTGTTACCTTATGAGGAACAACGGGCGACGAAATGGAATCGAGATTATCAGAAACGAATAGTTGAACTATACTGTACACGCCAAGAACTCCACATCAGCAGTTCAGTAGTACTGGTACAACCAAATGGGCTAATAGCTTCTACACACGAGCTAGGAGAAATGGCGTATGATGAGTTAAGCCCTAGGCGGCTGCAAAAACAACGGAATCATCAATTACACATCCTACCATGTCATGCACATGCTTGTCCTGCTTCATCAGACTTCTTCATGGACCTACTCAACTGA
>TR16441|c1_g1_i1 [SBCC073_fLF.Trinity] cluster=133929_TR17085-c0_g1_i1.fna evidence:transdecoder
AGTTCAAAACAAGGAAGGGTTTCTAGAAAGCAATGTATCTCTTTCAAGTGCATATTTAATACAGACTCCGTAAGTTCAAAACAAGGAAGGGTTTCACATTTAAAGGAAAAGATTTTTTATAATTGGGCCACCAATTCAAGAATATGCATTGTTTTGGCTTATGAAAACAGTAACTTTATCCACACCATTTACCAGAGAGCATCG
>TR13947|c0_g1_i1 [SBCC073_fLF.Trinity] cluster=133948_TR22593-c0_g1_i1.fna evidence:transdecoder
CTTCTTACCGTCAACGTAACTGGGCCACAAGCAAAAAACAAACCATATCAGTTTGATGTGGTATATCAGCAGCAAATGGCACTACAAACTACATATGCGTATGTTCCCACATTGACCATACATGCCTGCCGACGACTGAATTCCACAAGTAATAACAGAGGAAAGTTGCCCACGGTATGTTTACACCTATATTGTCAACATGGAACTGAGATA
>TR32134|c0_g1_i1 [SBCC073_fLF.Trinity] cluster=133985_TR27759-c0_g1_i1.fna evidence:transdecoder
AGGTGTCGCCGCTGTGGTGGGCCGAGCTTGAGATCATGTCTTCTTCTGACAGCTGAAGTTGTGACCGAAAGTTGTTTGAGTTGTTTGGTTGCTGCTGCTGATCTTGTTTGTGGAATTGGTAGCCAGGTAGAGACTACAGAGTGTTTCAAGTTTGCTTCAGGATTGCAAATAGTCAGTGGTGGGTGCTCTGTAAAAAAAGAGGGCGGCCGTCCGTGA
>TR29553|c0_g1_i1 [SBCC073_fLF.Trinity] cluster=133989_TR28365-c0_g1_i1.fna evidence:transdecoder
ACTGTCCCTGCTTCTCCGACTATTGCAGATTTGACGCCATCATCTCCCATGGTTTCCACACCTCACATATCACAGGATTCTCCACCTTCATCCCCGATGTCTGCGTCACCCTCGCCTATTCCGAAGATTCCTCCTCGTATTCTCCCGTCTTTTCCTCAGTATTATAGTCGTCGTTCACGTAATGTGGATGCGTCTACTGATGTGTCGTCCTCCTCGTCT
>TR25042|c0_g1_i1 [SBCC073_fLF.Trinity] cluster=13399_TR29549-c0_g1_i1.fna evidence:blastx.transdecoder match:sp|Q9FLJ6|PP439_ARATH PF01535,PF01535,
TTTTTCCATGGCCTCATTGGCATCCTTTGTGGAACAGAGAAAGTCGATCATGCTCTTGACATGTTCAAAATTATGAAGAGTTGTGAGTTAGTGGACACTCATACATATGATCTGCTTATAGAGAAGCTTTCTAGGAATGGTAGATTCGAGGTTGCAAAGGAGTTATGGGATGATGCTACTAAGAATGACATTCTGTTAGACTGCTCAGAGGATCTGTTGGATCCCCTGAAGACAGAAGTATTCAGACCAGTTCGTCCTGCACAAAGACAGACCTCTCGGAACTGTAAGAGCTTGATCCGAACTAAGAAGGGTACTGCGGCTGGAGCAATAAATAAG
>TR24129|c0_g1_i1 [SBCC073_fLF.Trinity] cluster=13400_TR32325-c0_g1_i1.fna evidence:transdecoder
CCCCCTCGCCGGTCTCCCAGTGAGCCCAGGAGGAGGATCGATGGTCCCAAGGGGGACAAGTTGAGGAAGCACAACTGCGCCGCCGGTGAGATCGAGGAAGGGGAACTTGCGCCAGATCCGGACACCAAAGCCCCGCCTCCGCATCCGCCTGCCACCGCGGAGCATCAGAAGTGGGTTGACTCAGGCCGTGCTGATGACAAGGGAACTAGTAAGAGATGCGAGTTGAAGAAAGTGGATTCTCCTGGGCCGAGACTAAGAGTGGATGTGAGAACTCAGGCTGCTGACAACTTGGGGAAGGAGAAAGGGAAGATCAGGGATGATGCTGTTGCAGAAGCAGGGAAAGCAACAAACACACAGCATGAGAAATCAGCATTGGATGTCACAGGGAAAGTAACAAAC…
>TR22570|c0_g1_i1 [SBCC073_fLF.Trinity] cluster=134056_TR634-c0_g1_i1.fna evidence:transdecoder
CGTCAGGGTAGTTACAGATTCATGCCTGCAGGGATGCTAGTTACAAAATTCCTGATGTTATCACACCTTGGTTCTGTTGGAATAGATGAATGGATGCTGCCATCTTGGTTCAGTTTCGTCCAGTTGTTAGCATTCAGGTACAATACAATCATATCATGTGGTGTTGAGACCGTTAATCAATCTGCTGTCTATCATATTCCAGTGGCTGCAAATCGATCCATCAATTCATGCTCTTTCTTCTGA
>TR7249|c0_g2_i1 [SBCC073_fLF.Trinity] cluster=134060_TR1467-c0_g1_i1.fna evidence:transdecoder
GAAGATGAGGTTGTCTCTCATATCCTGCACGGTTTGGATTCGGACTACAACTCCTTTGTGTCTGCAATCTCAACCCGTGCAGCAGCAGACAATCCCATCGGCCTCGGTGAGCTGTTTTCTCTACTCCTCTCTGCCGAAACAAGGATTGAATGCCAAAACACTACTGCCGCCCACTCCATCAACCTCGCCTCCAAAGGGGGCGGCCGTGGTGGCCCTGCTCGTTCTTCTGCTGGTGGTGGTGCCCCCTTCACCAACACCTTCGGCACCTCTGCTACACCACCAGGAGGAGGCGTTGCTCATCCTCAAGGCCCTCTCATCTGCCAGATCTGCAAGTATGCTGGCCACGGTGCTTGGTCCTGCAAAAAGCGCTTCGACAAGACCTTCAACAACAACCCCAAG…
>TR8336|c0_g1_i1 [SBCC073_fLF.Trinity] cluster=134106_TR9321-c0_g1_i1.fna evidence:transdecoder.blastx match:sp|Q6Z2W3|ARFE_ORYSJ PF06507,
TCGGTCCTTTCAAGCGACAGTATGCATATAGGGGTCCTTGCTGCAGCTGCACATGCTTCTGCCAACACCAGCCCATTTACCATATTTTATAATCCTAGGGCCAGTCCTACTGAATTTGTTATCCCATTTGCCAAATACCAGAAGGCAATGTATAGTAATCAGATCTCTTTGGGGATGCGTTTCCGCATGATGTGCGAGACCGAGGAATTAGGAACAAGACGGTACATGGGTACGATAACTGGAATAAGTGATCTAGAT
>TR17826|c0_g1_i4 [SBCC073_fLF.Trinity] cluster=134186_TR20205-c0_g1_i1.fna evidence:transdecoder
ATGCACAGCCAAGATCACTTCGCATGGCAAGGGAGAAGGATGCTGGCTTCGGTCCAAAAACTGTACACAACACAACCGAGCCCAACATCCTACATACAGTCTAGTGATCAAAGGGAACCTATGTCTAACAATAGCATGCTTTGCGTTAGCAGGAATCTTGACATTGCTCCAAAGATCAAGCTCCAAACAGGAAATCATCAAGAAATACCAACCTCGCTGTTCTCAGATCCGGGTTCGTTTTAG
>TR16599|c2_g5_i1 [SBCC073_fLF.Trinity] cluster=134203_TR23565-c0_g1_i1.fna evidence:transdecoder
ATGCGCTCATTCGCTCGATCAAGTACATGCACTGCTCTAATATCACAATACAAAACACCAACTGCCCCCCACCTAATAATCAAACAAAATGACCAACAAATTATTATTTGTTTCAGTTCTAAATGGTGCCAATCTGATTGGCAGATATTAAGGTATATAAATAATATTTGCCAGTTGCCACCAGCCCTTTATAGTGGTTTGTGGGATGAAATCTCACTCGCAGAAGAAGAAAAAACTAACTGA
>TR7485|c0_g1_i1 [SBCC073_fLF.Trinity] cluster=134227_TR27205-c0_g1_i1.fna evidence:transdecoder
AGGAACACACAACTGAAAGAGTACATGCGCAATGAATCGATTGACATTGTTGCTCTGCAAGAGCCAATTAAGTCTGATTTTAGGCATCACTATTTTCTCTCCATTGACACTAGAACACTTGGTTTGGCGTTGCACTCTGGTGAGCTACTTCTTGGCTATAATCGTGATCGCTGTGACGTAGTTTCCTGGGATGAGGATGTCTTTCTTCCTTTATGCTCATATTAG
>TR7392|c0_g1_i1 [SBCC073_fLF.Trinity] cluster=134239_TR29059-c0_g1_i1.fna evidence:transdecoder
GGCACCCTTGCACATACTGCACCAGATAAGATGAATGGTCCATACAAATGCAATGCTTGTGGTGTTCCAAGCCACGCTTTATGTTTGGTACAGGCACACACTGCCTATCGAAGATATGCAATGCCCTGGGAGTTTAGATATGCTGAAAATGAGAGGTTGGTTTTATGTTCCCAACCGAATTTGTTAATCAAGGAATCAACAAGCTCAAATGCAGGCAGGTTTGTCATGTACCACCCTAGCCAGACTCTTGGTCTCCATTAA
>TR36143|c0_g2_i1 [SBCC073_fLF.Trinity] cluster=13424_TR9881-c2_g1_i1.fna evidence:transdecoder
CTCGACCTTGCCACCGCCGTGGCGCAGCTCAGGTCCTTCAACCGCTTGAGGTGTCCAATGGAGCTCCCTGAGTTTGTCATCTACCAGGGGATTGAGGACGTTGCTGCTGAGGCTGAGGTGGCAGCAGCATCCCCGCACACAAAGAGGAAGAGGACGGAGAGGGATGCCGATGCTCCTGCCAAGGAAAAGAAATCGAGGCATGTCGAGGGCTCATCTCACAAGAGAGATGCTGCTGCCGCAAGGGAACAAGAAGAGGCCATTGAGGATGCTCCGACCAAGGAGGAGAAGAAATCGAGGAGGAGCTCGTCGCGCAAGAGAGATGCTGCAATTGAAGAAGAGGACAGCCCTCCTATCCCCTCAGCCAGGAACTCCTCCAAAGATGCAGCCGATAAGGGAGGA…
>TR29685|c0_g1_i1 [SBCC073_fLF.Trinity] cluster=134328_TR6664-c0_g1_i1.fna evidence:transdecoder.blastx match:sp|Q9S7I6|RPK2_ARATH PF00069,
CAGAACTTGATTGGTACCGGTGGTTTTGGTGCCACCTACAAGGCTGAGCTGGCTCCTGGTTATCTTGTAGCAGTGAAGAGGCTAGCCATGGGGCGTTTCCAAGGTCTCCAGCAGTTTGATGCAGAAATCATAACTCTTGGAAGAATTCGGCACAAGAATCTCGTTACACTTATTGGGTACCACAATGGAGAATCGGACACTTTCCTGATC
>TR19751|c0_g1_i1 [SBCC073_fLF.Trinity] cluster=134351_TR10715-c0_g1_i1.fna evidence:transdecoder
ATATATGCACATATGCACCGTTTCCTGTTATCCTTGCAAGTATTTTCTATAAAAATCTGTAATGAGCGTAAGCAAAGAAAGATAAGCATGATCCAGGGAGTCAATGACTACACTTATCAACCTAAACTTAGCATCATGGTGCTGAGGACACGTGTAAAAAGCTGA
>TR41574|c2_g4_i1 [SBCC073_fLF.Trinity] cluster=134368_TR12655-c0_g3_i1.fna evidence:transdecoder
ATGTATAGTATACTAACATCTGAAACTTTAATTAAATTGATCATAGAAATAAAAAAGAACTATAAGAATGAGTTCATTCAGGCATGTAAAATTTTAAGCACCAGCAAAACAGATCTAAAAAACGAGACCATGATCATCATGCATCAGGATTTTGAATGGGGAATGGTACTTGTTGTCTACAAAATCATGATCATCATGCATCAGGTTGAAAAATATTCATTAGAATACACACCAACATGA
>TR15804|c0_g1_i1 [SBCC073_fLF.Trinity] cluster=134375_TR13276-c0_g1_i1.fna evidence:transdecoder
AGAGTTGCTCTAAGATCACATCATCGCAATGTACAACTGAACATCTCGGATGATTTCAAACGCCGAAGTGGTGTTCTCGTGGCATGTGCATACCCTGCTACTCCAGCTGGACGCCAAACCATTGCCATTGCCATTGCCATTGCCCATGAATGGGGCCAGGCCAGGCCCGTACTGCAGAAACAGGGCTCCCCAACGCCACTGCGCTGC
>TR32950|c0_g1_i1 [SBCC073_fLF.Trinity] cluster=134453_TR26450-c0_g1_i1.fna evidence:transdecoder
TTGTTTGTCATGATTTTGGATATCTGTAGAAATTTTGAGAGATGTGAAATGCCTATAATGACCATGGCGCTAGAGGTCGCTCTCTGTCAGGGGCAGAGCAGCTGGAGCTTAAAGGTCGGGCGGAGGATCCTGGGAGGCGGGACAACTGGAGCTCGAGCTCGGGCGCTGGGTGGAGGATGCTTGCCGGAGGTAGGGAAGGGGCCGAGGCACGCGGATCCATCCTTTGGGCACCAGCAGGAGCAACACAGGTGGATCCGCTCGGGATGGAGAAGAGGTTGGGGTGGAGCAGAA
>TR32674|c0_g1_i1 [SBCC073_fLF.Trinity] cluster=134576_TR6748-c0_g1_i1.fna evidence:transdecoder.blastx match:sp|Q9FRI5|PPR57_ARATH
CAAATGTTTTGGTATATGATGAGGCTTGGTCTTGAGGCTGATGAGTTCACGTTTGTCAGCGTTCTTGGTGCATGTGCCTACTTGGATTCATATTGCCTGGGAAGACAAGTGCAGTGTGTGACAATCAAGAAATGCATAGATACAAGCTTGCTTGTTGCTAATGCAACATTAGATATGCACTCCAAATTTGGAGCTATAGATGATGCGAAAACATTATTCAATCTGATTCCTTACAAGGATAGTGTATCCTGGAATGCCCTTATAGTTGGACTTGCA
>TR17561|c0_g1_i1 [SBCC073_fLF.Trinity] cluster=134608_TR10056-c0_g1_i1.fna evidence:transdecoder
ATGCTCCATATACTACACCAAGAAAATATTAAGGTAGGTAAGGTAGAACACGCTACAAAAAAGAATTTGAGATTGGATTCCAAGGCGAAGCTAACACATTGTAATTGTATTGCTGCTCCGTCCCCTTCCCTCGCCGCCGCCTCCCCAGATCTCTCTCCTAGGCCGGCCATATCTACACATCGGAAGCAGCGGCGGCGGCAGCAGTTGTTGTTTCTTGGTCACGGGTCGCGGACG
>TR17698|c0_g3_i1 [SBCC073_fLF.Trinity] cluster=134615_TR11175-c0_g1_i1.fna evidence:transdecoder
AGCGGAGGGGGATCAGCGAGCGGAGCGCCTCAAACCCCTCCCCGACCAGCCCAGGCATTTAGGATGGTTGATAACAAGAGTGATGGGTCTGAAGGGGTCAAGTTCAACACATCGCACCTGATGCAAACAACCGAAGAGGTTGCAAGAGCATTTATTGCTGCTACTTCAGCTGCCACTGTGCAACCAACACGGCCATCTGTCGTCTATTCGTCTGGGGAAGAGAGTGGCAGCCCAATGCAGAAGCTGCAGCAGCAATTCTCGAAGATCATGAAAGGGGTTTCAAATTCACCCGAAGTGTCT
>TR22523|c0_g1_i1 [SBCC073_fLF.Trinity] cluster=134640_TR14153-c0_g1_i1.fna evidence:transdecoder PF02298,
GCCGTGGAGGCGTACAAGAACTACACCGTCGGCGACGACAAGGGCTGGTACGACGGCCTCGCCGTCGACTACCAGGCGTGGGCCGAGGGCTACAACTTCAGCCTCGGAGATTTCCTCATATTCAACACGGACAAAAATCACTCGGTGGTGCAGACGCGGAACGAGACGCTGTACAAGAGTTGCGACTACGACGACGCGGGCCTCGACGACACCATCGATTGGTCTGCCGCCGCACCGGAGTTCAGCAAGGATGCCGTCACCGCCGCCGTGCCACTGCTCAAGGAGGGCAACACGTACTTCTTTTCCGGGAACTACGACGGCGAGCAGTGCGAGAACGGCCAGCGCTTCGCCATAGCCGTCGCACACGGC
>TR3096|c0_g1_i1 [SBCC073_fLF.Trinity] cluster=134642_TR14356-c0_g2_i1.fna evidence:transdecoder
ATGCTGGGAATATTGGCCAAACAAAGGATATGGTCAGTCGCAAAAAAGTGGCCGGCGGCTGATTGTGGTGGCTTAATTTTGCTGGTCGGCATGGCGATGTGCATCAGTGTTAGAGCTGGATCTCAGGGACGTGGCGACGCGGTTTTTGAGGCGTGCTTGATGTGGTGTGCTTGCGTGCATGATGTGTAG
>TR9782|c0_g1_i1 [SBCC073_fLF.Trinity] cluster=13464_TR10705-c1_g1_i2.fna evidence:blastx match:sp|Q0D5R3|CRK6_ORYSJ PF01657,
GACACGGTGTGGGGGCTTGGCCTCTGCCGGGGCGACGCCACCAACGGCACAGAGTGCGCGTCCTCCTGCCTCGCCCTCGCGCCGGAGGTGGCGTTCGGCAGGTGCATGGGCGTCAAGGACGTGTCCATCTTCTACGACCGCTGCACCGTCCGCTACTCCTTCCGGGACTTCCTCGCCAGCCCGGAC
>TR9782|c0_g2_i1 [SBCC073_fLF.Trinity] cluster=13464_TR10705-c1_g1_i2.fna evidence:blastx match:sp|Q0D5R3|CRK6_ORYSJ PF01657,
GACACGGTGTGGGGGCTTGGCCTCTGCCGGGGCGACGCCACCAACGGCACAGAGTGCGCGTCCTCCTGCCTCGCCCTCGCGCCGGATGTCGCATTCGGCAGGTGCATGGGCGTCAAGGACGTCTCCATCTTCTACGACCACTGCACCGTCCGCTACTCCTTCCGGGACTTCCTCACCAGCCCGGAC
>TR31663|c0_g1_i1 [SBCC073_fLF.Trinity] cluster=13464_TR10705-c1_g1_i2.fna evidence:blastx match:sp|Q0D5R3|CRK6_ORYSJ PF01657,
GTGGCCCCCAGCGACGCCGGCAGGTTCGTCACAATCGTGGCGAGCCTCGTCGGCGCGCTCGCCGACTGGGCCGCGTTCAACACCACGTCCAGGTACGCCACGGGTGTCATGGTCTCAGACCAGGGATTCCCGGTCACCACCAGCAAGGAGGTGGTGCACAACATCAACGGGATGGTGCAGTGCACACCGGACCAGGCGCCGGGCCCGTGCCGCGCGTGCCTCCAGGGGCTCATCGACGAGATGCCGGCCTTGTTCAACGGCAGCGTCGGAGGGCGGATCTTCGCCATATGGTGCAGCCTCAGGTTCGAGACCCACGAGTTCTATGACGGCAACCCCGCGGTGAAGCTCGTCGCCCCG
>TR11900|c2_g2_i1 [SBCC073_fLF.Trinity] cluster=13464_TR10705-c1_g1_i2.fna evidence:blastx-noover match:sp|Q9M0X5|CRK25_ARATH PF01657,
GTCTCCGACCAGGGTTTCCCGACCACCCCCAGCAAGGACCTGGTGCACAGGATCAACGGCCTGGTCCAGTGCACGCCGGACCAGGCGCCCGGCCCGTGCCGCCACTGCCTCCAGGGGCTAATCGACGAGATGCCGGCGGTGTTCAACGGCACCGTTGGAGGGCGGATCCTCGCGGTATGGTGCAGCCTCAGGTTCGAGGTGCACGAGTTCTACGAC
>TR24326|c0_g1_i1 [SBCC073_fLF.Trinity] cluster=134830_TR2527-c0_g1_i1.fna evidence:blastx match:sp|Q9SND9|Y3028_ARATH PF02458,
GCGCTCACCATGGGGAGCTCGCCACGGTTCCCGATGTACGACGGCAACGACTTCGGTTGGGGCAGGGCGGTGGCCGTGCGGAGTGGCCGAGCAAACAAGTTCGACGGCAAGATGTCGGCGTTCCCCGGTCAAGCCGGGGATGGCAGTGTGGACGTGGAGGTGTGCCTCGCCCCGGACACCATGGGCCGCCTCCTCTCCGACGACGAATTCCTGCAG
>TR8627|c0_g1_i1 [SBCC073_fLF.Trinity] cluster=134845_TR4350-c0_g1_i1.fna evidence:transdecoder PF08276,
CCCATAGTTATAGAAGCTGCTGGGAGCATAGACCACTGCGCACAAGCTTGCCTAGATAATTGCTCTTGCATTGCATATTCCTATGGCAACCGATGCTCCCTGTGGTATGATGACTTGATTAACATTAAACATGATAATATTGGAACCACTAGTGATGACGAGGTTCTCTACTTACGCATCTCTGCCAAGGATGCAGAAAGTTGGAGAAAT
>TR31167|c0_g1_i1 [SBCC073_fLF.Trinity] cluster=134900_TR12564-c0_g1_i1.fna evidence:transdecoder
ATTCATGCCGACCCACCGCAGCGGCGCGAAGACATAGCAAAGGTGCACGACGTCGACCTGGGGAATCCACCAGGTGTCAACAACAATGTTGTCGTCGACGATGCTCGGGATGTCAGCCATGGAAGATCACATACACTCAGGATCGAACTGAACTCATGGAATGTCATATGGGTATGCCTAAATTATTCTAGGTGGACTGGAGGATTTGAATGCTCTATTTTTTTCTACTGA
>TR10876|c0_g1_i1 [SBCC073_fLF.Trinity] cluster=135034_TR29187-c1_g1_i1.fna evidence:transdecoder
TGCTTTGAGTATATACCTAAAGGGAGTCTTTATGATTATATCATTGGTCATATTCAAGTCAGACATATACAGTTTGGGCGTTATAATCATAGAGATACTAATATCTCATATGAGATATACCAAAGATTGCTCTGCTTTGAGTATATACCTAAAGGGAGTCTTTATGATTATATCATTGGTCATATTCAAGTCAGACATATACAGTTTGGGCGTTATAATCATAGAGATACTAAT
>TR6203|c0_g1_i1 [SBCC073_fLF.Trinity] cluster=135133_TR7589-c0_g1_i1.fna evidence:transdecoder
ATGCAGAATGCACTCCTGCTTGTTATCTTGTTTAGCTGTTTTCCACTTCTGCTCACTGCCTCACTTACAGTTTTGTTCATTATTTGTGGAATCTGGCATTTTGGGCATCAAGTGATACATTATTTAGTTTTAATATATTGGTTCATGTTGATGCAGATTATTGTTGGGCAGAAGAGAAAATGCAAAGAGTATGGATGCTATATTGGCTCTACAACCAGAAGCAACAACAAGGTGTGTATGGCAGTATGCCTAGTTGCCTACCAACCAAATTCTACTCTA
>TR37344|c0_g3_i2 [SBCC073_fLF.Trinity] cluster=135142_TR9059-c0_g1_i1.fna evidence:transdecoder<blastx match:sp|A2XE76|HOX19_ORYSI PF00046,
ATGGTGTCGTCCACGGCGGTCGTCGCAGCCGAGGAGGACGACGACGGCAGCACGCGCAAGAAGCTGAGGCTCACCAAGGAGCAGTCCGCCCTCCTGGAGGACCGCTTCAAGGAGCACAGCACCCTCAACCCGAAGCAGAAAGTGGCTTTAGCCAAGCAGCTAAACCTCAGGCCGAGGCAGGTGGAAGTCTGGTTCCAGAACAGAAGAGCCAGGTTAGTAACCTTGTACGTATTATACAATTATAAAAATACGCATAAGCACGTACTCCAGGTTATATTACGGTCTCCTGCTAGAGCTGACTTGCAACAATTCTTGTATTATACAGTATATACACCTCTTCATCTTCTCAAACTAAAAAAAAAGTACGAGCAATCATTTTGTGTGTTGCACTTGCACTCC…
>TR5535|c0_g1_i1 [SBCC073_fLF.Trinity] cluster=135166_TR12977-c0_g1_i1.fna evidence:transdecoder
CCCATCGATCCCGTCCAACCCTCTTCGCAGCTCCCGATCCACCTGCAAAGACCAGCGCCCGAAACCTCATGCCTTCTCATCCGTGAGCCAACCATGGCTGACTCGCCGGAGCGAGCTCCATCACGGCCACCTCAAGGACGGCCGCCTCCCTCTCCTGCTTGTCCCGAATTATCTTCTTCCTATCTCTCTCTCCTCACCTCTTGGTATCTCTCTCTGTCTTCACGACCTTCAGGAGCCATGACTGATGCCATGGATGGCTACCGACCTGAGCATCGCCGCGGACCTTCTCAT
>TR35957|c0_g2_i1 [SBCC073_fLF.Trinity] cluster=135238_TR22461-c0_g1_i1.fna evidence:transdecoder
CCCTGCACGGGTACGTTGCCTGGCTGGCCCGCGAGATGTTCGGTGAAATGCGCGCCTGGTTCTTCCTGCTGTGGGGAGCAGCTTTTTGGTCAAAGCCGCGTGTTCCTCAGTGGGGAATTTGGCGAAATCGGAGCGGCCTTCGTTCGCTCACCTTCTGCTGCTGCTGCTTTGCCTTGGCAGGTCGTCGGAGATGGGGAAGGAGGAGCTGGCGGTGGGGAAGGACGACCTGGTGAA
>TR34807|c0_g1_i1 [SBCC073_fLF.Trinity] cluster=135240_TR22493-c0_g1_i1.fna evidence:transdecoder
ATGAAAAATTGTAACTTGAAAGAAGAACTACAAATTTTAAGCAATAATAAAGAGCCGCCCGGGTTAATAAAACTGAGAAAATTAACTCGGAAAGAAATTTTTTTGGAAGCTCCGTTGCGGGATTCAGACCTAACCATTCAAGGAGAAGCATTGGGAACGACAGAACCTATGATTCCATAG
>TR39334|c0_g1_i1 [SBCC073_fLF.Trinity] cluster=135297_TR30357-c0_g1_i1.fna evidence:transdecoder
TCTCAAAGGCCCTCCGACGAGGTTGGAGCGGAGGCCCCCCTCCCGACGCTCGATCTTTGCCGCCATAAGCCTTCTGAGATCTTCCTCCGGCGATGGGCTTCTCGGTCTCTTACACTTCTTAGACTCATGACCCGACATCTTGCAGCGAAAGCACACAACAAGATTGGTGCACTTGTTCTTGAAGTGTCCCTACTCGAAGCACTTGTAGCAGAGTCCCTCCATCTCCGG
>TR33220|c4_g2_i1 [SBCC073_fLF.Trinity] cluster=135299_TR30589-c0_g1_i1.fna evidence:transdecoder
ATGTCAAAAGCATGTCCTGGGTCTAGATGGAACGAGAATATTCTCCTATGGCATCAAAAAATCCTGGATGATATTCCAGTTCACAACAGGGAACTGTCCGGCTATATTGTTCCCATATTCATGTCAACATGGGAAGACGAAAGACCGCATTTGCCATTTTTGAAGGATGGATATGAACTAAGAAAACTAATTTTGGGCCAACTGTTGACATTTGAGGACAATGAATGTGAGGATAACATGCCTGCTGGTGTACTTGAATTTATCACTTGTATAAGGAAAATCCAACATAACTCAGGACGTTCGTGTTATTTTTGA
>TR36297|c0_g1_i1 [SBCC073_fLF.Trinity] cluster=135300_TR30778-c0_g1_i1.fna evidence:transdecoder.blastx match:sp|P32024|JI23_HORVU
TACCCAAGTGTGGGAAGCTGGGATTATATCTACAATGTGAAGCTGAAAAATTCAAGTGTCACCTCTATTGATAGCAACTATGGATACGTTTCCAAGGCTGACATCGGTGAAGGCACTACCATGAACGCACGTGGAGTTTTCGAGTTTCCCTAC
>TR30008|c1_g1_i1 [SBCC073_fLF.Trinity] cluster=135304_TR31074-c1_g1_i1.fna evidence:transdecoder
TCATTGCTTCATACCATCTATGAAGCAAACAAAAGGACTTCACTCCCATGGAATCATGAAGCCATTGATCTACGTCAACTAGATGTTTTAGATTTCATTTTGTACAACAGATGTCTCATGCATGCATTTTTTACATGTACTTTTGTGAATTGTATGCTCACTTTGTACAACTTATGTCTCATACATGCACCTTTTACCAATCCTTTTGTGAACAGGATGTATGGTATCTGA
>TR12193|c1_g1_i1 [SBCC073_fLF.Trinity] cluster=135308_TR31417-c1_g1_i1.fna evidence:transdecoder
ATGTATGCACTAAGCAATCCAGCCTGCCAAAACAAGAGTGTGAATAGTCAGTCAACAAAGGCATGTTCAAATGAATCATCAGGACAGAATGCTCAGCGAAATGAAATGAGTGTTTCTATAGTCTCCCATAACTTACATCGCACAAATCCTAAAGCAATTCCTATTATTAGTGCTGGTGTCACAACAGTGTCAGTAAAAGATTACTTACAGCTACTCCAAGAACGGTGCTGG
>TR41732|c0_g1_i1 [SBCC073_fLF.Trinity] cluster=135332_TR34618-c0_g1_i1.fna evidence:transdecoder
GTCTCCAATCCACCTCCGCCGGTGATGGCGACCGAGCAGCCGTCGGAGAAGAAGAAGCCGCAGCCGCCGGAGAAGAAGGCGCCGCTGCCCAAGGTGGTCACGCTCAACAAGGCGCTCAAGCTGGCCCAGACATGGGTGGACAGGATGAGTGCGCTGGAGCCGGATGAACTGAATGATAAGGATTTCGAGGGCCGGCCTTCAGGGTATAATTCATCGGTGCCTTCTTGCTAG
>TR34310|c1_g1_i1 [SBCC073_fLF.Trinity] cluster=135338_TR35452-c0_g1_i1.fna evidence:transdecoder
CTAAAATTATGCTTGATTAAGAAAGAACATATACTTGTTCCATTTGAGCAAAAAAAAAAACATTTGTCTGGAAAGGTCAAGCGTTGTATTACCAACACAACGTCAGTGCAATCTTGGATCCTTTCAGCACATGTCACTGCCAGAAAACAAAATTTCTTCATCTTGAACAATCACGCAGAGTCATCTTCGTGTTCATGGGTTCTTTAA
>TR39613|c0_g1_i1 [SBCC073_fLF.Trinity] cluster=135379_TR4141-c0_g1_i1.fna evidence:transdecoder
GTGAGGGCTTTCAGCGCGGACAATCCTCCTCCGAATCAGAAGTGGACCAACTGGTTTTCTCCTGTCTCGAACGGGAACCCGGACGAGGAGGAGGAAGAAGGCAGCCAAGAGGGCAGCGTAGAGAGTGGCGAGTACGTCTCCGACAGTGGGGAGACGGAGGAGGAGTCTGGTGAAGAAGGGGAGGATGACGAAGAGCAGGACTCGCCGCCTCCGCAAACAGAGCAT
>TR4713|c0_g1_i1 [SBCC073_fLF.Trinity] cluster=135433_TR11235-c0_g1_i1.fna evidence:transdecoder
ATGGAGGCATCAGTTCTTCGTCAGATTACATCTGGAGAACATCTGACTCGCATGTATCAGTCATTTTATGTTTTAAGCAGTACAGTTCATGCATCATTCTTCCTTTTTAGCGTGATAAAGTCAAAAATATACTTCTGTTTAACTTCTGGATGTTCTAAAGTAGGCCACCCATTTCCGAGTAGATTGATATTGTATTTGTTGCTTAAATTGTTATATCTGTATACATGGCTCATTCACATATGA
>TR2327|c0_g2_i1 [SBCC073_fLF.Trinity] cluster=135446_TR12995-c0_g1_i1.fna evidence:transdecoder
ACAGAGACAACTAAGGAGGATGCAACACAGATAAAAGAGAACATGTTGTTTCAAATGCATAAGCGGAAAAAGGAAAGAGAAAAATGTGATTCCAATCGTATAGGCCTGTGGAGGCATGTCGGGATCATCATCAAACGCACAACTGAAGTAAGATGCGACGCGAATAATGAGAGTTTGAGTTTGGGTTTCCGTATGATACTCATTGCAGTAAGCATCAAGTGGAGGCATGCAAGCATTAGGTGTATGGAAACAGGGGTGCGTGTATACAATGGAAATATAATTCCAATTGTGATAGATTCATGA
>TR9180|c0_g1_i1 [SBCC073_fLF.Trinity] cluster=135544_TR25249-c0_g1_i1.fna evidence:transdecoder
ATGACAGAAACAAATATACATCAAGATAAGGGACGAGAAAAGCATCAAGACAACCCTCTGGAAGATCATAATTCTCGTTTTTCAGTTACAGTGCAATTAAAGAGCAATAAAATCAATGCTATCCATCAGAGAAATTCTACAATAACAACAACAAAACATATAATCTTCCGCTCAAGGGTTGTCTTCAAAAAAAATAGTTAT
>TR17548|c0_g1_i1 [SBCC073_fLF.Trinity] cluster=135549_TR26293-c0_g1_i1.fna evidence:transdecoder
GTGGCTCAGTTCATATTTGGGATTCCTTCTGACCGAAGTGCTCTTATCTGCTTTCTTGCACGACTAGCACTAGGCCACCAGCCAACGATATATGCCTCTCCTGTTGATTCACTGCTGAAGTTTTTTCCTCTTTGTGGGAAATTGACTACTAAAGTTGAATGCACCCTTGTTTTCCTACATGTTTTTCACTGGTGTTGCTAA
>TR1575|c0_g1_i1 [SBCC073_fLF.Trinity] cluster=135563_TR28252-c0_g1_i1.fna evidence:transdecoder
ATGTACAAGAGGAAAATTACACTGCACGAATACGGTAGACTTTGCAAAGACAGGGAGGCTGAAGCAGTCAAGCCCACCGGCCGCCGATCACAGGTTGTGCAGCGGGTTCGACCCCGTGGGCGCGAACCTCTTGTCTTCCTGGAAGAAGCCGCCGAACCGCCGCGGGGCGAAGGG
>TR43367|c0_g1_i1 [SBCC073_fLF.Trinity] cluster=135577_TR29370-c0_g1_i1.fna evidence:transdecoder
AACAGACGAGCACACACCCCTGCCTGCCACTGCACAAGTCCTAATTTCCATGGACAGTGCACGCTGCCAATTCGCCGGCAAGAGATTCAGTCAAGTGGAGGCCGGATACTGCTGGTTTATCTGCTTCGGTCGTTTGCTTCCATGGACACAAGCCAGGGGAGCTTGCCATTTGGCCGCACGGATTTGATTTTGGCCAAGTCTCCATTCTGA
>TR692|c0_g1_i2 [SBCC073_fLF.Trinity] cluster=135622_TR35815-c0_g1_i1.fna evidence:transdecoder
GTGGGGATTGCTGAGAATGTGAAGAACATCCTTATGATCCCAACGATTTCTGATGTTAGCACAGTGGAGGAGTGGAGGGTGGTCGCCAAAGCTATTGTGACACGGAAAGGAGAACTCACGCACCGTGCTACTGTTGTTGATTGGCCTGGTGCTACTGTTGTTGATTGGCCTGGTTTGGGTTATTCAGACAGGCCCTCACTGAACTATAATGCTGATGTGCTGGAGAATTTTCTGGTTCAGCTACTGAATTCACCAAATAGTCCTCTGGCCAATGCAGTAGGACTTAATGATGTGGTTATACACTTGTATTGTCCACACTATGTTCACATGGTGAACTGGTAG
>TR692|c0_g1_i1 [SBCC073_fLF.Trinity] cluster=135622_TR35815-c0_g1_i1.fna evidence:transdecoder
GTGGGGATTGCTGAGAATGTGAAGAACATCCTTATGATCCCAACGATTTCTGATGTTAGCACAGTGGAGGAGTGGAGGGTGGTCGCCAAAGCTATTGTGACACGGAAAGGAGAACTCACGCACCGTGCTACTGTTGTTGATTGGCCTGGTGCTACTGTTGTTGATTGGCCTGGTTTGGGTTATTCAGACAGGCCCTCACTGAACTATAATGCTGATGTGCTGGAGAATTTTCTGGTTCAGCTACTGAATTCACCAAATAGTCCTCTGGCCAATGCAGGTAATCAGATTACTCAGTGCACTGGTAGTCTGCCATTGCAAGCATCTTCCCTTTAA
>TR4299|c0_g1_i1 [SBCC073_fLF.Trinity] cluster=135632_TR157-c0_g1_i1.fna evidence:transdecoder PF04578,
CTGGAAAATCAACAGGGCATCAATGCCGAGCTGGTGATACTAGAGAAGGTGTGGGTGCGGATGCTCGTCTATGCAGCCGGAAAGTCCCGCCCGGAAGAGCATGCCCGTCGCCTGAGCACTGGGGGAGAGCTCATTACCTTTGTTTGGCTGCTCATGGCCCATCGGCGTACTGGAGACGTGGAGCGCAGTATCAGCCTTATGAAAGATGATTTCAGTGCAGGACACCTTTTCGAGCTAACTAGTGCTAGCATACCATACTGCAGGCAAATTGAGATGGAGGAGTCAATTACTGCTTGA
>TR21844|c0_g1_i1 [SBCC073_fLF.Trinity] cluster=135685_TR10809-c0_g1_i1.fna evidence:transdecoder
ATGAGTGTTTTCTTCTACAAGCATTTTCAAATGAAGAGGGCTTTTCATTTAGGACTAGTACTCAGCTTTTCATTTAGAGTGAGGCAAAATGTTAGGGAAACAGGTGAAAAGTGTACAAAAAAACATGGGTCTCGTGGTGACAACAGCCGCCTCGCACCTACCAAGCCACCAGGATTTGTGGTCTGCCCAGCCTCCTTGCGATGTTTCCATGTCACACCAACTTAA
>TR836|c0_g1_i1 [SBCC073_fLF.Trinity] cluster=135705_TR12813-c0_g1_i1.fna evidence:transdecoder
GGTTTGTCGGAACCATTGGCGATTGTAGTGAGAGGCAGCAGCATAGCTGGGGCAGCTTCCTTGGACCAACCATTACAGAAAATAACTGAAGGGTCTACTGAGAAAGCAACTGAAACACCGAGGGAACCGCAGAATTGTCGGGGAAAGCAGAGCGAAACACCGAGCCGGAAGTTGGAAAACAAGAAGTTACCGTTGTCA
>TR26702|c3_g1_i1 [SBCC073_fLF.Trinity] cluster=135720_TR14971-c0_g1_i1.fna evidence:transdecoder
ATGATAAAATCCGTGAATTGGATTCTGTCAGTTTATGCTGGAAACCATGTTACAATGATGCCACTGCCCTGCTGTGGAAGTGCTAAAGTGGTGTTTAGGAACTATTCTGGTTTGTGTCTTGCCATCCTCGTTACTGGAGATTGGAGAAATGAAAAATCATGTTCTGAGTTGTGCCGAGTTTGTGTTATTTTGAAAATTCACTTGGATTGTTCTATTTTTATTTAA
>TR27774|c0_g2_i1 [SBCC073_fLF.Trinity] cluster=135733_TR16184-c0_g1_i1.fna evidence:transdecoder
GTGTCCTGGCAGAGCTTTGACAACCCAGTCGGTGCACTGCTACCTGGAGGATGGCTGGGATTTAACAGGATCACTAACAAGAACGTCTCTCTTGTTAGTACTGCTTACTACTACTCCACGTGGATGCTAAAGGTAAATGCAGAGCAAAGTAGAGGGTTTACTGTGCAGGATACTGTTGCCCCCTACAGTGTAAATTACTTTGATGTTTTTCCCAGCTGGATGGACATTCAT
>TR8194|c0_g2_i1 [SBCC073_fLF.Trinity] cluster=135738_TR16553-c0_g1_i1.fna evidence:transdecoder
ATGACCACGATGCAAAAGAACCAGATTGTATGTTTTATCCCTGTTCATGGAAGCAAACATAGAGTTGAGAGCTGCTCGAAACTTGTAGCAGAAATCTTCATTCCATTACACATCTTTCTTGGTTTAAAGAACAAGGGCAGTATGTGCAGGCAATCGCTAGAAGCAATGGAAAAAGTCCAG
>TR28753|c2_g1_i1 [SBCC073_fLF.Trinity] cluster=135786_TR22911-c0_g1_i1.fna evidence:transdecoder
TCAGAAACCAAACCTCCACCCTTTCGGTTCATCTCTGAGGAACCACTTCCTGCTTCTGCTGAATCTGAAGGAGCACAAACACAGACCACAAGCGAGATCAACTGCTACAATGAGAATCCACCAATACCCCAAATCCACCTCATATTAGCTGATTATATGATGGAACTCATGATGAGATCTAGAAGACCACACTGGCAACATGCATTTAATCCTCAAATCCCCTTCGACATATCAGATACTATCCAGCAACCAACCCATGGAGGCCAACACAAAATGAACCAACAGTTACTGACCTGA
>TR11628|c1_g1_i1 [SBCC073_fLF.Trinity] cluster=135821_TR27890-c0_g1_i1.fna evidence:transdecoder
ATGCTGCTCAAGTGGAGGATTTTGAAACCTGCTAAGCTAAACATGGTAGAATTTGAAGGAGAGGATCCTGAGTCTTGGATACAGAATTTAGAGCAGTATTTTGCTGCTGCCAGAATACCTATTGAGCACAGAACTGAATTAGCAATATCATGCCTGAAAGGACCT
>TR32908|c0_g1_i1 [SBCC073_fLF.Trinity] cluster=135823_TR27934-c0_g1_i1.fna evidence:transdecoder
ATGTGCAGAGCCATAAGTGAGGCACTCAGGAGAGGAGAGTACTCCATCCAGGACTGTAGATTTCTGCTAAAACTCAGAGGGCAAAGGTGCACACCAATCACAGCAAAGGACGAGTTTGGACAGGAAGTGGACATAGAAAACAAAAGGCAGGAAATGCTAGGCATAAAGAGAGCTAAATTGGCCCTAAATTGCATATACTGGATTTTG
>TR29672|c0_g1_i1 [SBCC073_fLF.Trinity] cluster=135885_TR35210-c0_g1_i1.fna evidence:blastx match:sp|P0C7Q9|PPR56_ARATH PF13041,PF13041,PF01535,
AGCTGTTCGACGCAATGCCTTTCGGCCTTCCAAGAGATGGCGCGTCAAGGTGTGGCCCCTTATGTCAAGGTGTGCAACTGCGTGCTCGCTATGTTGTGCGACGCGGCCAGGTGGGACGATATGCGTGCTGTGTATTCAGATATGCTTCAGCTCGGGGTTGAGCCAAGCATTGTCACATACAATACATTGCTGGATTCTTTTTGTAAGGCAGGGAGGATCGATCAGGCTGTCATGCTCCTCAAGGATATGGAGACCCAAGCTGCTGGGTGCTTGCCGAATGATGTCACCTATAATGTGGTGATCAATGGGCTGGCCAGGAATGGTGAGCTGGGCAAGGCGGCTCAACTGGTTGCCAGAATGCGGTTG
>TR9923|c0_g1_i1 [SBCC073_fLF.Trinity] cluster=135898_TR617-c0_g1_i1.fna evidence:transdecoder
ATGGCTTCTGAAGTGCCGAGTAAAAATGACATGCTTGTAAAACACACATTTCCAAAACAAGAACAATTGTTTGATCAATGTTGTTATATATTTTTATATTTATTATGTGGCAATGCATGGGCATTCAGTCCTAATGATTTTCTCATCCACTTTGTCCAATCATTGTTCTTCATTCTTTTTTTTCATTTTCAAGTCTATGTTGTTGTTCTTGTAGTATCTTAA
>TR21495|c0_g1_i1 [SBCC073_fLF.Trinity] cluster=135901_TR1471-c0_g1_i1.fna evidence:transdecoder
GCAGCCCGCCACAGACATTTCATCGAGCACCTCGAAGGCCTTGAAGGCGAGCCCCCTGGCGAGCAGCAGCGAGAGGAGGGCGTTGTAGGTGGTGGTCTGGAGGCCATGGAAGCCGGCGTCGCGGAGACGCTTGAAGCAGTAGAACGCGGGCTCGAGGAGGCCATGGGCGGAGAGCGCGGAGACGACGGCGTTGAGGGTCTTGGGGAAAAGGGCTGGCTGCGGGTGCAAGAGGGCGTCGTCGAAGAGCGAGAGGAGGTCGGAGGAGTGGGTGGCCGGCGATAG
>TR41928|c0_g1_i1 [SBCC073_fLF.Trinity] cluster=135911_TR1949-c1_g1_i1.fna evidence:transdecoder
CTCAAATCCGCCCCCAAACGCTTGGACCCGGCCAGGGATCGGACACAAAATTGCCACCCAACCGGACAACGCAAATCTGGCCCAAGCGTCCGGACTGACCGACGCTTCCCATATCCGGCCAATATATGGAGTGAATATGGAGAGGCCCGGAGGACCCCCTCCCTTGCTCGCCGTCCTCATCTGGCTTTGCTGATGTCGTGGCTGCTAATACTATCCGCCAGCATGTCCATTGATGATACGTCAGCAAAATCAGTTAGGGTCCCCAGTTTGGCGCCGGATCCTTGCAAGATGGATAACCTTGCCCAGAATGAGTGTTGTCGGAGGCAGCATGAGGAGGTAGGGAAGATAGCGGTGATGAAGGCAGCTCCGAAAGCGATCATG
>TR35921|c1_g1_i1 [SBCC073_fLF.Trinity] cluster=135912_TR2368-c0_g1_i1.fna evidence:transdecoder PF13963,
AAACGGACTCGGATTAGATGTCCGTGTACAAGATGCAAAGAAGGAGTAATTTTGGACCCTTTTGGTCGTGGCAGTTTGAAGGCCCACTTACTGATAATTGGTTTCATGGATGGCTATACTCGGTGGATAAGTGAACATAAGGATGAGTACGTCCACATGGCAGGGAATAACGACATGGATCTAGACGAAGAGATGACCGATCGACAAGAAGACGATGGCGCCGGACATGACAGCTGTGAAGAGTCCGGACACGGCGGCGGGCAAGAGTCTGGACATGGCGTCGGAGAAGATTCTGGACACAGCGAAGTAGCACAGTCCAGACATGGCGGAGAAGAGTCGATGGACACGCCGCAGACTTCGACGCTACTAAATTCAGTTGTGTAG
>TR40334|c0_g2_i1 [SBCC073_fLF.Trinity] cluster=135912_TR2368-c0_g1_i1.fna evidence:transdecoder PF13963,
ATGTCAATTTATTTCCGTTTCGACGAATTCGAGCAAATTCGATATGTCCTATTTTTAGGCAAGGTCATGCCAAATTTTTATATGATCGAATTTGATGCATGCGTGCATGCATTTTATTTAACACCCTTTTGCTTGTTATACCGTGCAGTCAAGAAGGTGAGTGGAAGGAAGGTGAAGCGATACTTGCAATCCGCGATGATGGACATGTATGCAAATAAACGGACTGGGATTAGATGTCCGTGTACAAGATGCAAAGGAGTAATTTTGGACCCTTTTGATCGTGGAAGTTTGAAGGCCCACTTGTTGATCAATGGTTTCATAGATGACTATACTCGGTGGATAAGTGAAGATGATGATGACGACGTCCACATGGCAGGAAATAACGACATGGGACTAGAC…
>TR31491|c5_g1_i1 [SBCC073_fLF.Trinity] cluster=136017_TR15131-c0_g2_i1.fna evidence:transdecoder
GAGATGGATCTGACGGGCGGGTCTACACTAGAGGGTCGAGAGATGGATCTGACGGGCGGGTCTACACTAGAGGGTCGAGAGATGGATCTGACGGGCGGGGAGGAAAGAGCTGCACGAGGGGAGCCCGGGGGTGTGCTGCGCGCTGGCGAGAGCCGCCTCAACTTGCCGGAATCGAGTGGAGCAGAGGAGTCGTGGGAGGGAGAGAGAGAGGTCTCGCGGGGGAGAAGGGCTCGCAGTGAGGGAAGCGGATGGGAGAAAAGAGGAGGGCGTGGGGGAGGCCATGTATGGCGGGGAGCTTCGCCGGAGGGAGGTGGCGGCGGCGATCTGGAAGGGAGGAGGTGGCGGCTGCGA
>TR8869|c0_g1_i1 [SBCC073_fLF.Trinity] cluster=13602_TR34713-c0_g1_i1.fna evidence:transdecoder<blastx match:sp|Q8GXS3|CFIS2_ARATH PF13869,
CACCAGCCTCTCCTCCCCCGCCGCCGCCACCACCGGCGAGCACCGGAGCCCGAGAAGAAGAAAAGCGCGAGCGCCCCGCGGACTGAAGCGGAGGAGATGGTGGGCGCCCCGACGTCGTCGGTGGTGAACGTGTACCCGCTCGCCAACTACACGTTCGGCACCAAGGAGCCCAAGATGGAGAAGGACACCTCCGTCGCCGACCGCCTCGCCCGCATGAAGGTCAACTACATGAAAGAAGGAATGCGGACAAGTGTTGAAGCTATCCTACTGGTGCAAGAGCACAATCACCCCCACATACTGTTATTGCAAATTGGAAACACATTTTGCAAACTTCCTGGTGGACGTTTGAAGCCTGGAGAAAATGAAATTGAGGGCCTGAAAAGAAAGCTGTGCAGCAAA…
>TR8869|c0_g1_i2 [SBCC073_fLF.Trinity] cluster=13602_TR34713-c0_g1_i1.fna evidence:transdecoder.blastx match:sp|Q8GXS3|CFIS2_ARATH PF13869,
CACCAGCCTCTCCTCCCCCGCCGCCGCCACCACCGGCGAGCACCGGAGCCCGAGAAGAAGAAAAGCGCGAGCGCCCCGCGGACTGAAGCGGAGGAGATGGTGGGCGCCCCGACGTCGTCGGTGGTGAACGTGTACCCGCTCGCCAACTACACGTTCGGCACCAAGGAGCCCAAGATGGAGAAGGACACCTCCGTCGCCGACCGCCTCGCCCGCATGAAGGTCAACTACATGAAAGAAGGAATGCGGACAAGTGTTGAAGCTATCCTACTGGTGCAAGAGCACAATCACCCCCACATACTGTTATTGCAAATTGGAAACACATTTTGCAAACTTCCTGGTGGACGTTTGAAGCCTGGAGAAAATGAAATTGAGGGCCTGAAAAGAAAGCTGTGCAGCAAA…
>TR21329|c0_g1_i1 [SBCC073_fLF.Trinity] cluster=136047_TR19872-c0_g1_i1.fna evidence:transdecoder<blastx match:sp|A3EWL3|REV1_ARATH PF11799,
GAGAATAAAGATGCTGATAATTTTCTAGTCAACCTCAGCAAGGAGGTTTCTTTACGCTTACAAGGATGTGGACTACAGGGCCGTACTATTACCCTTAAGGTGAAAACAAGAAGGAAAGGAGCTGGAGAACCACTAAAATTTATGGGGTGTGGTGACTGCGAAACCATGAGTCGTTCTACCACGATCACAGGTGCAACTGACAATTTAGTCACCCTTCAGAGAATTGCAAGGCAATTGTTTGCAGCTTTGCATGTTGATGTGAAGGAAGTTAGGGGAGTTGGACTAAAAATGTCGAAGCTTGAGCATGCAGATTTAGTTCGGGGAGCACCACAAGGAAAT
>TR5147|c0_g2_i1 [SBCC073_fLF.Trinity] cluster=136048_TR20060-c1_g2_i1.fna evidence:transdecoder.blastx match:sp|P25868|UBC7_WHEAT PF00179,
ATGTGCCAATGTTTGTGTATGCTTCTAATAGTTGTTAATCTAAACTTTGGTCTCCATTTGCAGGTTGAGAGTATAGTATTAAGCATCATTTCGATGCTTTCTAGTCCGAATGATGAATCACCGGCAAATATTGAAGCAGCAAAGGACTGGAGAGAGAAGCAGGATGAGTTCAAGAAGAAGGTTAGGCGTGCCGTAAGGAAATCCCAGGAAATGCTC
>TR13440|c0_g1_i1 [SBCC073_fLF.Trinity] cluster=136101_TR27459-c0_g2_i1.fna evidence:transdecoder.blastx match:sp|B6TAX2|CSPLN_MAIZE PF04535,
ATGAAGCCCAACTATGAAATGCAGGTTACGGCAATTCTCTCGTTTGCCGCATCATGCTCAGCTGCTGGCGTCATAGTTCTTTTTGAGAGGGACATTTCTTTCTGCAGAAGATTTTACCAACTGCCTTGTGGGAAGTATCAACTTGCCACGGCATTTGCTTTTCTGTCTTGGGCGCTAAGTGCTACGTCAGCGGTCATCATGTTTTGGCTCCTGGCATCCTTC
>TR10066|c0_g2_i1 [SBCC073_fLF.Trinity] cluster=136103_TR27946-c0_g2_i1.fna evidence:transdecoder<blastx match:sp|Q94F00|IMPL1_ARATH PF00459,
ATGAATTTAGTCATTTTTGAACAGATAGTTGAAGAAGCTGGTGGAGTAGTGACACGCATGGATGGTGGGGAGTTTACAGTCTTTGATCGTTCTGTTCTTGTTTCCAATGGCGTTGTTCATGATCAGCTTTTGGAGCGGATCCGGCCTGCTACTGAAGATCTTAAGAAGAAAGGAATTGATTTCTCCTTGTGGTTTAAGCCTGACAAGTACCCTACCGACTTC
>TR22599|c0_g1_i1 [SBCC073_fLF.Trinity] cluster=136134_TR33950-c0_g1_i1.fna evidence:transdecoder
ATGAATGGCCTTTCATTAGAAGAATTTAATACACGAACTAACATTTACACAAACCAGAGATGTGCTCGGACGTGCCTTTTGCCTTGCACTCGAACAGTAAAAACAATGGAAATCCTCGCGGACAGAGGCCAGATTCCTCAGCTCAAGGATTGGGACAGCCCCCCATCATTGGCCAGGGCCTCGGCCGCCCTCCTCCCAGACACCATCGCGCCGTCGAACGTGGCGGAGCACCAGTGGTCCCCG
>TR40555|c1_g2_i1 [SBCC073_fLF.Trinity] cluster=13616_TR7685-c0_g1_i1.fna evidence:transdecoder.blastx match:sp|Q0J3D9|COPA3_ORYSJ PF00400,PF00400,PF00400,PF00400,PF00400,PF04053,PF06957,
GCCTTCCACCCGCGGCGCCCATGGATCCTCGCCAGCCTCCACAGCGGGGTCGTCCAGATGTGGGACTACCGCATGGGCACCCTCCTCGACCGCTTCGACGAGCACGACGGCCCCGTACGCGGCGTCCACTTCCACAAGACACAGCCGCTCTTCGTTTCCGGAGGTGACGATTACAAGATCAAAGTGTGGAACTACAAGACGCACCGCTGCCTCTTCACGCTCCATGGCCACCTTGACTACATCCGCACTGTCCAGTTCCACGACGAGCACCCGTGGATCGTCAGTGCCAGCGACGACCAGACAATCCGTGTCTGGAACTGGCAGTCGCGCACCTGCGTGGCGGTGCTGACGGGGCACAATCACTATGTCATGTGTGCTTCCTTCCATCCCAAGGAGGAC…
>TR30482|c0_g1_i1 [SBCC073_fLF.Trinity] cluster=136182_TR2907-c0_g1_i1.fna evidence:transdecoder
GCGCATCAGCAAGGCAGCCGATTCAGCCGACGAGGGGATGCTGGTGAATCCGGTGCTTCCTCCCTCGCCACTCTTCGTCCATGGTTTTTTCACTCCGGCAACACAAATATCCATCAGCATGGTGCTCGCTCAGGTATTGTTCATACTCGTGGTGGTCAATTGATTTGGGCAGATCTTGAAGAGTCGTACTCGAATCTTTAA
>TR27540|c0_g1_i1 [SBCC073_fLF.Trinity] cluster=136183_TR3182-c0_g1_i1.fna evidence:transdecoder.blastx match:sp|Q588V7|TEB_ARATH
GTTTCATTATGTGCTGAAAAGGCTGAACATCTCGAGCAACTTCTTGCCCCACTGGGTAAGCATGTCCGTAGCTACTATGGGAATCAGGGGGGAGGGTCACTTCCTAAGGATACATCAGTTGCTGTGTGTACCATAGAGAAGGCGAATTCTCTGGTAAACAAGTTGTTGGAGGATGGCCGCCTTTCTGAACTTGGTATAATTGTAATAGATGAGCTTCATATGGTTGGCGATCAGCACAGAGGG
>TR12950|c0_g1_i1 [SBCC073_fLF.Trinity] cluster=136203_TR5414-c1_g1_i1.fna evidence:transdecoder
ATGGTACTCAATATATTTGTTTTGCACAAAAGTACTACAAACTCTACAGTTCAGCTCGTATACAGATCACACCATCCTAATATTGCACAAATTCCTGTATCGATACAGAGTATTCATAATCCTACTTGTGCTATTGGAAAGAACAGCCAGAGTCTTCAATGTGCCAAGGTCTGTACTCTACAAGTTGAACACCGAGATGCACAAGGAAGGGAGCAGTGA
>TR2402|c1_g1_i1 [SBCC073_fLF.Trinity] cluster=136205_TR5830-c0_g1_i1.fna evidence:transdecoder
ATGAAGAGAGCACCTGAAGCACAAGAGCGGAAATTAGGTAATCAAGGTGATGAAGCTGGTCGCGCCGATGATAATACTCCGACGCCATGGCTAAAGCTGGGGATTGATGCATTGAGAAGTGAAGCAGCTAAGCCTCCAGAGGCCAAATCTGTGGCCACCCCTCAACGGACGTTCTCC
>TR27246|c0_g1_i1 [SBCC073_fLF.Trinity] cluster=136207_TR6072-c0_g1_i1.fna evidence:transdecoder
ATGTTACTTCCTCGTGAGATCTATGCAGTTAGCATTTTTCTAAACATAGGGACATCTCAGGATTACTTTCTATTTGCAATAGGTAGTTTTAGAAAATCTACCTTTGGAGTTTTGCTTGGTAAATTAGTTAAGGACTTTCAGTGCCTATCAATTGATCTTGAAAATGAAATTGGTCAGCCCTTCTCTCCTCGACAACTTATTTTATTAAATATGGTCAACTTCCAGGCCAGTCAATGCAACAGTTCTGTTTACATATAA
>TR3606|c0_g1_i1 [SBCC073_fLF.Trinity] cluster=13625_TR16641-c0_g1_i1.fna evidence:transdecoder<blastx match:sp|A2AKX3|SETX_MOUSE PF13086,
TCCCAGGTGAAGAAAATACCCAAGACTTTCTCATCGCTGGAGCATTACTTGGATTCGTTTGCCGAGCCATTGGTCGAGGAAGTACACGCGGACGTCCTCTCTGCATTCGAGGGTTACCATCAAGCACCATTCGTTCAGGTAACCAGGATGCTGAAGCTCGAGCAGGAGCAAGGCAAGAAGTCCCCGGCCTTCTTCTGTTTCCTCGCTGCACGGAGAACATCGTACGCTCCCGTCAAGGACGACATCGTTCTTGTCTCCTCCTCGAGAAAGGGAAAGCACCCGTCATCCTATGTCCTGGGTTCGGTTTGCAAGAGCTGGGAAGACGACGAGGATTTCCCTGCTGACTGCTTCATCGTCAGGCTGTCGACGTCTGTTCCGCCCGTGGAGGTCGAATCCAAA…
>TR4794|c0_g1_i1 [SBCC073_fLF.Trinity] cluster=136279_TR16308-c0_g1_i1.fna evidence:transdecoder.blastx match:sp|Q940A6|PP325_ARATH PF13041,
CGCAGTGGTATTGCCCCTGACAAGTACACCTACGCCACGGTTATCTCTGGGTGGTGCAAGGTCGGGAAGGTCGAGGAAGCAGCCAAGGTGTTCGAGGAAATGCTGGCTAAGGGAGAGGTGGAGCCAAATCCCATGATGTACAACTCGTTGATAGGTGCATACTGTGACCGGGGAAATCTGGAGGCCGCGCTGCATTGTCGGGAA
>TR35602|c0_g1_i1 [SBCC073_fLF.Trinity] cluster=136329_TR20961-c0_g1_i1.fna evidence:transdecoder
ATGATTACTTGTGTGATCATGCACAATATGATCGCAGAGGATGAGCGTCCGGAAAGTCTCCATGATCAAGGGTTTGAGTTTCAGGATGATAATGTGGTGCCTCGGCATGACGGAGGAGCGGCATCGTTTACACAGTCCATCCAATTTCATCATGAAATGCGTGATTGGAAAACTCATATTCAGTTCCAAGATGATTTGATT
>TR28485|c2_g1_i1 [SBCC073_fLF.Trinity] cluster=136332_TR21327-c0_g1_i1.fna evidence:blastx match:sp|Q60E70|COBL3_ORYSJ
CTGCTCACGGTAGTGCTCTTCTTCTCCGCACCGGCCACCACAGATTCTAAAAAGGCTGCTGTGGAAAAGCTGTTGTGGAAAAGCTGAAAGCTGGAAAATTGAGAGGCTTATGATTCCCTGGATCCAAATGGCAACATCACCATAAAATGGGATATTATTTCGTGGACTCCTGATGGCTATGTT
>TR8773|c0_g1_i1 [SBCC073_fLF.Trinity] cluster=136346_TR23132-c1_g1_i1.fna evidence:transdecoder
ATGCAGAAAAGGCTATTTTACAAAGAACAAAATGCAAGCTCGTGCCATCTTATCTTTCATGTAGAAGTAATATTTACAAGTGTACATGATTCCCCTTCTATACATGACGTGGCGGCAATGTTCGCATTCCAACCCCCGCAGATCAAGAGAGCCAATCATCGCACTCCATGGTCACCACTGATAAACAAGGGCACAGAGATCCACAAGTACATCTCGTTATCCTTTTCTATCACCAAACGGTCCGCGATACCTGGGCTTCAAACTAGAGACGCAGTGTCCCACCATAATGTTGAGTGA
>TR2227|c0_g1_i1 [SBCC073_fLF.Trinity] cluster=136354_TR24364-c0_g1_i1.fna evidence:transdecoder
ATGAAGGCCTACACATGCATGTTCTTATTGGAGTTTGTAAAACTGGCACCACAGTGGTTGCGGGCATACGGCCAAGCAACTAACATTCTGGTTTTGGTTATGAGCTTGAGATGCTATCATGTAGAACCTGTGAAGCTCCTGGTTTTCAAGACATCGCTGTGCATGCCCTTATTTAAATTTTCTAAAATTAGTATTGAATCACTTGGTTACTGGCTATGA
>TR2481|c2_g1_i1 [SBCC073_fLF.Trinity] cluster=136364_TR25481-c0_g1_i1.fna evidence:transdecoder
ATGTATACATGTCGAGCCGATATGCATCTATTTGGTGTTATTTCTGTTTCCTGCATACCATTCATTTTGGAAATTCAGATTCGGCAGTTCTGCACTAGCATATATACATGTCGAGCCAATATGCATCTAGTTACATGTCTCATTGCTAGCTGA
>TR17171|c0_g2_i1 [SBCC073_fLF.Trinity] cluster=136367_TR25746-c1_g5_i1.fna evidence:transdecoder.blastx match:sp|P23957|VATL_AVESA PF00137,
GCTCCCCCGCCGGCAGCCATGTCTTCCGTCTTCAGCGGCGACGAGACCGCCCCCTTCTTCGGCTTCCTCGGCGCCGCGGCGGCCCTCGTCTTCTCCTGCATGGGCGCGGCGTACGGGACGGCCAAGAGCGGGGTGGGGGTGGCGTCGATGGGGGTGATGCGGCCGGAGCTGGTGATGAAGTCCATCGTGCCCGTCGTCATGGCCGGGGTGCTCGGGATCTACGGCCTCATCATCGCCGTCATCATCTCCACCGGGATCAACCCCAAGGCCAAGCCATACTTCCTCTTCGACGGCTAC
>TR12151|c0_g1_i1 [SBCC073_fLF.Trinity] cluster=136438_TR35692-c0_g1_i1.fna evidence:transdecoder
GCTGCAGAGTTTCCTGTTCCCGGCCAAGCAAAAGAAGCCGTCGCTGTTCGCTCGCGTCACGCCGGCCGTGCTCCACAAGCAGCAGGTAGACATGAAGTTAGACATGAAGTTAGACATGAGGTTCCTCCCCAAGTTGCCAAGGTAGCCACCCACACAAGCAGCAGCAGCAGCAGGGATATGTTATGTCATTTAGCTTACTTTAACTAA
>TR26512|c0_g1_i1 [SBCC073_fLF.Trinity] cluster=136440_TR36457-c0_g1_i1.fna evidence:blastx match:sp|P92519|M810_ARATH PF07727,
TATCTCCTAGTGTATGTACATGACATTATCCTCACAGCAAACTCACCCCACACACTTCACTCCGTTATTGCGCCCCTCAAGTCCGAATTCTCCATGTCCGACTTGGGCGACCTTCACCACTTTCTTGGGATTAATGTCACACCCAACTCCTCGAGTCTATTCTTGTGCCAACAACAGTAT
>TR81|c0_g1_i1 [SBCC073_fLF.Trinity] cluster=136444_TR613-c0_g1_i1.fna evidence:transdecoder
ATGAATAAGGGGAATGAGCACCTGCCTTCCACATGGTTATTGCATCTTCAGTTTCCTCGGACAGAGATAATGCAAATTATTTTTATCACGGACACGGGAACAAACATCAAAGTAAGCAATGTTCTGTGCCCACCATCAAATGTTGCCCCCACCACAAACTTAGAATGGATGGCTGCGGACCGTATCCCAAGTTGGCTCAGGTCGGCGGCAGCCTAG
>TR29921|c0_g1_i1 [SBCC073_fLF.Trinity] cluster=136462_TR3189-c0_g1_i1.fna evidence:transdecoder
GTCAGGTTTCTTTTCTCTGAACCCCTGACAGACCCCTCCAAATCTGATGACATGTGCTCAGTAGCCACAGTGCCACTGAACACTGGTGGTAGTACGTGGCACTGCATGGTTGCCATGTCGGGTGATGCATCATCGTACATCGATCACCCTCAGATCACAAAGCTGCTAGCGATGCGGCCGGTCGAGCTGCCCGGTGCTTTTGCTTGCCAGCAGCAAACTTTAATTCCTACGTACTGTATAAACAGTGAATTCTGTCAGGGTTAA
>TR19821|c0_g1_i1 [SBCC073_fLF.Trinity] cluster=136473_TR4659-c0_g1_i1.fna evidence:transdecoder
CATACAATTTTATTCTTTGCTCTGCACTACAGTTCATTTATCTATAGCACTAAATCGACTGAGCTATTACTGCTCCTGGTCTCCCTCACTGTTACTGCTGACCTTCCATTTGTTGTTGTTGATGAGTTTAGATCTACTTCCCGGCAGTGA
>TR215|c0_g1_i1 [SBCC073_fLF.Trinity] cluster=136490_TR7341-c0_g1_i1.fna evidence:transdecoder
ACTACCCAACAACACTTGGCAAAGAAAAAGGTTGACAGATCAGAATGCAGACACAGAAAGTCTCAGACAGTGTTAAGACTAAACAATTCTCACATGAAAGAGGAAAAAATGCAATGTGCCCAGGGGTCATTGCATAATGTGATAGAAGATTGCACTACGATGTTATTCTGGTCAATTTGTATATGTGCTTCATTGTGGCAAATGACCACAGTGAAAAGGTGA
>TR10277|c0_g1_i1 [SBCC073_fLF.Trinity] cluster=136523_TR11743-c0_g1_i1.fna evidence:transdecoder
AGTACAAGTGTTCAACACAGTGCGAGCAGCCAATATCCTCTGCATTCTGCAAGAGGTTTTCCATGTTCATATACTGCTAGTTACAGCTTACATATAAATAGCATACTCTTCCATTTCATCCAAGGGAAAGTGTCTGTCGATTCGTTCCTCTGGATGAATCATTCTCCTTGTGTGTTGTTGAATTAA
>TR24565|c0_g2_i1 [SBCC073_fLF.Trinity] cluster=136539_TR15349-c0_g1_i1.fna evidence:transdecoder
GCCGGTGCCGGTCTGTCGCTGTGGCTGTTGCCCGCCGGTGTAGTACGTGCTGCTGGCTTTGTTGCCGGAGGTATCCGCGTAGAAATGCATTGGATTGTGAGGCTTCCGCCGCCTCCTCGGCGCGGTCCTCCTCGAGCAGCAGACGCAGGCCGCGATGAGGAGCGCGAGGAGCATCGCCGCCCCGGCGACGGCGAAAATGATCTCGGCCGTGGTGTTGGAGCTGACACGGTGCGCAGAAGGCGGTGA
>TR30104|c0_g3_i1 [SBCC073_fLF.Trinity] cluster=136542_TR16171-c0_g1_i1.fna evidence:transdecoder
GCGCCGCCGACAGGGAACAGGAGAACGTCGAGCCGTGGGACGTCGAGAGCACGGAGGTCGCTGGTCCTGGCCATGCGGGTGCTCCCGCTAGCCCTCACTGCCGCCATCTTCTCCGGCGCCACCGCCATCGTCATCTACATCTCCGGCCTCTTGGAGTCGGACCTGGCGGCGCTTGCCGCGCTGCAGGGAGGGTTCATCAACCTTTCATGTTTGGTTGTGAGCATCAAGATGAAGATCAAATGCATGTATGTAATATGGACAGGAGCAAACACATTGATCACTTCTGCCAGAAATATTTGGAGCACAAGGTCGAGGAGCATCCTCAACGAACCAAAGTCCTCGGCCATCATCGGCAGCCACAACGCCAACCTCCATGATTTAGCCATTGGCCGTCGCAGG…
>TR42895|c1_g1_i1 [SBCC073_fLF.Trinity] cluster=136555_TR18309-c0_g1_i1.fna evidence:transdecoder
ATGTCTAGCCTCGCCTCCCCTCTCCCAAATGTTTCTCAATTTGATGCAAAATGTTGCTCGGATCAGGAGGTTCATATGGACCCTGCACTGGTTGTGTTTCTCCTCGCGTATCTCTATCTCCTTAATTTCTTGCGTGAAATTCATGCCTTAGTTTTCAAACTGAGGTGA
>TR25834|c0_g1_i1 [SBCC073_fLF.Trinity] cluster=136628_TR26031-c0_g1_i2.fna evidence:transdecoder
TGGGACAAGGCCTTCTTCACCAGCGAAGGCGTTCTGGATACCGAGGAATTGGGCATTGTGAACAACACTTTCCGTAAGTCGCATGGTTCAAGGCTACTGCCAGGAATAGCAGAGGAACTGAGGAGGTCAACCGAGTCCACTACCTCAACGCTGGACAGCGAAAGCTTTGTGCTGGAAAGCCTTGAGACAGAGCTGTTTGACAATGTCCGTGCTTCGATTCAGAGAACACTTGGAAAACCTGATAAAGCTCCAGGCGTGGCTTTTGCTAGCTCAAAGACCCCTAGGGCAACAGCAAAGGCACCTCCTGTCACAGCGAGAAATGGGGTTGATCGGATACCTCCTGTTTCCTGCAGTACTTGTTAA
>TR27655|c0_g1_i1 [SBCC073_fLF.Trinity] cluster=136636_TR26920-c0_g1_i1.fna evidence:blastx match:sp|P93401|NU2M_OENBE
AAATTCTATTTGTTCTTCGCCGCTTTGGGTTGTGGGGCTTACTTCCTAGCCTTAGTGGGAGTAGTGACTAGCGTTATAGGTTGTTTTTATTATATACGCTTAGTGAAAAGAATGTTTTTTGATAGACCTAGGACATGGATTCTATATGAACCAATGGATCGTGACAAGTCGTTACTACTAGCAATGACTTCCTCTTTCATTACTTCATTCTTTTTATAT
>TR39796|c0_g1_i1 [SBCC073_fLF.Trinity] cluster=136638_TR27050-c0_g1_i1.fna evidence:transdecoder
ATGGGATGCACTGAAACCAATACGAGTAAGAAAAATGAGCAAGAATCACATGTATGTCAACAAATTGGGAAGGGATCAGAAGCAAGAAGTTGTCCAAATGGAGCTCATCCATGGCTATCAACTCTAAGCTCCTTGCAAGTCACGCTTCACTTGTTCCTCAGCCTGCTCCCCCTCTCTTCCACCGTCCTGTCCTTCCTCGCCGCCGTCTTTGTCGACGCAGATAGTGACCTCGTCATTGCAGCCGCTTCGCTCTGGGCGCGCTCT
>TR40823|c0_g1_i1 [SBCC073_fLF.Trinity] cluster=136652_TR29089-c0_g1_i1.fna evidence:transdecoder
GTTTCATTTCAAAGTCGCGTAGTATCACTGGAGCTTCACATTTTACAGCTCTTTATTCTTTTGTACAGTTATGTAGATAAACTCCTTTTTTTCCTAGCTGGAACTGTTTGTTTTCGAAATAACAAACACTTCAATTTAGATCCTGTAAGGCATGAGCTCTCTATCTTAAATTCCATGCCAAAGCATCAGGCATTATCTCCTACCCCCTCC
>TR20602|c0_g1_i1 [SBCC073_fLF.Trinity] cluster=136701_TR33964-c0_g1_i1.fna evidence:transdecoder
ATGCAAAGTCTTGGATTTTTAAACCAGATTTTCCAGAGTTATCTATATGTTAAACCTCTTGATTCACAAGCTTTTTTTGTGATATATTTCTGCAATGTCTACGTGGTTTTCAATGTCTTATCATGTTGGGATGTGTTTAGTGTGAGTAGAACACCAGTTGATTCTAGTGGAGAAGATGATATTGTACCTAAAGAATCTACGTACCATAATAAATAA
>TR9082|c0_g1_i1 [SBCC073_fLF.Trinity] cluster=136772_TR4701-c0_g1_i1.fna evidence:transdecoder
ATTTATCATACCAGTAAGCTTAGATCCAATGCTGCAAATGATTGGCTAAATGGAACTACCATATGGAGTTGGAAGTCAGTTGACTTGATAATAACAAATCTTCATGTACCCACGGTGGCTCTTAGCCTAATAATTCTGCAAAATAAGTTTGTGAACTTTCTTGGTAACCAAAAACTATACACATCACCGCAATATTATACGTACTTCTGTTGA
>TR18931|c0_g1_i1 [SBCC073_fLF.Trinity] cluster=13682_TR15970-c0_g1_i1.fna evidence:transdecoder.blastx match:sp|A9UL13|RBR1_WHEAT PF01857,PF08934,
GCAGGAGGAGAAACATGCGCAGAGACAGGAATAGGTGTATTCTTGAGCAAGATTACAAAACTTGCAGCCATTAGAATCAAATGTCTCTGTGAAAGATTGCAACTTAGTCAGCAAATTTTGGAGCGAGTATACTCCCTTGCCCAGCAAATTATCAGCCAACAAACCGCTCTCTTTTTCAACAGGCACATTGACCAGATCATACTGTGCTGCATATATGGAGTTGCAAAGATATCTCAACTGGCCCTTACCTTCAAGGAGATTATTTTCAGCTACAGAAAACAGTCTCAGTGCAAGCCACAGGTTTTCCGTAGTGTTTATGTCAATTGGCCGTCAAGGAGCCGCAGTGGGAAAATAGGAGAGGACCATGTTGATATCATCACTTTCTACAATGAAGTATTT…
>TR23380|c2_g2_i1 [SBCC073_fLF.Trinity] cluster=136850_TR16646-c0_g1_i1.fna evidence:transdecoder.blastx match:sp|Q8L3X8|SRC30_ARATH
CCAAGGAGGGGATATGGTGGCAGCCCCCCGCACCGCAGCCCCCCAAGGAGGGGATATGGTGGCAGAGGTAGAAGTCCCCCAAGGAGGGGATATGGAGGACGGAGGGAGCAGGGTTCAGGAAGCCTCTTGGTCCGCAACATCCCATTAAGCTGCAGGCCGGAGGATCTTAGAGTTCCTTTTGAAAGGTTTGGTCCTGTTCGGGATGTGTACCTGCCA
>TR6690|c0_g1_i1 [SBCC073_fLF.Trinity] cluster=136878_TR19490-c0_g1_i1.fna evidence:transdecoder
ATGACCTCGAGGCGCAGCCCCGAGGGGAGCCAGCAGACCCTCACCCCAGGACAGGCGTTGTGCGAAGCGGCACTACCGAAGTGTATGGATGGTTGGCTTAGCCCTGGTATGCATCTTGCAAGGCGCATCGAGCATCTGCTCGAAGGTGAGCTTGGGTTGCTAGGAGTTTTTGCCGGTCCACTGTCGCTGAGCACCGACTTGAGTAGTCGGCTGCTCTTCCTCCACGTTGGCCACCTGCTTGCTTACAAATTCTTAGCAACCAGCATAAAACTTGACCCATGA
>TR19058|c0_g1_i1 [SBCC073_fLF.Trinity] cluster=136883_TR19957-c0_g1_i1.fna evidence:transdecoder
ATGCATCTTCATAGGATATCCAAAACAGTTGGGTACATCTCCTATCTCAGATCCGAAAGCAAAGTGTTTGTTTCTAGAAACGGATCCTTTCTCGAGAAAATGTTTCTCTCGAAAGAATTGAGTGGGAGGGTAGTAGAACTTGATGAGGTTATTGAACCATCACTTCAACCAGTGTGTAGCAGGGCATAG
>TR17979|c4_g1_i1 [SBCC073_fLF.Trinity] cluster=136922_TR24819-c1_g1_i1.fna evidence:blastx.transdecoder match:sp|Q96254|GDI1_ARATH PF00996,
GGTGTTACATCAGAAGGTGAAACCGCAAAATGCAAGAAAGTTGTCTGTGATCCTTCGTACTTGACCAACAAGGTCAGAAAGATCGGCAAAGTTGCACGTGCAATTGCTATTATGAGCCATCCAATCCCAAATACAAATGAGTCCCACTCAGTCCAGATTATTTTGCCACAGAAACAACTTGGACGCAATTCAGACATGTATGTCTTCTGTTGC
>TR1800|c0_g1_i1 [SBCC073_fLF.Trinity] cluster=137001_TR33927-c0_g1_i1.fna evidence:transdecoder
TCCCCTGATCGTTTCCTTTTCTTTGCAAACACAAATCCTCAACAAGAAAAAGTGCAAATTCTAGAGGAAAGATCTGAATTCAGCAGCAAAAAAGCTGGAGTTAAGGCAGAGAGAGAGGAAATATATCTCACCACACTAACTGGCTTCCATGGTGTTCCCTCCGCCGGCTGCATACCTAGATCCGCCTAA
>TR30426|c0_g2_i1 [SBCC073_fLF.Trinity] cluster=137054_TR3952-c0_g2_i1.fna evidence:transdecoder
ATGCTTCATGATTTTGGTCAGCCCAATGCTGCTGGCGATAGGCAGCAGAAATTGCACTCCATCCTCATGTCCATGGATGTATTTTTCTTCCTTTTTGGCATATGTACTGTAGCAGAAGACTATATAGACTTAAAATGTAAGAAATTGAATAAGAGTGTTTGGTTTGTGCCAAAACCAACACTACCCCAAACTTGGCTAGCCAAGGATTAG
>TR5396|c0_g1_i1 [SBCC073_fLF.Trinity] cluster=137056_TR4205-c0_g1_i1.fna evidence:transdecoder
ATGTGCTCACAACGGTCCATCGCAGTACAAATTGGGAATTTGGTTATTAATACACACGAGCTTGAGCGTTTATCTGCTGATACAGAAGTTTTTCTTCTACTTTACATATACAGAAGCAAAGAATCGTATTCCTCGACTTCCGTTGCCCCCAGTTTTGTGCCCCAGCAGCCAATTGGCCGGGCACTGGCACTGCTTTTTTTGTTCTTCTGA
>TR5096|c0_g1_i1 [SBCC073_fLF.Trinity] cluster=137076_TR7688-c0_g1_i1.fna evidence:transdecoder
CCTAGCGAAACCAAAGTATCAAACATGTCCTGCTTCTATCCGGCTAACAAGGTGTTTTCCACCACCTCAACTGTCCTATTGCTGCCATACATTGAATATGCTTCCGTTGACCAGGTTTGTGCACGCGATATGGATATTCGAGGAGCACAGCTCGCAACCTTCAGCACCAACAACATGCGATTCGATTCACAGGGCACCAGCGTGTGTTTCATACCCTTGCACGATGGAAGGTTGACGAAGGGAGCACAAGGTAATGATACATGA
>TR22412|c0_g1_i5 [SBCC073_fLF.Trinity] cluster=13708_TR32321-c0_g1_i1.fna evidence:transdecoder<blastx match:sp|Q3ED78|C3H7_ARATH
GATGTTGAGAAACATGGTGAGATGGTTCTCTTGGGTTTGCACTCTATTAGCTCAACAAATGTTGTAGATCAACATGATCATCAAATGGTGGATATTCCTGTGGGTAACCCAACTGAACCTGCTATCCCAGCTGTAGAATCTATTGATGTGATGGATGCAGAGCTACTTTCTCCTCAGGTATCTGTTGAGCCGGATAATACCTATGACAGTAATAAAGGAATCAGTGGCGATGTTGAGAAACATGGTGAGGTAGTTCTCTCTGGTTTGCACTCTATTAGTTCAGTAAATGCTGTAGATCAACATGATCATCAAATGGTGGATATTCCTGTGGGTGGTAACCCAATTGAACCTGCTATCCCAGCTGTGGAATCTACCGATGTGATGGATACAGAGCTTTCT…
>TR22412|c0_g1_i2 [SBCC073_fLF.Trinity] cluster=13708_TR32321-c0_g1_i1.fna evidence:transdecoder<blastx match:sp|Q3ED78|C3H7_ARATH
GATGTTGAGAAACATGGTGAGATGGTTCTCTTGGGTTTGCACTCTATTAGCTCAACAAATGTTGTAGATCAACATGATCATCAAATGGTGGATATTCCTGTGGGTAACCCAACTGAACCTGCTATCCCAGCTGTAGAATCTATTGATGTGATGGATGCAGAGCTACTTTCTCCTCAGGTATCTGTTGAGCCGGATAATACCTATGACAGTAATAAAGGAATCAGTGGCGATGTTGAGAAACATGGTGAGGTAGTTCTCTCTGGTTTGCACTCTATTAGTTCAGTAAATGCTGTAGATCAACATGATCATCAAATGGTGGATATTCCTGTGGGTGGTAACCCAATTGAACCTGCTATCCCAGCTGTGGAATCTACCGATGTGATGGATACAGAGCTTTCT…
>TR22412|c0_g1_i1 [SBCC073_fLF.Trinity] cluster=13708_TR32321-c0_g1_i1.fna evidence:transdecoder<blastx match:sp|Q3ED78|C3H7_ARATH
GATGTTGAGAAACATGGTGAGATGGTTCTCTTGGGTTTGCACTCTATTAGCTCAACAAATGTTGTAGATCAACATGATCATCAAATGGTGGATATTCCTGTGGGTAACCCAACTGAACCTGCTATCCCAGCTGTAGAATCTATTGATGTGATGGATGCAGAGCTACTTTCTCCTCAGGTATCTGTTGAGCCGGATAATACCTATGACAGTAATAAAGGAATCAGTGGCGATGTTGAGAAACATGGTGAGGTAGTTCTCTCTGGTTTGCACTCTATTAGTTCAGTAAATGCTGTAGATCAACATGATCATCAAATGGTGGATATTCCTGTGGGTGGTAACCCAATTGAACCTGCTATCCCAGCTGTGGAATCTACCGATGTGATGGATACAGAGCTTTCT…
>TR22412|c0_g1_i3 [SBCC073_fLF.Trinity] cluster=13708_TR32321-c0_g1_i1.fna evidence:transdecoder<blastx match:sp|Q3ED78|C3H7_ARATH
GATGTTGAGAAACATGGTGAGATGGTTCTCTTGGGTTTGCACTCTATTAGCTCAACAAATGTTGTAGATCAACATGATCATCAAATGGTGGATATTCCTGTGGGTAACCCAACTGAACCTGCTATCCCAGCTGTAGAATCTATTGATGTGATGGATGCAGAGCTACTTTCTCCTCAGGTATCTGTTGAGCCGGATAATACCTATGACAGTAATAAAGGAATCAGTGGCGATGTTGAGAAACATGGTGAGGTAGTTCTCTCTGGTTTGCACTCTATTAGTTCAGTAAATGCTGTAGATCAACATGATCATCAAATGGTGGATATTCCTGTGGGTGGTAACCCAATTGAACCTGCTATCCCAGCTGTGGAATCTACCGATGTGATGGATACAGAGCTTTCT…
>TR22412|c0_g1_i4 [SBCC073_fLF.Trinity] cluster=13708_TR32321-c0_g1_i1.fna evidence:transdecoder<blastx match:sp|Q3ED78|C3H7_ARATH
GATGTTGAGAAACATGGTGAGATGGTTCTCTTGGGTTTGCACTCTATTAGCTCAACAAATGTTGTAGATCAACATGATCATCAAATGGTGGATATTCCTGTGGGTAACCCAACTGAACCTGCTATCCCAGCTGTAGAATCTATTGATGTGATGGATGCAGAGCTACTTTCTCCTCAGGTATCTGTTGAGCCGGATAATACCTATGACAGTAATAAAGGAATCAGTGGCGATGTTGAGAAACATGGTGAGGTAGTTCTCTCTGGTTTGCACTCTATTAGTTCAGTAAATGCTGTAGATCAACATGATCATCAAATGGTGGATATTCCTGTGGGTGGTAACCCAATTGAACCTGCTATCCCAGCTGTGGAATCTACCGATGTGATGGATACAGAGCTTTCT…
>TR31730|c0_g1_i1 [SBCC073_fLF.Trinity] cluster=137092_TR9456-c0_g1_i1.fna evidence:transdecoder
CCAAACATTTCTAAAATGAGGTACTACTGCTACTACCACCACATTGTGAAATGGTCCTATTTCCTGGCTAGATGTACTGCTGCCAGTTTGAACTGGTGTGCTGCATGTACTTGCCATGAGGAAAGGGTTGCGTGCGGTGCAGACAGTGTCAGAAGAATAGATCGGTCACAGAAGCTTCCTATCCAGCAAAACCTGACACAGATGTCTGTGGAGCCTGCACATACCTGCTCCTCATTAACTGGG
>TR1665|c1_g1_i1 [SBCC073_fLF.Trinity] cluster=137107_TR10442-c0_g1_i1.fna evidence:transdecoder
GAGGGCGGTGTTATACCTATCTGCAGGTTCAAAAATGAAATGCTAAAAACAGCTCATTTTTCATGGAAGAGAAATGATAGGAGTGACACAATGAAGAACCTTAGCAGTAAGTTAAGGTTTGGCTGTCTAGAAAATAGAAATACGATCAAGAATTATTTTTCTTTCAAAACTACCAAAACCCTTCCAATTTCCACTGTGTGGGCAATATATAATCAGATTATTTGTTTTTCATTCAACCAGCATAAACAATGGAGAAGTGGGAACAGTGCCAACTGA
>TR15093|c0_g1_i1 [SBCC073_fLF.Trinity] cluster=137210_TR21822-c0_g1_i1.fna evidence:transdecoder
GCTGGTGCAGTGCTTCGACTGGGAGGTGCCAAATCCGCCGCTGGACATGGAGGAGGAGGCGGGGCTGGTCACCGCGAGGAAGGAGCCGCTCGTGCTCCTACCCACGCAGCGCCTCTATCCACTACCCCTTCCTTGAATGCTTCCATGCATCCATCCATGAACTTTGGGTCCTAG
>TR32351|c1_g2_i4 [SBCC073_fLF.Trinity] cluster=137213_TR22291-c0_g1_i1.fna evidence:transdecoder
ATGTTAGGGGCTATGGATGGGAATAACCTGCGCGCTTGTCGTTCAGACGGTGTTGTTCATGTCCATTACTCTGCGCACCAACTGGGACAAAGAAGCTTTCAAGGCCAGGGAAAGGGTTTCCATTACTCCCCTACCCCTAGACTTAGCGACATGATGATACACACAAAGTGCACAGTTTTCTCTACCAGTGAGATGTGCAGGGAA
>TR2866|c0_g1_i1 [SBCC073_fLF.Trinity] cluster=137216_TR22483-c0_g1_i1.fna evidence:transdecoder
GTGGTTCCTCCACTGCAACATAGGCTTCTAAACAAATTCAGATCTCACCTACCAGGGGCTTATGTTGTACTGCACTACTACATGAACTTCAAGAACCACCATTGCCGTCAACCAAACTATGTGTTATCAGCTCCATATCACAATGGTTTCGATCACTGA
>TR18010|c0_g1_i1 [SBCC073_fLF.Trinity] cluster=137232_TR24539-c0_g1_i1.fna evidence:blastx.transdecoder match:sp|A2WLR5|HOX29_ORYSI PF08670,
TCGCACCTCGTGCCGCATGGAAGCTCTCGTCTCGCCCCCCCTGTTACCCCGGAGGCGGCCACGCTCTCCCGATGGATTGTCCAGAGCTACAGGTTTCACTTTGGGGCCGAGCTCATCAAACCTGCAGACGCTAGCAGCGGCGAGTCAGCGCTCAAAGCCCTCTGGCACCACACCAGCGCCATACTATGCTGCTCTCTCAAGGCGATGCCGGAGTTGACGTTCGCGAACCAGTCGGGGCTGGACATGCTGGAGACGACGCTGGCGGCGCTCCGGGAGATCACCATGGACAAGGTGCTGGAGTACGAGCAGGGGGGGAAGGGCCTCCTG
>TR9156|c0_g2_i1 [SBCC073_fLF.Trinity] cluster=137239_TR25047-c0_g3_i1.fna evidence:transdecoder
AGAAGAGTTGATATGAACATGGCATCCCCTCATCTGATACATGGGGACAGGAGAGTCGATATGAACATGGCATCACCACACCTGATACACGGAGACAGAAGAGTTGATATGAACATGGCATCCCCTCATCTGATACATGGGGACAGGAGAGTCGATATGAACATGGCATCACCACACCTGATACACGGAGACAGAAGAGTTGATATGAAC
>TR30505|c0_g1_i1 [SBCC073_fLF.Trinity] cluster=137272_TR27382-c0_g1_i1.fna evidence:transdecoder PF00931,
CCCTTAGTTTCTCAGCACAAGGGAAGTAAAGTTTTGGTGACTTCTCGACGGGATACATTTCCTTCCGCTCTTTACTGTGAAAAGGTGTTCCGTTTGGAAAGCATGGAAGATACTCAGTTCTTGGCACTCTTCAAATACTATGCCTTCACTGGAGCACAAATCAGAGACCATCTTTTGCTTGAAAGGCTAGAAGCGATTGCAGCGGAGATAGCTAAAAGACTTGGACAGTCTCCTTTGGCTGCAAAAGTTGTTGGTTCCCAGTTGAAAGGGAAAATGAATGTC
>TR39082|c0_g1_i3 [SBCC073_fLF.Trinity] cluster=137277_TR27770-c0_g1_i1.fna evidence:transdecoder
ATGAGACAGCAACGTTATGTTTTAAGGACAGATACACATACTGTTATATGGAAAATCAAGGTACAATCAAGTGGTCATCCAACACATCGGCTTAGAAAAAGAAAACAAGGCACACTTCCTCAAAATTCAAGGTCATCTGGATATTTTAGATCTGCGAGGAAGTTGAATGAGAGAAGTTGCAATCATGATGCTGGATATATTGAAAACAGAAAATAA
>TR27856|c0_g1_i1 [SBCC073_fLF.Trinity] cluster=137278_TR27862-c0_g1_i1.fna evidence:transdecoder.blastx match:sp|Q6L538|CSLC7_ORYSJ
CCCGTGCCCATCGCCGCCGACAAGGACGACGTCGAGGCCGGCGACGAAGACTTCCCCATGGTCCTCGTGCAGATGCCCATGTGCAACGAGCGAGAGGTCTACCAGCAATCCATTGGCGCAATTTGCAACCTGGACTGGCCAAGGTCAAACTTCTTGGTGCAGGTGCTGGATGATTCCGATGATGCTACCACTTCCGCGCTCATCAAGGAGGAGGTTGAGAAATGGCAGCGGGAGGGCGTGCGCATAGTATACAGGCACCGGGTGATCCGTGACGGCTACAAGGCCGGAAACCTCAAA
>TR4504|c0_g1_i1 [SBCC073_fLF.Trinity] cluster=137347_TR35209-c0_g1_i1.fna evidence:transdecoder
ATGAACCTTAATGCATATGTCTACAAGTGTCACATAACCATACTTATAGTTCGAATCACCTGTTTGGAAAAATCTGTAATAATGCCAAGCTTTTATTATTCTTCTGTGTTGGAATCTGAGATAACTTTAATATACTCCCTCCGTCCGGAAATACTTGTCGTAGGAATGGATGTATCTAGA
>TR36783|c0_g1_i1 [SBCC073_fLF.Trinity] cluster=137366_TR657-c0_g1_i1.fna evidence:transdecoder
ATGAATCTGTATCAAAATTCTGACTCAACAAGATTGTCTGTATGTATGTATGTACACCACTCCTCCCGCGCCGATCAGACGACGGCCGCGGCGGCAACCAGCAGGGGAAGCAGCAGCACCTCCAGGGAGAAGGAGGAGGGTCGGTTGCCGCCTGAGCCTGCCTGCCTCGGCGTCACCGGCACCGCC
>TR39465|c0_g1_i1 [SBCC073_fLF.Trinity] cluster=137440_TR8966-c0_g1_i1.fna evidence:transdecoder
CCTCAACATGTTATGCTCATACATGTTGCTGCAACAGCATGCAAACATGGGGTTGGCTTTAATCTTAAAACAGACTATGAGCCCACTATATTCATTTCTGATGCTTTTCTAATTGAGACACTTTCTGCATCAGGAAAGCTGGGGTTCTACATATTCTTGTACATAGGACCAATTGATACCTTTGCAGTGCTTATGTATAATTTCTGTTCTTGTCCCAGTGTGAAATAG
>TR2107|c0_g2_i1 [SBCC073_fLF.Trinity] cluster=13745_TR28492-c1_g1_i1.fna evidence:transdecoder
ATGCAAAAGATGGTAGGACCATCCGACTCCTCTTCCACAGATCAGCTGGAGTTCACCTCCCTGCAACTTGATGTCCAGATGATGCAGAAAAACAGAGAGCAGAATCGGCTAGAGTTTGATGAGTTGAGAGATTTTGTGCATGATAATTTTCAGTCTCTGCACAAGACCCTTGGTGACCTGCAGAGTTACTTGTCCACTTTCATCTCTGCTTTTCCCAAACCAAGAGAAGTGCAACCCATCCCTCAGGATGTTCCCCAAGCCAGCACCATTGCTCACACAACACGAGGCACTGTGAACAAGTTCCAGGATGCTCGACAGTCCCCTGCTATTGTGGGTTCTGCTACTTTGGTGGACAAAAACACTGGTAAGGAACTTAATTTGGATGGTACTCACAAGCTT…
>TR2107|c0_g2_i10 [SBCC073_fLF.Trinity] cluster=13745_TR28492-c1_g1_i1.fna evidence:transdecoder
ATGCAAAAGATGGTAGGACCATCCGACTCCTCTTCCACAGATCAGCTGGAGTTCACCTCCCTGCAACTTGATGTCCAGATGATGCAGAAAAACAGAGAGCAGAATCGGCTAGAGTTTGATGAGTTGAGAGATTTTGTGCATGATAATTTTCAGTCTCTGCACAAGACCCTTGGTGACCTGCAGAGTTACTTGTCCACTTTCATCTCTGCTTTTCCCAAACCAAGAGAAGTGCAACCCATCCCTCAGGATGTTCCCCAAGCCAGCACCATTGCTCACACAACACGAGGCACTGTGAACAAGTTCCAGGATGCTCGACAGTCCCCTGCTATTGTGGGTTCTGCTACTTTGGTGGACAAAAACACTGGTAAGGAACTTAATTTGGATGGTACTCACAAGCTT…
>TR18809|c0_g1_i1 [SBCC073_fLF.Trinity] cluster=137530_TR21134-c0_g1_i1.fna evidence:transdecoder
AGGCCTTGGTTTCTAGGAGCGGCATTTGTTCGATTTTGGCCGGTCCTACTGACCATCTACACATCATTCATCTGTTGTTCTTCGGTTGCCGTTATTGTTTCAGAGAAGATGATCACCACTAAGGCCTGCTTAGATGTTCTGTCCTTACCAGTTGCAGTTCTCCTTCTCCTTTATGGCATTCAGCGCAGCCATGATGAAGAGGGTTATGGAGGAACCGGAAATGGTTTACACAAACCCCTGAATACCGAGATAGACAGTGATGTAGCTCATTCTGAGACTCAGATCACTCCCTTTGCTAAAGCTGGTTTTTTTCAGCAAGCTGACATTTTGGTGGTTGCATCCTCT
>TR24686|c0_g1_i1 [SBCC073_fLF.Trinity] cluster=137654_TR35112-c0_g1_i1.fna evidence:transdecoder
ATCCTATCTCACCTCAAGAAAGAAGAGGAACTCGCTGAAATGGAGTTCCAGCAAGACTTCGATTGGTCCTGGCCGCCCAAGAAGAAGTTCAAGAAAGTTCCAGTTCCTAACTTGGTGGCCAGTTCATATTTTTCATCGCTCACAACTAATGAAGCTGAAGATCTTGACGACACACCTGTGACGAATGACCCCAACAACGCTGGCGCTCCTCCTCCACCAAGAGGTTGA
>TR40381|c0_g1_i1 [SBCC073_fLF.Trinity] cluster=137694_TR3615-c0_g1_i1.fna evidence:transdecoder
ATGACCCCAGATATGCAAAATCAGGATAAGAGGCCAAAGACATGGCAATACTGCAAAAGACTAGACAGACAAATATTCATCCAACGCAAAAAAGAAGTATCTCGTATCAATCACTCTGTGGTCCTACTCTTAACACGTCTTGCAACTAGTACAGTTCATGGTCCTATGCTAGCTGGAGCCAGTCGTACAATTGCTAGCACTTGA
>TR30138|c0_g1_i1 [SBCC073_fLF.Trinity] cluster=137695_TR3752-c0_g1_i1.fna evidence:transdecoder
AACATCTTTGCCAGCAGGTACAGTAGAAATATGTCAATTAAATGTTACGATGCAATTTATGTTCCCATGCAGCATTGCAGCGTTAGCAATCCATTTCATTATGAACTAGACAGATGCAGTCCACTAACCATTCATCTGAAGGTGTTTGCTAGCACACGTGGCTCAATTGTCAAGCCAGCAAACACATACAGGCACATAACTGATCAGCACCGTTAG
>TR73|c0_g2_i1 [SBCC073_fLF.Trinity] cluster=137698_TR4612-c0_g1_i1.fna evidence:transdecoder
CTCGGGGAGGAGGGAAACCATGGCCTGGTTGAGGCGGTGAAATCCTCTGCCCCTCAGCTGGTACAGCTGGTGGAAGACAGCGATGACGTCGTGCTTAATGGTGCCCCAGCAGGCACGGAGAAACTCCGCGGTGAAGCCATCCGGTCATGGCGCCTTGCGCACCGGCATGCGCTTGATCGTGCCCCAGATCTCCTCCTCCGTGAACGGAGC
>TR40770|c0_g1_i1 [SBCC073_fLF.Trinity] cluster=13770_TR10796-c0_g1_i1.fna evidence:transdecoder
GGAGAGCGGCCTCGTGAGCTGGAGATGGAAGGGGAGGCGAGCGGCAAGACTGGTGAATCTGGAAACTGCATCGGCCATGGTGCTGACATCCAGAGGAGGAAGCAACAGGAGACAAACTCGGAGATTGAAGCAGCCAAGAAGAGGGGTCATGCTGCGGCATTGATTTCCGCTCCTACTGACACAAAATTGGAGATGGGGGAAACTGAGGGGATGAAGGAGAACATGCTGTCGGAGATCCAGAGGAGGAAGCACGAGGGGACAACATCGGAGACTCAGTCGGCCACGGAGACGGTTAGGGCTGAGATCTACTCCTTACTCAATCTTATCTCCAAGAAAGTCACGGAGCTGAAAGCCGAGCCGAAGCCGAGGATTAGCGACGAGGTCCAGATCCACATGGAT…
>TR11527|c0_g4_i1 [SBCC073_fLF.Trinity] cluster=137730_TR9420-c1_g1_i1.fna evidence:blastx match:sp|Q6NLB1|FB118_ARATH
TGTGGGTATATTATTGCAGACATCGTGGTGCTGGAGTTCAATCAATACACGCCTGGCTCGAGATGGAGGCAGTCCCTGGTAAATCGAAAGGACCACAGGGAAGAAGGCAACGAGAGCGATGGATTCTACGGTGGAATAAGGAAGCTCCAAGACAAGGACGAAATCTCCAAGTGGAAGCAGCTATGGCCAACAGATACCCTGGAA
>TR3522|c3_g2_i4 [SBCC073_fLF.Trinity] cluster=137732_TR9768-c3_g3_i4.fna evidence:transdecoder
TACGTGCAAGACAAGACCTCCGAGATCATGCCAGGAATCAACAAGTTCTTCGCCATGTACGAGCTTTTCGCCATGTACCGTGAATGGCAAGAAGAGATGGCCAAGGAAATCAGTGGAAGGCAGTGGGATTCGTTGCTGGTGCAGAGTCAAGAGTGCTTGGAGAAGGTTGCCAAGACGGTCTCCTTCCTCGCGTAG
>TR37140|c0_g1_i1 [SBCC073_fLF.Trinity] cluster=137932_TR34950-c0_g1_i1.fna evidence:transdecoder
ATGGTGGTAGGTGCCGGACTGGTGACCGAATCGCCGTCCGAGGAGGAGCTTGGCAGATTGTTCCAGGAGACCATGGCGAGCGGCGAGCTTGATGGCGGCGGCGACGAGCTTGACGACGACGGGGAGCTGGGAGCCACGGCTAGGGCACAGAGAAGTGGAGGAACCAACCAGATGCAAGCCGAC
>TR22205|c0_g1_i1 [SBCC073_fLF.Trinity] cluster=138046_TR10259-c1_g1_i1.fna evidence:transdecoder.blastx match:sp|O82422|SPY_HORVU
CAGCCCCAAATAATGGTGAATGGCGTGACTTCACCTGAAGGTAACCAGGCCGTGAAGGCGCAGCCCCAAATAATGGTGAATGGCGTGACTTCACCTGAAGGTAACCAGGCCGTGAAGGCGCAGCCCCAAATAATGGTGAATGGTGTGAGTTCACCGCACTCCCCTTCCGGGAGATGCGAAGCAAATGGGCACAGCAGCCGA
>TR8215|c0_g1_i1 [SBCC073_fLF.Trinity] cluster=138085_TR14291-c0_g1_i1.fna evidence:transdecoder
TCTCTTGATGGTGTTGAATACAACAGAGATGACATATGCAATATGTTTGGGTGTTGGAACTGTCTTCTTGTTAATTCACTCAATTCCGAGTCCATTGAGAATATATTGCAGTTCAGAAAAGACTGCATCCGCCGACGCCATTTTGTGTCACTTTTGTTAAAAACAGCAAGAGCCTTGGGAGCTCAGGGTGGAAAGAATGAAGTTCATGAAGTTCATAGTATTTATTGG
>TR38369|c0_g2_i1 [SBCC073_fLF.Trinity] cluster=138096_TR15157-c0_g1_i1.fna evidence:transdecoder
ATTATAGTTGGGGAGAACTATAATTATTATGGTACAGAGGGAGCAGAATGCAACCTACTGCAGCACCATTTATACCTTCAGAGTCTGTCTTCTGGTCATCCAAGTCCCAGTTGGAGAGTTCTGCATGCACTAACACTGAATAACGCACATGCACAGGCAGCAGCATGCATTTCCAGCCCACCTCTGTTTCTGTTCTGCAGCATCCTCCCTGTTTTTCATTCATTTTTGCTCTCCAAAACGGCCAGTTGCTACTCTGGATACAATTTCATGACACAAGTCACATTCTGCATGCAATTTACCATG
>TR38369|c0_g1_i1 [SBCC073_fLF.Trinity] cluster=138096_TR15157-c0_g1_i1.fna evidence:transdecoder
ATTATAGTTCTCCCCAACTATAATTATTATGGTACAGAGGGAGCAGAATGCAACCTACTGCAGCACCATTTATACCTTCAGAGTCTGTCTTCTGGTCATCCAAGTCCCAGTTGGAGAGTTCTGCATGCACTAACACTGAATAACGCACATGCACAGGCAGCAGCATGCATTTCCAGCCCACCTCTGTTTCTGTTCTGCAGCATCCTCCCTGTTTTTCATTCATTTTTGCTCTCCAAAACGGCCAGTTGCTACTCTGGATACAATTTCATGACACAAGTCACATTCTGCATGCAATTTACCATG
>TR23460|c2_g1_i1 [SBCC073_fLF.Trinity] cluster=138105_TR15566-c0_g1_i1.fna evidence:transdecoder
TCCATGGGAACTTCAGTTTCACTAATCTTCACAAATGATGAATTTTTATCCATAATGAAAGGTTCTTTCTGTTGCTACTGGCATTGCTCACAAAATGATGCCTTGTGTCATAACACATATTGTGGAAATGACGCATGTATAGAAACAAAAAGTGGAGAACAGAATCCACCTGCTTACAAAACTACATTGTCCATGCGGTGGTTAGGTTTC
>TR22438|c0_g1_i1 [SBCC073_fLF.Trinity] cluster=138120_TR17364-c0_g1_i1.fna evidence:transdecoder
GAGGTTCATGTAAACTGGAAAGGAGCTGCTGAACTTATTTTGGAGTCATGCACGAGTTGGATTGACACGGATGGTTTAAAGCAACCCGATGACTTGCTGGTGAGTTCAAGAAACTCATTGAAGACATGTGTGTTGCTATTTGCTAAGCCTTTACCATGTTGCCTTTAG
>TR37706|c0_g1_i1 [SBCC073_fLF.Trinity] cluster=13814_TR8397-c0_g1_i1.fna evidence:blastx-noover match:sp|Q8GW61|STP14_ARATH PF00083,
AACCAGGCGGTGCCGCTCTACCTGTCGGAGATCGCGCCCTGCAAGATCCGCGGCGCCGTGAACCAGCTCTTCCAGCTCACCACCTGCCTCGGCATCCTGGTGGCCAACGTCATCAACTACTTCACCGACCGGATCCACCCGTGGGGGTGGCGCCTCTCGCTGGGCCTCGCCATGGGCCCC
>TR5635|c0_g1_i1 [SBCC073_fLF.Trinity] cluster=13814_TR8397-c0_g1_i1.fna evidence:blastx match:sp|Q8GW61|STP14_ARATH PF00083,
GAGCAGTACGAGGGGAGGATCACGCCCTACTTCATCCTCGCCTGCATCGTCGGCTCCTTCGGCGGCTCCCTCTTCGGCTACGACCTCGGGGTATCCAGTGGTGTGACCTCCATGGACGACTTCTTGATCAAGTTCTTCCCCGACGTGTACAACCGGAAGCACGCGCACCTGCACGAGACGGACTACTGCAAGTACGACAACCAGGTGCTGACGCTCTTCACGTCGTCGCTCTACTTCGCCGGCCTGGTGTCCACCTTCGGGGCCTCCTACGTGACCAAGCGCCACGGCCGGCGCGGCAGCATCATGGTGGGCGCC
>TR14922|c0_g1_i1 [SBCC073_fLF.Trinity] cluster=138150_TR20614-c0_g1_i1.fna evidence:transdecoder
ATGTACTCAAGCTCTCTTTTGTCTGTGTACAGTTGGAGCAGCCATGCATGCCTCAAAGACTCAAACATCCTCAGCATATCTCGCGCTGGTGGTGGTGTGGTCGTCCTCCCGGAGCAGGAACAGGCCGCCGGCCGGGCTCTTGGCCCGGTCGTCGAACCTCTCGGAAAGGAAGAAGCTCCGGAGGGAGTTGAGGTTCCACGGCGCGTCCACCTCGACGGCGAAGGCGGCGCGCAC
>TR6782|c0_g1_i1 [SBCC073_fLF.Trinity] cluster=13815_TR10373-c0_g1_i1.fna evidence:blastx.transdecoder match:sp|Q7XA40|RGA3_SOLBU PF00931,
TATGACAAATGGCTCAGTTATAGAGCAGCCTTAATTTCAGGAGGGCTTGGAAGCAAGATAGTGGTTACAACACGCAATGATAATGTTGGCAGAATCATGGGAGGGATAGAGCCCTACAAGTTACAGCAACTATCGGATGATGACAGCTGGTCCGTATTCAAGAACCATGCATTCAGGGATGGTGATTGCAGCACATACCCACAGCTGGAGGTGATAGGAAGGCAAATTGTGAAGAAGCTGAAGGGATTGCCTCTCGCATCGAAAGCATTAGGGAGCCTCCTCTTCTGCAAAGCAGATGAAGAGGAGTGGAAGGGGATACTA
>TR20012|c0_g6_i4 [SBCC073_fLF.Trinity] cluster=138262_TR34512-c1_g1_i1.fna evidence:transdecoder.blastx match:sp|P0CH04|UBI1P_PETCR PF00240,
GCCAAGATCCAGGACAAGGAGGGTATCCCTCCGGACCAGCAGCGCCTCATCTTCGCCGGCAAGCAGCTCGAGGATGGCCGCACCCTGGCTGACTATAACATCCAGAAGGAGTCCACACTCCACCTGGTGCTCAGGCTCCGTGGTGGCATGCAGATCTTTGTCAAGACCCTCACCGGCAAGACCATCACACTGGAGGTTGAGTCCTCGGACACC
>TR42069|c0_g1_i3 [SBCC073_fLF.Trinity] cluster=138291_TR1804-c0_g1_i1.fna evidence:blastx match:sp|P0C0L0|APX5_ORYSJ
GTCCACCACCTCCTCCGCCGCGGGATCTCTAGTGGGTCTCCCCTCCACCCTCTGCGCGGTCTCCTCGTATCGCAGGAGTTCGGGCGGCGTCAGGCTAGCTCGGCGGCAGCGGGGGACGCGGTGGCTGAGCTGAGGGGGGCGCGAGAGGACGTCAAACAGCTACTGAAGGAGAAGTCTTGCTATCCCATCCTGTGACGG
>TR9630|c0_g1_i1 [SBCC073_fLF.Trinity] cluster=13830_TR17232-c0_g1_i1.fna evidence:transdecoder PF00931,
ATCAAACCAGCTTTCCCAGATGGCAACGATGGTAGCAGCAGAGTTGTGGTGACGACAACCATTCAGTCAGTTGCTAGTGCCTGCAGCTCTGAGAACGGCTATGTGCACAGAATGAGTAGACTCGATGAAAAATGCTCGAAGCGATTATTCTCCGAGAAAGCTTGCCCGAAGAAATATTTGCATTACGACCAGCCTGATACAACAGCAATTCTGAACAAATGTTATGGCCAGCCCCTTGCCCTGATTACCATGGGTGAGTTCTTGAAATCGATTGGTTGGCCGATTGGACGTACCTGTGAAGATGCATGCAACAACATTCGTTATCATATGGAGAATGGAGAGACCTTTGGT
>TR36752|c0_g1_i1 [SBCC073_fLF.Trinity] cluster=138366_TR13881-c0_g1_i1.fna evidence:transdecoder
TATTATCTAGCTGCTCCAAATTGGGTGTGTTGTTTGAGATCTCGTGCTGCTTTGGGTGACACTGAAGAGATTGAGCCATTGGCCATCTCATGGTTGGCTGCGCCGATCAGGGAATTATCTGGTCGTTTGTGCTGGACTTGTTGGGTTATGTTCAAGAATTTGTGGATGGGTGCAAGAGCGAACTTTGATAAGGTGTGA
>TR15322|c0_g1_i1 [SBCC073_fLF.Trinity] cluster=1383_TR155-c0_g1_i2.fna evidence:transdecoder
ATGTCTGCCTCAGAAAACCAGGCTGCTGATATCAGCAACGAAACTGATGATACGAAAGCAGACCGTCCGTGGAACATCATACGTATACGTTTACCACCCAGGAAGAAGTTACCTGATGCCTCCCTCACCCTGAGCAAGAAAGTACCTAGGATTAACAAAACCAGGGGTAATGAAGTACCTGAAATGAGTACTGACAGCCCAGGCAAGAATCTGATAACTGCTCCAGTACAGGGTGATGCAAGCAGCCACTCCCCAACAATGGGACTGTGTAATGAGGGCGGTAGCAATACCCTGAGCAAGACACTGTCTGCTGAACCTGAGAGCGACACCTCAGGCCACAAACAACCAGATGAGGCAACTTTCAGCACCCTGAGCAAGAACCTAAGAGTTGATGATGAA…
>TR15322|c1_g1_i1 [SBCC073_fLF.Trinity] cluster=1383_TR155-c0_g1_i2.fna evidence:transdecoder
ATCTTGAGCATGATACTTCCTCTACCAGTTCAGGAATTACCTGGAGATCATATAGGCAACAGCCCAAGCAAGAACGATATAACCCCCAGAATGCAGGATGATGAGGAACACAACAACTCCTCAAGAAGGAAACTGTGCTATGATACTGACAACAAAGAAGAAGATGAAGAGGGTAACAACAGAAGCGGGAATCTGACAATCACCGCTGCAAAGTACGAGGATGTGGTTGAAGAAGCTCGCCACCCCATTCCCACCAAGAAGCTCGAAAGCAATGGCCCAAGCAATTCACCAACTGATCCAGCCAAACAAATTTCTCCACACAAGAGGCTGCCTACCTCTTCAGTACAGGCTACTGGTACCAGTCGGAGCACCCCGGATATGAAGCTTTCTGCTTCCGTT…
>TR29667|c0_g1_i1 [SBCC073_fLF.Trinity] cluster=138402_TR21005-c0_g1_i1.fna evidence:transdecoder
ATGCAAATGGATCCATACGAGAGAAAAATCTATACACTGCAAGCCTACAAAACAAAAGGTTCATGTAGAAAATACTACTTTGGACGGAGAGACACTACTTACAGTCGGTACAAGGCTTTCTTTTTAGATCATCAGGGTCAAGCTGTGGCCAATACAGGAAAAGAAGTAAAAGCAACCAGATCAGCTACAGAGTTGTAG
>TR40617|c0_g3_i1 [SBCC073_fLF.Trinity] cluster=138461_TR29238-c1_g1_i1.fna evidence:transdecoder
ATGATGTGCTTTCTGATACAAATTCACATGCATGATTTTAGGTATTCGACCTCAATATTTCTAAATGTCAATAGTCAAGTGACAATTTTGAAATCTGATTCTTTCCTTGTACAAATACACAAGGAAGCTCTAATTGATGGTATTCGACCATCTCCTTTTGTTTCTAATGCACCACCTGCTATGCAGGAGGAATAA
>TR40617|c0_g2_i1 [SBCC073_fLF.Trinity] cluster=138461_TR29238-c1_g1_i1.fna evidence:transdecoder
ATGATGTGCTTTCTGATACAAATTCACATGCATGATTTTAGGTATTCGACCTCAATATTTCTAAATGTCAATAGTCAAGTGACAATTTTGAAATCTGATTCTTTCCTTGTACAAATACACAAGGAAGCTCTAATTGATGGTATTCGACTTACATCTCCTTTTGTTTCTGCACCACCTGCTATGCAGGAGGAATAA
>TR40617|c0_g1_i1 [SBCC073_fLF.Trinity] cluster=138461_TR29238-c1_g1_i1.fna evidence:transdecoder
ATGATGTGCTTTCTGATACAAATTCACATGCATGATTTTAGGTATTCGACCTCAATATTTCTAAATGTCAATAGTCAAGTGACAATTTTGAAATCTGATTCTTTCCTTGTACAAATACACAAGGAAGCTCTAATTGATGGTATTCGACTTACATCTCCTTTTGTTTCTAATGCACCACCTGCTATGCAGGAGGAATAA
>TR35108|c1_g1_i1 [SBCC073_fLF.Trinity] cluster=138484_TR33177-c0_g1_i1.fna evidence:transdecoder
ATGTGCCTCCGGGAGGAGGGCAGCCTCTTCGTGCGAGAACTCGATTCAGGGCAAGAGACGATGGCTACGCCCGGTAGGAAAAAGAAATCCAACCGGTATGACTTACTGAGTGGCACTGAGATGGAAGCTGGGTTCCGGGTGCTGCAAAAATTACAGTACCCAAAGTCGCTGTGTTTGCAGATTATGGGAAGCTGGAAAAACATTTGGTTGGGATTCTGCTATTGGAAAGCAGAAGCTGGCTGTAAAAGCCGAACCAAGCGGACCCTCAAATGA
>TR19515|c0_g1_i2 [SBCC073_fLF.Trinity] cluster=138499_TR36076-c2_g1_i1.fna evidence:transdecoder
ATGGCCTCGAGGGAGGGCACAGTGTACTCCTGGTGGCTAGAGCGAGCCTGTGAAATCCCTAAGACCAATCGACGCAAGTTCGATGAGATTGTAGCTTACACTTTTTGGCAGATTTGGAAAGATAGGAATGGGAGAGTTTTTGAAAATTCTTATGCTGGTGTCCAGGACACCTTCTTCAGAATTGAGGAGTCCATCTGA
>TR14205|c0_g1_i1 [SBCC073_fLF.Trinity] cluster=138504_TR518-c1_g2_i1.fna evidence:transdecoder
ATGATCCAGGTGAGAGACCATGAAAGCTTGGCACGCCCAAAATTTTGTGGAAGGAAAACTGTAAGGGAGGACTTGAACAGATGTGGTGGGAATGTACAGTCACTCCCTCAACCAACTAATTTGGTGCTCCCAAATTACTTGTGTGCATGCTCTAGCATTCAAATTGCCAATCCCTTGTATACACTGGAGTCTATATATTGCCTCCTTTGGCTTGGAGGAATTTTATAG
>TR31733|c0_g1_i2 [SBCC073_fLF.Trinity] cluster=138527_TR5805-c0_g2_i1.fna evidence:transdecoder
ATGGAAATTGCTGTTCTCACAATCCAGTGCATAAAGATTTGTTTGTCAAGCTTTAGGGCTTTGGTTAACTATGTTGTCCTCTTGCAGTTTTTTGTTCTGGGAAGAGACAGATTCGTTTCTTTTTGCTATTGTTCCAGAGTTCCTGTTATAAGCGGCCTACAGGGCATTAGTATATTTCCATATCTAGTTGATCATTGCCTCTACTTTGGGTTTACTGCGACAGAATAA
>TR31733|c0_g1_i6 [SBCC073_fLF.Trinity] cluster=138527_TR5805-c0_g2_i1.fna evidence:transdecoder
ATGTCCTTATCCATCTTTGATGAAGGCACTGGTACCCAGGCTAGTAATTTGTGCCATACAACTCCGTACAGCCTTGTAAATTTCACAATCCAGTGCATAAAGATTTGTTTGTCAAGCTTTAGGGCTTTGGTTAACTATGTTGTCCTCTTGCAGTTTTTTGTTCTGGGAAGAGACAGATTCGTTTCTTTTTGCTATTGTTCCAGAGTTCCTGTTATAAGCGGCCTACAGGGCATTAGTATATTTCCATATCTAGTTGATCATTGCCTCTACTTTGGGTTTACTGCGACAGAATAA
>TR8982|c0_g1_i1 [SBCC073_fLF.Trinity] cluster=138528_TR6069-c0_g1_i1.fna evidence:transdecoder
CTAAGAGATGGAGCTTTTGAAGAATCTAGTAGCAGTATCACACAACTGATGCTGCAAAATCCAAAACATCTTACTTTAGTAACTGCTTATAAGAATCATGATGTGAGGCTTCGAAGCCGGTTTCAGGTACCAACCAAACAAACATCACAGTTTTCAGACCAAATTTCAGAGTAA
>TR11808|c0_g1_i1 [SBCC073_fLF.Trinity] cluster=138587_TR22118-c0_g1_i1.fna evidence:transdecoder
ATGTGTGAATTTGCTGTCTACAGTCATGCTTCATGTTTCTTCGATATTCGATCGACTTGTACTGGAGATGAAAATGTCATGTTGATACGAGAGCTAGTACATATTTCCGTTTACCTGTATTTTGCCCTTGTTGTTCTAGATTTTCGTTTACGCTCGTATGTGTTTGGAATCAAGGTATTTCATTCGTTT
>TR26732|c0_g1_i1 [SBCC073_fLF.Trinity] cluster=138611_TR27293-c0_g1_i1.fna evidence:transdecoder
ATGTGCTGCATCTTGCTAACATCCTACTCAAATTCATGTGTGCCCCTTGACAAATATGCATCCAATTCACCAGTTGACACTCCTGGCAACCGCAAATCTTTTTTCCTCACCAAGTACTACCTGCCCCATCACCCAAAGATGCCATTAGCAGGACTGCTATCTTCCACTCCATTTGCTTGCTTTCTGCTCTGCAAGTTCAGCAGTTAG
>TR32790|c0_g1_i1 [SBCC073_fLF.Trinity] cluster=138634_TR30850-c0_g1_i1.fna evidence:transdecoder
TCGTCCTCGGCGTCTGGGTCTGCATCTCCTAGCACGCTAACCCCCGTCCGTTCCAAGGGTCTGACTGAGATCATCGAATTGCACGAGCTGGGGCATCATCTTGCTCACAGTTCTCATCTTTCTTCAGTCTTGTCTGTAGATTTTTTCTCTTTCTATCAGTAG
>TR1187|c0_g1_i1 [SBCC073_fLF.Trinity] cluster=138682_TR2077-c0_g1_i1.fna evidence:transdecoder
ATGGCTTTATCACACCTCCAACAAGCAATTGGTAGAAAATATAAACAGTTGATGCAATCATTAAATCATGTTGATTCACTGCATATTATGATAGACTATAAGTCGTGTCAAAATATTTCATCAATTATGCGGTTTTATAAAGATATGTGTCATTTTTTCATTTCAATTCATCTCACATGGATCATTATCTTGAGAAACACAACTTACAAAACTTAA
>TR39891|c1_g1_i1 [SBCC073_fLF.Trinity] cluster=138704_TR5320-c0_g1_i1.fna evidence:transdecoder
CGGCATCCTCATCATCCAAGTCATCATCGTCCTCACCGGCCTTGGAAGCATCCTGGTAACAAACAAGTAACATTGATAATCAATAATGAGCGCACTCACGACAAACAGAACAACAAGTCCTATAGTAATAACAACAATTTAGGAGAAATAATTCCAGTCACCAAAAAGAAGAATGTTGCTATAACACAGATGACACAATCAATTAGACTTCTTGTCACATTATGA
>TR12657|c0_g1_i1 [SBCC073_fLF.Trinity] cluster=13871_TR6034-c0_g1_i1.fna evidence:transdecoder<blastx match:sp|P04146|COPIA_DROME
CAATGCAAGCATGTCACTACTCCTATGTCTGCGACGGATCGGTTATCGCCTCTGGATGGTACTTTACTTCCTTCGGATGATGCTACTGAGTATCACAGTGTTGTTGATGGCTTGCAGTATTTGACTATCACACGGCCAACCATCTCCTATGCAGTCAACCGTGTGTGTCAGTATCTTCATGCTCCTCGGACTTCACACTGGTCGGCGGTGAAGCGCATCCTGCGTTATCTCTCACATATTGTGACGTATGGTTTGCATCTTCGTTCTGCCTCGTCGTGTGCTCTCTCTGCATTTTCTGATGCGGATTGGGCTGGGAGCCTTGATGTCCGGCGATCAACGGGGGGCTATGCCTTCTTCTTTGGTCCTAACTTGATCGCTTGGAGTGCGCGCAAGCAGCTC…
>TR39896|c0_g2_i3 [SBCC073_fLF.Trinity] cluster=138731_TR10237-c0_g1_i1.fna evidence:transdecoder
ATGATGTTCCTAACGTTGTTACATTGTCAAGAAGAACAGAGTAATGCAAAGAAGAGGAAGTTAGAACAGATAGCAACCGCTTCTCATGAAGTAAATGCCACAAAAGAGAATGACCAAGATCATGTTGGAGATCAACTCGCAAACAAGAGTAAAACCCAAACAACTGTGAATCAATTCTACAAAAAACAAGAAGAGAATATTCAATGCGGTCAAGAATCCAGAATTTGTATTCAGATGCCACAGAAGAGAGGAGATTTGTATTCAGATTTGTCGTTTCTTCTATACGACCGCTATTTCATTCAATGCGGTCAAGAATCCAGAATTTGCAAAGATGGTTCA
>TR36165|c0_g2_i3 [SBCC073_fLF.Trinity] cluster=138806_TR25427-c0_g1_i1.fna evidence:transdecoder
ATGAAATTTACTATCACATTTGCGCTATACCCATCTTCCTTGTCTCTGTCATCTTCAAACAGAGGGCAGAGCAACACGCGCGGCTACGAAATCGAAATAGGTACAGTAAAGATCACTAAGAAAAGCAAGAACAGATATATTCGAACAAATAATGTATGCCTGCAAAAGGAAGAATATCGATATGACAGAACTTCAGCAGTATAA
>TR10726|c0_g1_i1 [SBCC073_fLF.Trinity] cluster=138826_TR28852-c0_g1_i1.fna evidence:transdecoder
ATGGGGAGCAGGGACATGGTGGAGGCGCCAGCGGCAGCGGCGATGGCCATGTCTGCTAGGCTAGCTAGCTCCCCTGCTAACACTCGGGCTCTTGTGCTCTGTCTTTGCTTTCACCTCGGAAGCAACCAGAAGTGGGAGCTGAACCAGGTTCCAAGAAAGGAAGCCTATGAAGCAGGATCTGGAGCCGGGGTCGCCGGCTAG
>TR27205|c0_g1_i1 [SBCC073_fLF.Trinity] cluster=138866_TR2720-c0_g1_i1.fna evidence:transdecoder
ATGTCAAGCTCAACTAGAGAGATGCCATTTCATCATATTTTTACTTCTACAAGAAAACAAGTTCATTTACTTTCTTTGGTTTGTACAAGGACCCACTGGAACAAACTTCTAGCAAGTAAATTTGTAAAATATAAGGGTCGTGAACTCTTAAAGCTACCGCCAAAGAGA
>TR24422|c0_g1_i1 [SBCC073_fLF.Trinity] cluster=138881_TR4973-c0_g1_i1.fna evidence:transdecoder
ATGATATTTTTACTTTGTGTATCTTCTTTCACATTAGCCAATATTTGTCCTTGCAAGAAGTCTAGATTCTTCTCATTCTTCTACTTGTACCTTTTCATTGTGAAGTGTTATCAAATTGCTCATCTGTTTGAGATTATTGTTTGCTATGTGAAGTGTGAATAA
>TR19493|c0_g1_i2 [SBCC073_fLF.Trinity] cluster=138945_TR15141-c0_g1_i1.fna evidence:transdecoder
CCCTTCGTGATTTTGACAAACTTGTTTCTACTGAAGTTATGGCAAGCCACAACTTTCAAGATGGCAATTACAAACAAAAGATATGCTTGGATGGGTTGCACCAGATGCTATGCCTTTCCTTTGAACAAGATTTCCTTCCTAATTTTCTACTCATCAATTCGTAGTGAAGCATGCAACCCATTGAAAGGCATGCACAGTTTAAGCAATAGACTAGATGGTTACTATTGTAGCAAGCACGATTTACATTTGTTATAG
>TR22651|c1_g1_i1 [SBCC073_fLF.Trinity] cluster=138947_TR15321-c0_g1_i1.fna evidence:transdecoder
ATGATACTATTATTGTTGCAGTCAGCTCAAGTGGAAAGTGCATGTAAAATTATCATACTATCTACAAGTCTGATTTTGGTTATTTGGCAAAGCAACCAGCATTTCCTTTCAGCTAATTTCCACTACATTTTGCCGCCGTACTTGAAAGCAGATAATTACTCGTCCAATTCCACCGAAGCAAAATTGTAA
>TR2139|c0_g1_i1 [SBCC073_fLF.Trinity] cluster=138972_TR19319-c1_g1_i1.fna evidence:transdecoder
CTCGCCTTCGCTGCTGTCTTCGTGGCACTCGCGCGCGCCGCTCTGCTAACCGTCAGGGTTGAGTTGCTTGGAGAGCGGTTGCTTAGTTCTGAACGTCTGGCCAGTTCCTCTGTTCTGACTTCTGAGTTACCATGGATTCTTGTTGTGGTTGAGATTTGA
>TR43965|c4_g9_i1 [SBCC073_fLF.Trinity] cluster=138988_TR23743-c0_g1_i1.fna evidence:transdecoder
ATGCATAATGGAAAGCAAGTTCAACCAAAAGACCGACCACAAAGAATATTTGACAAACTGACTGAAATGATAGAAGAGAAGATGAGGAGAGGGAGGATGCTAAAAAGATTTCGATCCATACTACAATCAGAAATGCTAAATAGGTCTTACCAACTTCAGCTAGGCGAAGGGAATTGTGATATCATGCTAACCAATATGAATGGGTTAAGTTAA
>TR8183|c0_g1_i1 [SBCC073_fLF.Trinity] cluster=138996_TR25018-c0_g1_i1.fna evidence:transdecoder
ATGGGACGACTGGTGAGGTTTCCAAACAACATATGGAGCATAATTCATGAATTTTTGGGCCCCCGAGTTGATGTTACAATCCATTTGCTAGATATGCATGTTCCTTTTTTTAATAATTATTATGCTCATATATTAGATTCTTATCCGTCTACTTTCCTTTGGTGGATTCTTCTATGCTTGCACTATTAA
>TR30152|c1_g1_i1 [SBCC073_fLF.Trinity] cluster=139000_TR26881-c0_g1_i1.fna evidence:transdecoder
ATGTACCAGCAATCAGCGGAAGAGTCATGCTTAATCACAGCTATAAAATTAATGCCTTTCAGACATATTAGGGAGAATTTCATTGTCAGCCGTACATTGTCGCTGACTAACTTTGTGATAACAGCAAAATTTAAGGTTTCAAAAGAATTACGATTTGTTCAACAACTTTACAGAACACGCCTTGATCTTTGTTAA
>TR36447|c0_g2_i1 [SBCC073_fLF.Trinity] cluster=13900_TR31292-c0_g1_i1.fna evidence:transdecoder<blastx match:sp|F4IAT2|THOC2_ARATH
AGGATGCAAGACAGAGGGACGGACAGGGTTCCTGAAAAAGGAAGAGAAGACAGGACTAAGGAGAGAAGCAAAGTTAAGCATGCTGAACCCTCCATAGACCAGGCACATACTTCTGATGAACGGTTCCGAGGGCAAAGCTTGCCACCACCTCCACCTCTTCCAACTAGTTTTGTACCCCAATCAGTCGCTGCTAACCGAAGAGATGAAGATAGTGACCAAAGGGGTGGAAGCACCAGGCATACTCAGCGGTTGTCTCCCAGGCATGATGAGAAAGAAAGGTGGCACGTGGAGGAGAATGCTTCGCTGCCGCGGAATGATGGAAAGCACAGAAGAGAGGAAGATCTCCGGGATAGAAAGCGTGAAGATAGGGATGTTTCATCAAGCAAGGTAGATGACATG…
>TR18522|c0_g1_i1 [SBCC073_fLF.Trinity] cluster=139031_TR33286-c0_g1_i1.fna evidence:transdecoder
ATGCTACTCTACAAACAAATGTCAAAGTTTGTAAGCTTGACTTGGAAAACCAATGCAAACTATTTGGGACGGAGGGAGTATACATTATTGCTGTACATTGATCTTTGGTTGTGGGCTATTGTTTTCAACAAGAGCTCTCATGTTTCATTCAGATATTATGTGGACACATGTGATCTTTTGTAA
>TR5753|c0_g1_i1 [SBCC073_fLF.Trinity] cluster=139039_TR35809-c0_g1_i1.fna evidence:blastx.transdecoder match:sp|Q10NX8|BGAL6_ORYSJ PF01301,
AGCACCCCCGACATGTGGCCGGGGCTGATGCAGAAGGCCAAGGACGGCGGCCTGGACGTGGTCGAGACGTACGTCTTCTGGGACGTCCACGAGCCCGTCCGGGGACAGGCACGTTCTCCACTCCATACCGGCCATCAACCTCTCTCTCTCTCTCTCTCTTGCTGCTGTGCTATTTTCTCTAGTGTCATACTACTTTCGTTTCTCCTTTTCTCAAATCATCTCCTCCAGCTGGTCGTCATGTCATGTGTGAAAGGGCAGTGCTTGCTTCCCCTGCACCCTATGCTTTATTCTTCCCACTCGCTCCCAAGCTCTCTT
>TR8125|c0_g1_i1 [SBCC073_fLF.Trinity] cluster=139041_TR33-c0_g1_i1.fna evidence:transdecoder
ATGCTCGTCGCCGACGTGTCGTGTGTGCGCGGGGTGTTGCAAGCCACCTCACCGGTGCTCGCCGCCGATGCTGCAACACCGCTGTCTACTGCGAGCTCGCCGGCAATGGAGGCTGGCCATGCAACGAGCACTACTGCGAGTGGGCGAGTGCTACAACAACTTCATGCAAAGTCCAGTGGCCGATGA
>TR9108|c0_g1_i1 [SBCC073_fLF.Trinity] cluster=139112_TR13152-c0_g1_i1.fna evidence:transdecoder
TCTTCCCCTCTTCCTCTTCCTCTTCCTCTTCTACCTTGGGCATTCGGTGGCCTTTCCACTGTTTTTTTCTTTTTCTTCCTCAACCTCCTCCGTCTCGAGCTGCGTTCCTCTCCAGATTACTCTCTTCAGGCGTTTGTTCCTAGTAGAGATCATTAA
>TR2768|c0_g1_i1 [SBCC073_fLF.Trinity] cluster=139133_TR15952-c0_g1_i1.fna evidence:transdecoder
TCCGATAAAAAAAAACATGTGTATGTCAAGAAAAAAAACATGTCCCCAAAACTACATGAATCAAAGTACTGCCCTTATTGTTGTGCCCATATAATCACTCATATCATTAGGGAGGATGAAATACTGATTTCATGCATACAAAACTGTGAAGTATCATTCTTGTCTTCTAAGCATATTAGCTTTGTCCAAATCTTGATTCTTGAGAATTCGATGGCCATATTGTTCAGGCTTTTTCATTTAAAAAATGCAGCAGGATTTTGTGTCTCTAGGGTCCCATATACCATCGTGTTAGTCATGTACCTCAAGCAGGGATGTAATCAGAACACATGCAAGGACGGTATACTCAGACTATGA
>TR22009|c0_g1_i3 [SBCC073_fLF.Trinity] cluster=139178_TR24439-c0_g1_i1.fna evidence:transdecoder
ATGTGCGGGAACAAGCTAAGAAATAACCCAGTATCATTTAAAAGGAACAAAATTACTGGCACATTACAAACTAATCATCAAGTATATCCGAAATTATGCCAAAGCGATAGAAACTGGGAAGAACTGGATGGTTTATTATCAAGGCTTATTTTCAACATAATTTATTTCCTTTTAAAATACACATAA
>TR32124|c0_g1_i1 [SBCC073_fLF.Trinity] cluster=139225_TR34185-c0_g1_i1.fna evidence:transdecoder
GTTCAGCCCAATGTTGCAACTATGTTACTGCTCAAAAGGCACACACAAAGGAAAACAAGGAGGGTAGAGTTCTTTAGAGAGAACTCCATGAAATGGCATCCGTATTTGTCGGTGTTTGTGCTGCCACAGATTGTCAGGTTCCAAGAACGGTTGCCACAATGTCAGGTTAGAGTTCATGGAAGCATGCGATGA
>TR15323|c0_g2_i1 [SBCC073_fLF.Trinity] cluster=139272_TR9705-c0_g1_i1.fna evidence:transdecoder
CGCGGGGAGCGCAGCAGCAGTGACCTCTGGCCAAGGCTGTGCATGGGCCCGAGGAAGCGTCATGGTTTTGCTTTGGGCCGCGTGCTGGTTTTGCTCCCGAGCACACCAACCGGTGAAATTCGTCATGCACTTGCTGAATGCCCTGGAAATTGGCCGTTGTCGTGCCTTCCTGTTACCCACAAGGAATCCTATGATTTACTAACTGTTGTTGTATATTTTTTCTGA
>TR6833|c0_g1_i1 [SBCC073_fLF.Trinity] cluster=139296_TR13010-c0_g1_i1.fna evidence:transdecoder
ATGTGGTCTTCAAAGGTAGGGTTTCAGGGGTTTACAGTTTATGAAAAGCTTGCAACAAACAAGTTTCAGGGTACGGCAAGAGTAAACACACGGGAGGGTTTAAGACTAGGTACGCGGCAGAAGATGCTTACTCCAAGTATGTGCGAGAGCATTCATGCAGCAAGTTTGCCGTTGGCAAGGTAG
>TR2550|c0_g1_i1 [SBCC073_fLF.Trinity] cluster=139432_TR4269-c0_g1_i1.fna evidence:transdecoder
ATGAGAGCAAGCGCAAAGGCTGAATTTCAACATATTAGAATAAGTAAACAAGGGCATGAGAAACTAGAACACACTGAGAGCTTCCCTGTTTTGTCCCTGCTTCCAGTATGTGCTTTGAACCATGTGACGGGTTTTGCAGAGATGAAAATGAATGAAACAAACGAACAGACTGTTCTCTAA
>TR21664|c0_g1_i1 [SBCC073_fLF.Trinity] cluster=139489_TR12761-c0_g1_i1.fna evidence:blastx match:sp|Q9SKR2|SYT1_ARATH
TTGCATGTTGAAGTCCTAAGCAAAGCTGGAAAGATAGGAGGAATATTACATGGCAAGGAAAGCTTGGGCTACATCGATATAGCCCTGGCAGACGTGATCAGCAACAGGCGGATTAATGAAAAGTACCATCTCATTGGTTCGAAAAATGGGCAGATTCAAATCGAGTTGCAGTGGAGAAGTTCA
>TR39715|c0_g1_i1 [SBCC073_fLF.Trinity] cluster=13950_TR27964-c0_g1_i1.fna evidence:transdecoder.blastx match:sp|Q84WV6|MORC1_ARATH
TTGAGTGTTGGCTTGCTCTCATACACTTTCTTGAGGAGAACAATGAAGGATGACATAGTTGTCCCTGTGCTCGATTTTCAAATCCAAGATGGCCACATTGTGCCTTTGGTGTATGGTTCACAAGGTGATTGGGATAGTAGCTTGAAGATAATACTTGATTGGTCCCCCTTTTCTTCAATGGAAGAACTGCTACAGCAGTTCAAGGATATTGAGAGCCATGGAACTAAGGTGGTGATATATGATCTATGGATGAATGATGATGGCCTTTTAGAACTTGACTTCGATGATGACGATGAGGACATATTACTTAGAGATCAAGCTAAAGCTACTGCGGGGACGACAAAGATCCAAAAAGAAATTATTGAGCAACATATATCCCACAGACTCAGATTCTCTTTG…
>TR20743|c0_g1_i1 [SBCC073_fLF.Trinity] cluster=139548_TR22258-c0_g1_i1.fna evidence:transdecoder
TCCATCATGCAGTTACTGTATTATCCCTTTTTATGCCAAAGAAATGTTGCTAAAACTTACTTGCATGAACCTGGTTGTTTTGTGATTTGCATTTCGCCTGTTCTTGATTTGAGGGCAAATTCCTCCCTACAGTTTGATATGCTTTGTGCATTGGTATTATTAAGAGACAATTACATCACATTTGTTATGTTATTTATAGATGCATACACTGCTTCTGCTAGCATGCTTGTATTTATGCGTGCAATTCCTTCTGCAACAAAGGATTATTTTTTGTTTTTGGTTACTGATTTGTCCTGTCCTGCGTATTTACTGGGCTGTGCTTTGATGTGA
>TR33256|c0_g1_i1 [SBCC073_fLF.Trinity] cluster=139622_TR34482-c0_g1_i1.fna evidence:transdecoder
GGGCAGGAGCCACCACCGGAACCACGCCATGATCCTAGGTCGGCGCGTGAGCACGTTCCAGAGCACCGTCGGATGTTGGTACAGGATCGAGACCGTGCCCACTTCATCAAGCCACCTAAGCACCATTTTCCACGATTCACTGGTGAGAATCCACGACTTTGGATTGACATGGCTCTTACTTACTTTGATATGTACCAAGTG
>TR2644|c0_g1_i1 [SBCC073_fLF.Trinity] cluster=139629_TR36409-c0_g1_i1.fna evidence:transdecoder
ACTCGGATGTCCCCCCGTCAACAATCAGGCAATCTCAAGCAGAATTTATATCAAAATAAAATGCAAATAGCAACACCTGGAGAATTATCTAGATATACAAGCATAAGCAATTCAGGCAGATGGCTCATGAATTTCTACAGGGGCACACACACAAATCAGAATCCTAAACTAGATGTGGCACGGCAATAA
>TR2376|c0_g1_i1 [SBCC073_fLF.Trinity] cluster=139632_TR458-c0_g1_i1.fna evidence:transdecoder
ATGGCACTGATTGACAGTCAACCATGCCAAGCGAAGCCACTTGACAAGCTGCCAGCAACCATCAAACAAGTCCTCGCAGAGTACAATGATGTGTTAAAAGATCCCAAGGTTCTGCCACCACACAGACATTATTATCACGCGATCACCTTGGTC
>TR28987|c0_g4_i7 [SBCC073_fLF.Trinity] cluster=139673_TR7810-c0_g1_i1.fna evidence:transdecoder
ATGATGCTTGTTAAGCTAATCTCATTGATCTGTACTCTCAAAAATCACAGTAGCACTTCAGAAAAAGGTATGGTACTATTAGAAATTGACCGTGTAATGTACATATTCAGGCAGCTGACTAAAATTTTAATTCTAACACTGCAGAGTTCTTTAATACTGGAATTTTTGAGGGAATTTATGGAAGGCAACAAAATGAAGCTCTCC
>TR12730|c1_g1_i1 [SBCC073_fLF.Trinity] cluster=139707_TR12899-c0_g1_i1.fna evidence:transdecoder
CCCCTTTTTCCAAAGTTGGTATGGATTCATGGTGACATGTTTTTTGGCTCGACGGTGCATGGTCTGGCATATTCAAAAGCTATTACCATTTCTTTTTCATATAAAATTAACTTGTCTACAAATAAGATTAGTGAAAAATGTGCACTGAAAACCAGCAGATGTCACCTTCGGGTTGCTCTAAATAGTCCTGCGACATTCAGCAGCAAATCCTGGCAATACCGGTAA
>TR24645|c0_g1_i1 [SBCC073_fLF.Trinity] cluster=139709_TR13058-c0_g1_i1.fna evidence:transdecoder
ATGAACACAAAATGTATCAGAACACATGCCAGGATTCAGCAACTCCAAAATGCATTACATGAACAACTAGGAAACATGAACAGCATCTATACAAATGAGCCGAACTGTTTAAAAAGGTTGCAATACATTTTCAATAAACCAATTGAAGAACAAGAGTATAAAGCAGACAGACACACAAAACATAGACAACCTTAG
>TR32945|c0_g2_i1 [SBCC073_fLF.Trinity] cluster=139720_TR14572-c0_g1_i1.fna evidence:transdecoder
ATGATGGTCAAGAGCCTACGCATTGTGACTTGTGATACCAATTCCACTATTTTCAACGTTGGGCAAACATCGCACACTCAAAAGAAGAAGGTAGCAAAGGTAAGAGGTTCGGCATTCCAAGCCATGAAGATGTGTTGTGTAAAGCTTGGTTGGCCACAAGCATTGATCCAATTTGTGGAACCGAGCAAAAGGCGTAAGTATTGGCAAAAAATCCACAAACATTACCATGGACACAAGAACTATGTGGTGCCACACCCTATCCATACA
>TR26323|c0_g1_i1 [SBCC073_fLF.Trinity] cluster=139789_TR27953-c0_g1_i1.fna evidence:transdecoder
CATGCGTGTGCACATTGGACAAGAAGTCACTGCATCAGAGGGGCCAAGCATATGGGTGGGGTGGTGGAGTACCAAGAAGAGAAAGAGACTGATGTAACCACACCTTGCAGATCCAACATGAGAGCGAAGCAGCAGCAACAGGTTAGGAGAATGAGCACTTCTGCTCTAATAATGGTTATTGAAGATGATACGTTTTCTTCAGAATTGACATGTTACTGA
>TR13174|c0_g1_i1 [SBCC073_fLF.Trinity] cluster=13978_TR12686-c0_g1_i1.fna evidence:transdecoder<blastx match:sp|F4J339|RPP1_ARATH
CAGGAGTTCTTTGGTCATGCTGGATTCCCTTCTTTGGAAAGATTGCTTCTGGAACGCCTACCTAAATTGGAGTGGTGTCTTGTGGACAATGATAAAGTGTTGCAGAATCTCAGACACCTCTCTGTTGCTGGCTGTCCACGGCTCAGATCATATCCTACCCATCCTCGTACACTCAGACATATAGCTGTTCTTGACCAAGAAAGAATCCAAGTTAAGGCTCAGATGGATAGTCTTGATTTATCAAGATCGTTTTGTAGGCTGGTATCAAGCTCCTTACATGTCTTGCATGCTCATCACCTAGAGTGTATAGAAGATATGGACATCTATGTGAACCATTCAGTAGACACGTCCACCACAGTGTTTAGCAATCTGAAATCACTCAAACAGTTGCAAATATGT…
>TR34883|c0_g1_i1 [SBCC073_fLF.Trinity] cluster=139835_TR35333-c0_g1_i1.fna evidence:transdecoder
CATTATCACTATATTATCCCGCACGTTTTGAGTGAAGGTGAACAAATTGTGAGCATAATTCCAGGAGACCAGAGGACTGGAATTCAACTAATTACTCGAAGTGAAAACATACAGTTATATTCAGTCCAGACTAGAGAAGTGGTAACAACTACTTCAACCACAAACTTCACCTAG
>TR16314|c0_g2_i1 [SBCC073_fLF.Trinity] cluster=139890_TR11669-c0_g1_i1.fna evidence:transdecoder
ATGCTGATTTGCATTTTGCAAGAAATACAATTATGTTTAAGAACAGTTATCTGGCTGCCACTGCTTCAGCAGCATTTCATTTGTGCACCATGTTTAACATCCCATCATCATAATAAGAAAAGCAGAAATGAACACATTACAGATGCACAAGTGAACACAGCAAACAATGCATAG
>TR14537|c0_g1_i1 [SBCC073_fLF.Trinity] cluster=139897_TR11979-c0_g1_i1.fna evidence:transdecoder
ATGTTGATTAAGGCCAGCTGGAAGTGTCTCGAGTCGAACCATTTGTTGCCTGCAACACTTGCTGTATTTGTGTTGATACTTGGCCCAACATTATCTGCTGATTTTTGTTCTTGTTGCTTTCAGCTTGATAAGGACTACCAAGCTTGGGCTTCGGGCGATTCTTCACGGAAA
>TR7933|c0_g1_i1 [SBCC073_fLF.Trinity] cluster=139898_TR12080-c0_g1_i2.fna evidence:transdecoder
ATGCAGCGTAATTGGGTAGCGGGGCTCATTTGGTTTGTGTGTGCTGGGCGTGACGCTCCTGGCCTGGAGCCTCCCTCAATCTGCAATATCTTATATGTTTCTTTTCTATGGGCTATATTTGATCATGAGATCAGATTTTGCATTCTTGTTTGTCGTGACAGCAGCATACAGTTTTGA
>TR41989|c0_g1_i1 [SBCC073_fLF.Trinity] cluster=139948_TR19844-c0_g1_i1.fna evidence:transdecoder
ATTCGAGCAATAACTACAGTATACAGTTCTATATGTGGGTGGATCAATGCTGCAATGCTATTTGGCAATCTTGCAGGCACCAGGCAGAGACACTCCGTTGCCGCAGTCATGGCCGATCGTATTTTACACATGTGGGGGCTACTGAAACGTGATGCGCAGACCAATTCAGGAAATTCCATGATCTTGGGACAAAACCGAAGAATTCCCCAATGCGCAGCAAAATTGCGTCAG
>TR38739|c0_g2_i1 [SBCC073_fLF.Trinity] cluster=139965_TR22056-c0_g2_i1.fna evidence:transdecoder<blastx match:sp|Q9XF89|CB5_ARATH PF00504,
CCCGCCACCGACCCCGACCAGGCGGCGCTGCTCAAGGTGAAGGAGATCAAGAACGGACGGCTGGCCATGTTCTCCATGCTGGGCTTCTTCATCCAGGCCTACGTCACCGGCGAGGGGCCCTTCGAGAACCTGTGCGCCCACCTCAGCGACCCCTTCGGCAACAACCTGCTCACCGTCATCTCCGGCGCCGCCGAGAGGGTGCCCAGCCTG
>TR5757|c0_g1_i1 [SBCC073_fLF.Trinity] cluster=139979_TR24461-c1_g1_i1.fna evidence:blastx match:sp|Q43033|TCMO_PETCR PF00067,
GTGCCCTTCGGCGTCGGCCGCCGGAGCTGCCCCGGGATCATCCTCGCGCTGCCCATCATCGGCATCACGCTCGGACGCCTGGTGCAGAACTTCGAGCTGCTGCCGCCGCCGGGGCAGGACAAGATCGACACCACCGAGAAGCCAGGGCAGTTCAGCAACCAGATCCTCAAGCACGCCACCATCGTCTGCAAGCCA
>TR24758|c0_g1_i1 [SBCC073_fLF.Trinity] cluster=140030_TR32774-c0_g1_i1.fna evidence:transdecoder
ATGGTAAACAGCCATGGGGAGCACGAGATGCAGCACACACCCGGCCATGTAGAAAGGCAGCAGCTAATCGAACGCAGCACCACGCAGCAAAATTGCAAAGAGGACAACAGCACATGCAAGAAGCAGCAGCGGACAAGCATGCAGGAACAGAGCAGCAGCCAGAGAGGAGGAGCACACGCG
>TR11313|c0_g1_i1 [SBCC073_fLF.Trinity] cluster=140061_TR436-c0_g1_i1.fna evidence:transdecoder
ATGCAAATGCTATCTTGCATATTGATTAGTTTCTACCTTGTCCAACCAGATGACGTTTTTCTTTCTCATGTGCCATGTGCCATTGTTGATTTTGGCCAAATTTATTCACTTGACTTCCATTATAAGATTTGTTTGCATGAGGCAACAGTTGAGCATTTTGTTTACTTTGTGGAGCTAATGTAG
>TR11285|c0_g1_i1 [SBCC073_fLF.Trinity] cluster=140077_TR2400-c0_g1_i1.fna evidence:transdecoder
ATGTTGAGTGGGAGCCTGCTGCAGTGGTCGACCCATGAGGTATGCTATTCGGTACCAACACTTCATTTTCAACATAAGGTTGTGTCTGTTGCTCATATTGTCTTCAAATACCGGTGTGAAAAGGCTTTTTTGCTAGATCTGCATATTATGGTTCTCCAAATACAAAACACTGAACGA
>TR2669|c0_g1_i1 [SBCC073_fLF.Trinity] cluster=140143_TR15302-c0_g1_i1.fna evidence:transdecoder
ATGTCAGCTATCAGGCACTATCATGTGCAAGGTGCACTGAAAGGGGTGGACCTGGATCATGTCGTGGAGCAGACGCAGGAAGTCCAGCTTTGGAAGATGCAATCAAGGTGCTTGAACCTCGAGAAAGACGATGAAGAACATGGCAACTTTGTTTGA
>TR28787|c1_g1_i1 [SBCC073_fLF.Trinity] cluster=140155_TR16729-c0_g1_i1.fna evidence:transdecoder
TCTCACTCTTGTCTTAGAAGTTCATCTCATGCAGAGTCTGCATATCTTGCTTGCCCTGCCTACCATTGGAAATGCTACATGGAAGGAGATGTTCCAGAGATTTTGTTTCCGGTATTATGGTCGGGTCTTTTAGATTTTGGAAGTTTAGGGATCGTTAGTGCTTTTACTATGGTAGGAGAACAGGAACGTCATGTATGCAGGAGTATTATCAGGAGAAAGGAGGAGAAAAACCTCCAGGGCCCTAGATCTGGGAAAAGACTACCAAGAAACTGCGATTGA
>TR23291|c0_g1_i1 [SBCC073_fLF.Trinity] cluster=140160_TR17648-c0_g1_i1.fna evidence:transdecoder
AATTCATTAGCAGCAAGAATTAATAAAAATAATAAAGAAAATTGCAATGTTATAATGACAACAAAAAGAGGAAAAGAAATTGTAATGTCTAGACTGGTGAGTTCTTTAGATGTTCTTTTCGTGAATTTGGAAAGGTCTTGTCTACAACAATTTGAATTTAATATATTCCTTTTAACTGCACTATAA
>TR3425|c0_g1_i1 [SBCC073_fLF.Trinity] cluster=140180_TR20530-c0_g1_i1.fna evidence:transdecoder
ATGACATTAGTAGGACGTGGAATGATTCCCTCCAAAAAATCGGATTATATAACACCAGTCCACTCACAGACAAACCATGAGAAGCAAAAGGTGTCCTGTCCTCATGGGTTGGCCATCCACCAAATGGCTACTGAACAGCAACTAGTGCACAATCAATCT
>TR9294|c0_g1_i1 [SBCC073_fLF.Trinity] cluster=14026_TR10522-c0_g1_i1.fna evidence:transdecoder
ATGGGAGTTGTTGATATTATTGAGGGTGTACAATTTGCGCGCATGTCATCAATTCCATCATGTGATTATACAACTTTCCCTAGAAACTGGGTACCGCACCATGAACTTGTATTGCACGAGTATATCAAACTGCAAGATCCAAAGTTCTTCTGCGAACTTCACAAGACAATCAAACGACGGGAGATAAGTTCACCACAGGATGATGTATCGAAGATGGTGTGGCATTATAAGGTTCATGGTGTTTATGATAATAACAGGGTCTCAAAGAAATTAAATGAATGGAGGGGTAATGATGAAGCTGTCAATGGGGAAACACAACTTCTGTTGGATAAGTAG
>TR7387|c0_g1_i1 [SBCC073_fLF.Trinity] cluster=140305_TR8363-c0_g1_i1.fna evidence:transdecoder
ATGGTGTTACAAACTCCACCAAACATGAGGAGAAAGGGACATAAGGAGTGGCTGCGCCTTCGAGCCAAGGACTATATACGTGTATCATGTTCAAACAATGATGGTCAGCAAAAGATCTGTTTAAGGTATTGGAGAAAGAAGATCCTTTTTTTTTCATCTTCTCCAATAGCAATACCTATATTTCGTTCCATTGCTTCT
>TR964|c0_g1_i1 [SBCC073_fLF.Trinity] cluster=140321_TR11905-c0_g1_i1.fna evidence:transdecoder.blastx match:sp|Q9STW5|MACP2_ARATH
CCCGTCGGGGAGCAGAAGCTGCTCAAGTTTGTTGACACGTCGCAGGTCACCATGGGGCCACAGGACGCCCCTGGTTACTGGCTGGTCACAGGTGCAAAGCTTGATGTCCAGAAAGGGAAGATCTCACTGCATGTCAAGTTCTCACTGCTGGCTCCAGTTTCT
>TR36534|c0_g1_i1 [SBCC073_fLF.Trinity] cluster=140322_TR12003-c0_g1_i1.fna evidence:blastx match:sp|Q95H56|RK33_WHEAT PF00471,
ATGGCCAAGGGAAAAGATGTTAGAATCAGAGTTATTTTGGAATGCATCAGTTGTGTTCGAAAAGGTGCCAATGAGGAATCGACGGGGATTTCTAGATATAGTACTCAAAAGAATCGCCACAATACACCCGGACAATTAGAATTCAAAAAATTTTGTCGTTATTGTCGC
>TR19776|c0_g1_i1 [SBCC073_fLF.Trinity] cluster=14033_TR14697-c0_g1_i1.fna evidence:blastx.transdecoder match:sp|Q9LQ02|NRPD1_ARATH
TGTGAGACTTGCGGAGCGCAGACTGTGCGTGAATGCGACGGTCATTCTGGCGTGATTAAGCTGCCTGCAACTGTGCTCAACCCGCATCTATTTGAGGAAGTTGTCCAGTTACTGAATCAGACATGTCCTGGCTGCCACACTCCAAAGCAGAACAGAGATTCAAAGAGGTCGAATGGGGCAACGAGTCAAGCAACTTGCAAGTATTGCTCAAAGGATGGCACTAAACAATACCCT
>TR12963|c0_g1_i1 [SBCC073_fLF.Trinity] cluster=140360_TR18880-c0_g1_i1.fna evidence:transdecoder
ATGGGGAAGCACCACACTAGTAAGGGGTCCCAAATGCATCAAAAGATGCATGACACAGCCACTAGTTTTCAGTGTGCATTCATTATGGATCAGGTCTGCTATGATATTTCAATGGTGCACCATGTACGGCACAAGATATACAGCATACTAATCTAT
>TR1549|c0_g1_i1 [SBCC073_fLF.Trinity] cluster=140400_TR25877-c0_g1_i1.fna evidence:transdecoder
AACACCCACCCAAAACAGCAGAGGAGGCCGGCTGTTGACCCCGCCGCCACCAATTCACCACCGTCGTCAGCGCCGCCGTCGCCGCCGGGGCTCCCTTCTCCTGCTCCCCGCTATCCACTTCCCTGCCCTCAGGTTTACTGGCAATATTCCTTGGCAGGGAATGCTTCTCCATACTTCATGTATTTGATGAACAAGTATACGGGATACATCTGGGTAAGAACCTTTTGTTTTGTTTCGTTTCTGGTAGAGGGCCCAGTGAAGTTTTTTGGCAGGAGCACACATGACAAACTTACAGATGAAGGCTTAGAAAGTCTGGTGTTGGCAGGCAGAATGTTAACTAGTCCTGCACTAAGTAATAACCTTCAAAGTACTGCAATTACTTTCTTTCAAACGAATCCT…
>TR34790|c0_g1_i1 [SBCC073_fLF.Trinity] cluster=140417_TR27992-c0_g1_i1.fna evidence:transdecoder
ATGGAAGAAACGGACACCAATGCTCAGGAAACATCACAGCACAAGGTGACAGCGCAAGATGCTTGTTTGCAGGCTACAGGTACAGGTGGTCCGCCATCTATGAGCTCGGCTCAGCTAGGTTCTTGGCCTTTTGCACCTTCCTCACCTAGATGGTGA
>TR15303|c1_g1_i1 [SBCC073_fLF.Trinity] cluster=14044_TR25595-c0_g1_i1.fna evidence:blastx.transdecoder match:sp|Q5N863|BGL04_ORYSJ PF00232,
GAGCAAGGAGTTGCTTTCTATAACAACCTTATAGATTTCATGATTGAGAAAGGTATTCAGCCTTATGCAACTTTGTATCACTGGGATCTTCCGCATAATCTTCAGCGGACTATGGGGGGTTGGCTTTCAGACAAGATTGTAGAGTACTTCGCATTATATGCAGAAGCTTGCTTTGCAAACTTTGGAGACAGAGTTAAGCATTGGATAACAATCAATGAACCTATTCAAACATGCATTAATGCTTATGGGATTGGAATATTCGCTCCTGGATTATGTAAAGGTGTATCTGCTGAACCTTTCTTGGCTGGCCATCACCAGATCTTAGCTCATGCTGCTGCTGTTGATGTCTACAGAAGAAAATTCAAGGCTAAACAAGGTGGTCAAGTAGGGTTTGTTATT…
>TR15303|c0_g1_i1 [SBCC073_fLF.Trinity] cluster=14044_TR25595-c0_g1_i1.fna evidence:transdecoder.blastx match:sp|Q5N863|BGL04_ORYSJ PF00232,
CCCCCCGAGGGCTTCGTCTTCGGCGTCGCCACCTCCGCCTACCAGATCGAGGGGGGGAGAAATGAAGGTGGCAAAGGCGATAGCATATGGGATGTATTTACAGATAACAAAGAACGTGTCCTAGACGGATCCTCTGGAGAAGTTGCAGTTGATCATTACCATCGATACAAGGAAGACATTGAGCTCATGGCCAAGTTGGGTTTTGGTGCTTATAGATTTTCCATATCTTGGTCACGGATATTTCCTGATGGCTTAGGGACAGAGATCAATGAGCAA
>TR27879|c0_g1_i1 [SBCC073_fLF.Trinity] cluster=140475_TR4118-c0_g1_i1.fna evidence:transdecoder
ATGAAAAGACCAAATAAATTGCTTGGATGCTTTGCCCGAACTGCACGAAAACACCCTAAAAATTGCATCGATGCTCTACCCGAACTGCATGAGCACCCAAAAACCTTTGCTGCACCGCATCCTTTAGTGGGTGCCAAGACCCTAGTGCAGTCCATGATGGAGTAG
>TR6878|c0_g2_i1 [SBCC073_fLF.Trinity] cluster=140493_TR8848-c0_g1_i1.fna evidence:transdecoder
ATGCTGCCTTCTTTGACTTCAGACCATCACTCCCAGGGGTTAACTCGTGAGTCATTAATTGAGGCCAAGGAATGGCTTGTGGATCTTGTTGAGAAAAGTTTGGAAGCCGGCAAGAGGAGGGAACCGGACCTGGCTCATTTTGCCTCTAACAAAGGTGGTCCGGTTACTCCAGTCCCAGGGACTAGTCCTGCTACCTTCAAAGTGGTTACTTATCGTACATTATTCGACAAGGCAAAAGAATGGATGGTATATTTTACAGAGGAATGTTTGAAAGCTTGGCCAGACGCGAGTCAAGATGATCTACCTCAACTTTTCTGCAAGGATGGTGATCCTGATGGCACAGTCTCTCATACCATGCCTGGTAGCTTGACTAGTCTTGCTGAAAATTCAGCGCTTGCA…
>TR6878|c0_g1_i1 [SBCC073_fLF.Trinity] cluster=140493_TR8848-c0_g1_i1.fna evidence:transdecoder
ATGCTGCCTTCTTTGACTTCAGACCATCACTCCCAGGGGTTAACTCGTGAGTCATTAATTGAGGCCAAGGAATGGCTTGTGGATCTTGTTGAGAAAAGTTTGGAAGCCGGCAAGAGGAGGGAACCGGACCTGGCTCATTTTGCCTCTAACAAAGGTGGTCCGGTTACTCCAGTCCCAGGGACTAGTCCTGCTACCTTCAAAGTGGTTACTTATCGTACATTATTCGACAAGGCAAAAGAATGGATGGTATATTTTACAGAGGAATGTTTGAAAGCTTGGCCAGACGCGAGTCAAGATGATCTACCTCAACTTTTCTGCAAGGATGGTGATCCTGATGGCACAGTCTCTCATACCATGCCTGGTAGCTTGACTAGTCTTGCTGAAAATTCAGCGCTTGCA…
>TR22409|c0_g2_i1 [SBCC073_fLF.Trinity] cluster=140494_TR9055-c1_g1_i1.fna evidence:transdecoder
ATGCCATCCAATAAAATGAAGTGTGATGATACAACAGAAGAATTTCCTAAACTGAAGCGAGATTTCCAATTAGCTATAGGTAGAGTATGTTACATGTGTATTCTTTTCATAGAGAAAAACAGTCAGCATCAACAACTGCAGGGGCTTTGCAACAAGGGGCATTGA
>TR23416|c0_g1_i1 [SBCC073_fLF.Trinity] cluster=140520_TR14385-c0_g1_i1.fna evidence:transdecoder
ATGAAAGTTTGTTGCTTCTTGCAGATAGTATGCGACTATGACTGGGAAATGGATGATATGGAGGACTTTATTGATGAGAAAGTCAAAGATGAGGTCTTACCGGAGGATGAGAAAGACAAATTTAAGGACTTCATAAAGGAGAGGGTTAGAGAAAGGAAGAGAGAGCTGAAGCAGGCTAAAGAAGCCAGAAAGAAAGCTATTGATGATATGGATCCAAAGTTGAAAGAGGCATTTCAAAATATCCGGTTTTACAAATTTTATCCTGTAAAAACCGATGACACTCCTGATGTGAGCCAAGTACAGGCGAAGTACATTAATAGATATTACCGCCATGCGCACGAACTGCTGTGA
>TR18151|c0_g1_i1 [SBCC073_fLF.Trinity] cluster=14052_TR197-c0_g1_i1.fna evidence:transdecoder.blastx match:sp|F4HXP9|MYO9_ARATH PF00612,PF00612,PF00612,PF00612,
GGTTATCCTACACGTCGCACATTTTATGAGTTTTTGCATCGTTTTGGAATACTCACTCCAGATTCCATTGAAGGAAAAAGTTGTGATGAAAAGGTTGCATGCAAGAGGATTCTGGAAAAGAAGGGTCTTATAGGCTTTCAGATTGGTAAAACAAAAGTTTTTCTGAGAGCCGGACAGATGGCTGAATTAGATGCTAGAAGAACTGAAGTTCTCAGTGTTGCTGCAAAAACAATTCAAGGGAAAATACGAACACATATCATGCGGAAGAAGTTTGTTTCTTTGAGGAAAGCATCTGTATGTTTTCAGGCAGTTTGGAGAGGAACATTGGCTTGTAAACTCTATGACCGCATGCGGAGGCAAGCAGCTTCTGTCAAAATTCAGAAAAACCAACGTAGGCAT…
>TR3662|c0_g1_i1 [SBCC073_fLF.Trinity] cluster=140585_TR29214-c0_g2_i1.fna evidence:blastx-noover match:sp|Q9LUM1|LOR11_ARATH PF04525,
CTCTGGATCGTGGACGACGCCACCGGGCTGGCCGTGGCGGAGGTGAAGAGGAAGCTGACGGCGACGGGGGTTTCCCTCGGCGAGGACGTGCTCACGCTGGTGGTCGAGCCCAACGTGGACCACTCGCTCATCATGGGGCTCCTTGTCGTGCATGGCCTCATAAAC
>TR26449|c0_g1_i1 [SBCC073_fLF.Trinity] cluster=140654_TR5143-c0_g1_i1.fna evidence:transdecoder
ATGATAACTCAGCAAATGAAGGTGGCCGCCCGCTGTAGCTTGGCAAATGGAGTTCGGTTGAATGAATTGAGTTTGGTTGTGAACAATGTTTCCACGTACTGTTTGGGTGCTCTTGGCGGCGGCTCCAACCAAACAGACGCCCACTTGTTTGGAGGAGCAACTAGTTTAGGGGTACGCCTAGTGAGCGAACCAACATGA
>TR27524|c0_g1_i1 [SBCC073_fLF.Trinity] cluster=140685_TR9706-c0_g1_i1.fna evidence:transdecoder
CTAATTTCCCTTGCCCATATGACAGTACTTTTCCTCGGTGATTCTATTCGAAAGAGGAACATAAGCTTTTTATTTGGGAAGCTACAGAAATTGACTAGTTGTTATTTAAAGCAACATGATTTTTGCAAAGATGGTATCTGGCCAGCATGA
>TR41576|c0_g1_i1 [SBCC073_fLF.Trinity] cluster=140690_TR10816-c0_g1_i1.fna evidence:transdecoder
AATCGTGAAGGGGATCTTGCGTGCTCTCAGTTCTTTCATGGCAATCTGCAGTTGCACAAAGACACAAAGATCAGCGGGGAGGACAATTTAATAACTGGAAATGAGTCGAGCGATGGTATTATTTTCCACAGTAAATGGGAGCAAAAACCATCCAGGCAGTGTTTGTAA
>TR11290|c0_g1_i1 [SBCC073_fLF.Trinity] cluster=140714_TR16723-c0_g1_i1.fna evidence:transdecoder
AGTACACAGGCCAAGCTAAGGCACCAAATTTACAGAAAATCAGTCAAGTCTTGGCTTTACTTTTACATATACCTCTGTTTGCTAATATTTTCATGCAAATATCAGAGTCCTGTCCTGGTTCTTTGCATGGGGATGGGTCAGCAAGCTGCAGAGCCAGCTAAGAAGAAACTTGACATGGAAATCAAGCTGCCCCTGTCTGGTATTGAGATTTTTCAGACTTTGCTTGATGCCATGGTG
>TR21791|c0_g1_i1 [SBCC073_fLF.Trinity] cluster=140750_TR21194-c0_g1_i1.fna evidence:transdecoder
AGGTATCCTGTTGAGTTTGTTGCCAGTTTTGTGAAATCTCATAATCTCTTCTACACAGTAGTTTTTGATGCATTAAGGGCACTTCCATCATTCTATACTTGTTTCTGCTTTGTATTTACTGGATGTGCTTATCTAGCAAATACAAAGTCCTTGATACAGTGTATATACATCCCATTTGAAGTGTAA
>TR6885|c0_g2_i1 [SBCC073_fLF.Trinity] cluster=140759_TR22900-c0_g1_i1.fna evidence:transdecoder
AGCCAGGAAGCCGCCCACCAAGAGATCCGCGCCGGTGAAGAAGTCCGCGCCCGCCAAGAAGGCGGCGCCGGCGAAGAAGGCCCCCGCCAAGAAGGCCAAGAAGTAGGCTCCCGCGTGAGAGATCCTAGGGCTTGCCGGCTTGGCGATAGATTTCCAGTAGCTGCTTCTCCTGTTCTGTGCTGTTAG
>TR9572|c1_g1_i1 [SBCC073_fLF.Trinity] cluster=140781_TR27653-c0_g1_i1.fna evidence:transdecoder
ATGAATAGCACAGAGCTGCTGCAAGCCTGCAATAAAAAAAGTGCCAATGTGGCTCCTGTGTTTTTGGAGAAAATACTAATGACACTTGGATTTTGTTTCAACATAATGTCTTGGAAACGAACAATAAATTTATTGATCTATTTTTCTTTTCTTTTTGATCAGGGTTCTTAA
>TR19555|c0_g1_i1 [SBCC073_fLF.Trinity] cluster=140782_TR27894-c0_g1_i1.fna evidence:transdecoder
ATGTCAATGGCCCTCACACAAAGTTTGTCTATTGGCGTGAGTCTGACAATTACTTTCACTTTCTACATTATCCTTTCAGTTTCTTTAAATAGACCCATCTATTGCTCTAAGCGTGGCCTCCCTGCAGGAGATCAAGATCCCAGTCCTGTCCATTCTGCCGCG
>TR11389|c0_g1_i1 [SBCC073_fLF.Trinity] cluster=140784_TR28160-c0_g1_i1.fna evidence:transdecoder
ATGGGCGACAACCTGATGGACAAGGTGACGGCGCTGAGCGAGCAGCTCAAGATCACCGGGACGGAGGTGGGCAAGAAGATGACGGCCGGCATGACCTCCATGAGCTTCAAGATGAGGGAGCTCTTCCAGGGCCAGACCCCGGCCGACAAGGTCGTCGAGGACGCCACCTCCGAGGCCCTCCAGGGGCCCGACTGGGCCATGAACCTGGACATCTGCGAC
>TR4163|c1_g1_i1 [SBCC073_fLF.Trinity] cluster=140805_TR31301-c0_g1_i1.fna evidence:transdecoder
ATGGGCATATATCTTCCAAATGATCTTGTAGACATTTATAGAAGTAATGAATACATCCGGAAGCCACATTTGCACGTGCATGTGCAATACAAGAACATAACGAAATTTTGGGTTTTCAATGGACACAAATATTATTTACATTTATTTAACATTTAG
>TR19556|c0_g1_i1 [SBCC073_fLF.Trinity] cluster=140808_TR32012-c0_g1_i1.fna evidence:transdecoder
ATGTTGGTAGACAAATCAACTAACTTGAGAAATGGGGATGGGCTAGGCATTACTGGATTTGGTTGGCCCGAGTCCAAGTCTGCTACATTGCATATATTTATATATCCATGCAACTTTACAAATACAACTCAATTTATTCATCTAAATGAGATGGATATCTGA
>TR17530|c0_g1_i1 [SBCC073_fLF.Trinity] cluster=140836_TR913-c1_g1_i1.fna evidence:transdecoder
ATGTGGTGGGCTGGTGGCCAACCAAGTGAACAAGAACAAGCCTTTATTTCTCATGACCACTTGTTCCTGAAACACAACAAAGGCAATGTCATATCCTTTGCAATCTTGGAGACAAACCTGAAACAAAGCCATACTTCAGAAGATCCTAAAGAGCAATGA
>TR16876|c0_g1_i1 [SBCC073_fLF.Trinity] cluster=140840_TR1546-c1_g1_i1.fna evidence:transdecoder
ATGGCTTTGTATTTTGTATGTCAATTATCATTTCTCACAATTTATCAGTATGCTAGTCAAAAGTATGCACCAAATGAAACAGCTGTTGTGCAGCCCAAATACCCACGAATCAAGCATGGAGACATAACATGCAGATTACCTTGTGCCATGGATGAGCCTTAA
>TR27779|c0_g1_i1 [SBCC073_fLF.Trinity] cluster=14089_TR29150-c0_g1_i1.fna evidence:blastx.transdecoder match:sp|Q9LI65|WTR24_ARATH
GCCGGAGTGGTGGGGTGCGGCGTGTCGTTCGTGCTGCTCACGTGGTGCATCGAGAAGAGGGGGCCGGTGTTCGTGGCGGCCTTCATCCCGGTGGTGCAGATCATCGTCTCCGTCATGGACTTCACCGTGCTGCACGAGACGCTCTACCTCGGAAGTGTGCTGGGATCAGTGTTCGTGATAGGTGGGCTGTACCTGCTGCTGTGGGGCAAGAGGCAGGAGGCCCTGCAGCAGCCTCCAAAAGTTGCAGAGGATGACTCGGAGCAGCAACAGCAGCAACAACAACCACAACAGCAGCAGCAGCAAGTGCAGGTGCAGATGCAGCCC
>TR26991|c1_g1_i1 [SBCC073_fLF.Trinity] cluster=140914_TR15122-c0_g1_i1.fna evidence:transdecoder
ATGCGATTGATACGAATTAATCAGCCAATGAAGATATTAACTAATCAACTGACGAAGAAATCTGCTGTCGAAAATAAAAAGCTGACGAAGAAGCGGGGATGGTCGGAATGGTGGGATGAGCTGCTCACAGTCAGGGTAGACGATGTTGGG
>TR39393|c1_g2_i1 [SBCC073_fLF.Trinity] cluster=140924_TR18010-c0_g1_i1.fna evidence:transdecoder
ATGGTACCTATAAAAATGCACATGGCAAGTTTAGAGAAAAAAAACAAAAAGTGTTTGAGCACAAATGTTCTTTCCCATAATGAAAAAGCTCTGGATGCCGGTTGTTTAAATAAAAACGGATTTAAAATCAAAATAACTCAAATACATAAAGGTGTTTGA
>TR29749|c0_g1_i1 [SBCC073_fLF.Trinity] cluster=141002_TR29177-c0_g1_i1.fna evidence:transdecoder
ATGGATAGTAGCAACAAGACTGGTAAATACCAGATTAAACAAAAGCAACCACGACCTCTTTCTCTAGCTAGTAGTATGGTCTCTTCCTCCTTGAATATACGGCACTGCTTTCTTGGAGAATGCACTACTGTTAATTGGGAGAAGAACCGGGGGATCTGA
>TR3172|c0_g1_i1 [SBCC073_fLF.Trinity] cluster=141005_TR29367-c0_g1_i1.fna evidence:transdecoder
ATGTGTATACCCTTGTTCTTAAAAAGGGGCATCAATGCCTCCTTAATATTGTGTTCTAGCAATGTGAGTGAACATGAAGAAGCAACTGCAATGGCCACTAGCGAGTGGTCGAAAGCACAGCTGGTCCGTCAACACAATAATCCTTCGGGGTCATACTGA
>TR36308|c0_g2_i1 [SBCC073_fLF.Trinity] cluster=141194_TR25655-c0_g1_i1.fna evidence:transdecoder
AACTTCTCATGGCATTTGATACTCATCAGGCCTGATAAATTTGCATTTATGCAAAGAAAAAGAACCATGAGACTGCGGATTCAGAGTACAGATCTTCAGATAAACAGCTTGAGTGCAAACTTTCTTTCGCATCACAAGCATCATATTTCCATTGTGTTTCATGCATGCATGTTACAGAGAAACTGGTTATCCATGGTGCAAGAAAAAGAAAGCAACATAATTATAGATTTATATGAATGTGAGGAATGCACCGATTGA
>TR31405|c0_g1_i1 [SBCC073_fLF.Trinity] cluster=141253_TR34050-c0_g1_i1.fna evidence:transdecoder
AGCCAAATGTTTGAAAGACAGGTTAGTTTTTTCATAGTTTGGCAAGGCGAAATGCATTATGTTGAACAAAATCTATCTTATGGCCATAGGTTTGGAAGAAAGGTTACCTATTTGGCACTGATCTGCTTAGCATATGACGATCTTTCCATGATTGTGGTGACAGCAATTGCTTTTATTTGTACAGAAATGATTCCTATATTCGGAAAATTTCTGGTGCAGAATCATGTGGTTATTTAG
>TR2520|c0_g1_i1 [SBCC073_fLF.Trinity] cluster=14125_TR18081-c0_g1_i1.fna evidence:transdecoder.blastx match:sp|Q99315|YG31B_YEAST
GCACTTCTCCAGCACTTAAAAGATAACCTTACTGCTGCTCAAGCTCGCATGAAAAAGTATGCTAGCCGGAAGCGCACAGAAAGGATCTTGGAAGTAGGAGATATGGTGTACCTCAAAATGCAACCTTATCGCCTTAATGCCTTCGGACTGCGTACCCACATCAAGCTCCAGAGCAAGTATTACGGCCCTTTCCGCATAATTGCTAAAGTGGGACCCGTCGCCTACAAGCTCCTCCTGCCAGAGAGCACCAGCATTCACCCAGTCTTCCATGTCAGCCAGTTGAAGAAG
>TR23671|c0_g1_i1 [SBCC073_fLF.Trinity] cluster=14125_TR18081-c0_g1_i1.fna evidence:transdecoder<blastx match:sp|P0CT43|TF28_SCHPO
ATTCACCTACGATACAGTTCTGCTTACCACCCTGAATCTGATGGCCAAACAGAGCGTGTGAATCAATGCCTAGAAAACTACCTTCGCTGTCTCAGCTCAATGCAGCCAAAGAAATGGGCCAAACACTTGGCCATGGCAGAGTATTGGCACAATACAACATACCACAGCTCCCTCCAAAAAACACCTTTTGAAGCTGCTTATGGATATCCACCACCCAACATATGTGAGAACATTCTACCTGACAACATGACAGCAGATGCCCAGCAGTTTTTCCATGACAGAGAA
>TR19150|c0_g1_i1 [SBCC073_fLF.Trinity] cluster=141339_TR11244-c0_g1_i1.fna evidence:transdecoder
ACTACTGATCTGACAACAAGATTTCCTCTAATCTTAGTTCGAAGCTTTACAGATACTGAAGAAGTAAAGACACCAAAAGCATGCTATGATAGTGAAGAAGACGAGGAAGACTCCTATGACTTTAATCTCCTCGACCATGGACAGCAAAAGCACCAGTGCAGTAGCAAGTAG
>TR30781|c0_g1_i1 [SBCC073_fLF.Trinity] cluster=141359_TR14577-c2_g1_i2.fna evidence:transdecoder
TCTAGAGGAGCACCTTTCCTCGGAGGTCATCCCTTTGGCCAGGAAATGAGACGCTATTTCCACTTGTACGCTTTGAACCAGAAGAGCGGCATGACCGTCCAGGTAGTATGTGGCTATGCTGACCTGGTGGTGCGCCGAGACTATGTACATGTCGCGTTGAAGCGGGGTGAAAATCTTCATCCATCTTCTGCTACCGCATCCATCCTC
>TR24588|c0_g1_i1 [SBCC073_fLF.Trinity] cluster=141396_TR20759-c0_g1_i1.fna evidence:transdecoder
ATGTGCTGCCTATGGTTATCGCCGCTAGTTTCAACATCTCCTTGGTTTCTGGTTGGCGTGGTGTGGCTGTTTACTTCCTCTGTTTCTTTTGGAATATCTGGGGAGCATTTTCCTAGCGAGCTCCAACCACAAAATGAAAGTTGCCATAGCAATTTTCTAAGAATTGCAATGTTTGGTGGTGAAAAC
>TR2849|c3_g2_i1 [SBCC073_fLF.Trinity] cluster=141441_TR28938-c0_g1_i1.fna evidence:transdecoder
AGTATATTCCCTCGTTTTTTGTGCCTAGTTAAAGCTACATCCCTAGACATGTACAAGCCAATGAAGCAGCTTTTGGCTTCTGCTCAAAGATTAATCACAACTACTTTGAGAGCAGATGCCAATAAAAGAAAGCCCATAGTATCACTATATTTCTACACCATCATCCAGGGTTTTTCTTGCCAGGTAGGCTACAGGAAGTGA
>TR6367|c0_g1_i1 [SBCC073_fLF.Trinity] cluster=14149_TR5099-c0_g1_i1.fna evidence:transdecoder<blastx match:sp|Q8L5R3|TBCD_ARATH
CACCTTCTAACGGTTGCTTGTTATGATCGAGAGGTTAATTGTAGAAGAGCTGCTTCTGCTGCCTTTCAAGAGAATGTTGGAAGACAGGGAACTTATCCGCATGGCATTGATATTGTGAATACAACAGACTACTTTGCACTGGCTTCACGGTCAAACTCTTATCTGAGTGTCGCCGTTTCTGTTGCTCAGTATAAGGAGTATGTTTATCCCTTTGCAGAAGAGCTGCTGTGCAATAAAATAACTCACTGGGAGAGAAGCTTGAGAGAGTTGGCGGCGCAGGCCCTTGCTTTGCTTGTGCAATATGATATGGATTACTTCTCTGGGCATGCCCTTAAAAAGTTAATTCCCTGCACTCTGTCATCAGATCTGTGCACTCGACATGGGGCTACTTTAGCTGCT…
>TR1695|c0_g1_i1 [SBCC073_fLF.Trinity] cluster=14149_TR5099-c0_g1_i1.fna evidence:transdecoder.blastx match:sp|Q8L5R3|TBCD_ARATH
AGGCATCCCAATTCTCAAATACAGTGTGCCGCTGTTGACGCTTTGAAGCATTTTATTCCAACATATCTGGTTTCTGCTGGTGAAAAGATTGCTCATGATGTCATTTCGAAGTATGTGACGCTTCTAGATGACCCGAATGTAGCTGCAAGACGAGGCGGGGCGCTGGCCCTTGGAATATTACCGTACGAGTTCTTGTTATTAAAATGGAGGCCTGTCATGAGTAAGCTCTGTAGCTCATGCACAATAGAGGATAAGGCTGATGATCCTGATGCTGAAGCACGTGTGAATTCTGTTAGGGGGCTAATTCTGGTTTGCGAAACATTAACATCTAATGTTGATCAGAGCTCAGATATTGGAGAATCTGTATATGCATACATAAAAGTTGAGGTC
>TR735|c0_g1_i1 [SBCC073_fLF.Trinity] cluster=14149_TR5099-c0_g1_i1.fna evidence:transdecoder.blastx match:sp|Q8L5R3|TBCD_ARATH
TTGCATCAGCTTGGTTTCATTTTTACGACAGACATGCAGAGAGGTTTGTCAGGCATTGTCCCTGCAATTGAAAAGGCACGCCTTTATCGAGGTAAAGGAGGAGAGATTATGCGCTCTGCTGTTTCCCGATTCATTGCATGTATTTCCATAGCTGCAATATCCTTGAATGAGAAGACAAAGAGAAGTTTAGTTGAAACCCTTAACGAGAATTTGAGG
>TR10251|c0_g1_i1 [SBCC073_fLF.Trinity] cluster=141529_TR6059-c0_g1_i1.fna evidence:transdecoder
ATGCTATCATGTAAGATAAATTGGTACTATATCCAGACATCACCATCTGAAATGAAGATCATGAGACATTTTAGAATCAACTTGACAGATGACAGTAATTTTGCATTGGATACATCCAAAACTAAAATTATACATAAATGCCTAAATTCCAATGCCCAATGCCCAAAGTGTAAGTTGATGGTTGTGGAAAAACAGTAA
>TR37826|c0_g1_i1 [SBCC073_fLF.Trinity] cluster=141539_TR7813-c0_g1_i1.fna evidence:transdecoder
AAAGATACAAGACCTGGGGAGAGATTGCATCTCATGTTCTCTCTTTTATTTATTTATTTTTTATTTACCATGCATTCAAGATTAAGCCCGGGAAAAGTGCAGGTAAAACGGAGAAACTCTAAACAAGTCAGAATTGATTTCATGCAACCTCTGATCTGGTCCATGACAACTCAGATGCTCAGCTCAACAGGCACTGCTAGACTTCAAGTCAGAGACACCAACCAACCAAGGAGACGAAGAAGGGGAGGGAAAAATAAATTGAAATTGAGTGGAGCTCAGTTCGGATCACCTATGTCCCCCCTCTCATGCTTGCTCCCCAACCTTATGACAAGATAA
>TR6481|c0_g2_i1 [SBCC073_fLF.Trinity] cluster=141556_TR10260-c1_g1_i1.fna evidence:transdecoder
ATGCCGGGGGTGAGTATTCCTGTGTCTAAGGTTCTGATTTTGTTGAGGACGTCCAAGGAATCACTTCAGCGAAGGTTGTCGTTGGTGGCAAGTGACATTGTTCTTGAAGGCTGGAACGAACCTTGGCGTTCTGCGCTTGGAAAATGGCTGAAGAAGAGTGGTTTGGCTCTCTGTCTGCTATCTACTCCCTCCGTCCCAAAATAA
>TR27140|c0_g2_i1 [SBCC073_fLF.Trinity] cluster=141571_TR12603-c0_g1_i1.fna evidence:transdecoder
ATGCCTAAGCTTATCTGGGATGATTTTCTGCAACCTGGCAAGAAAAGCATTATTCCCTTTAACTTGATCTATACAAGTGTACTACAAAGCAAAATACATGGGCATGTTCTCAAGCAAAATGGCAAGAGAAGGCAATGCATGGACATATACGGCATGTTTCCGTTGTTTCAGTCTAAAGTTTCGGTTGGTTACTTATGTTGTCACAATGTTGTTGTGTTTAAACTCACATGCTAA
>TR27676|c1_g1_i1 [SBCC073_fLF.Trinity] cluster=141585_TR14926-c1_g1_i1.fna evidence:blastx-noover match:sp|Q8LCQ4|LHCA6_ARATH PF00504,
GTCAAGGAGATCAAGAACGGCCGCCTCGCCATGCTCGCCTTCGTCGGCTTCTGGTTCCAGGCCGTCTACACCGGCCAGGGCCCCCTCGACAACCTCTTCGCCCACCTCGCCGACCCCGGCCACTGCAACATCTTCTCGGCATTCACGTCCCAC
>TR13849|c0_g1_i1 [SBCC073_fLF.Trinity] cluster=141618_TR19997-c0_g1_i1.fna evidence:transdecoder
ATGGCGAGTCTTCGTTTCTCTGTTTGGTTTCCTTTTTTCTTTTGCTTTGGATCTGCAAGTTCTTACAGTGAGATGCAGAATGTGGCCCATAAGTGGAGCTACCAAACAAGAGTACAGATTGATCAACATGACGAAAATTTGGTTACATGTTCGTCTTGGACTGAAGCTACGACAATGCGTGTGTTCAGTATCGAACTACCGGTGTCAATCGGTGTTTTTAGGAAACAATCGGTGTTCTACGTGATCTCGGTTTTG
>TR37657|c0_g1_i1 [SBCC073_fLF.Trinity] cluster=141649_TR24496-c0_g1_i1.fna evidence:transdecoder
CATACAAACCTTGTCGACTGTCTCTTTCTTGGCCTGTGCCTCTCCCATGGCCTGCTCAAGAAACGAATGAACATCATTACCTCACATCAGTACATCGAGTGTGGTTCTAAAAAAATAAAGCTGAAACATTTGCTATCCTTTTCTGATAACATTGTCTAA
>TR12555|c0_g1_i1 [SBCC073_fLF.Trinity] cluster=14219_TR32582-c0_g1_i1.fna evidence:transdecoder
CTTTATCGCTTGAACAGTTTTCTCGGGGCGCACCACTCTCACGCTGCTAACAGAAACAATCCCAGTGACAATTTGCCGGTCGTTTCTCAGCTCGAACGTGCTAAAAGAAAATCCATGGCAGCCTTCTTAGGCCTTACATTGCAGATATGTGACAAACTGGAGATCAGCTCTGATGATTTTGATAATGCACTTGCGCTCATTCCTCTTTCCATGGATGGCTTTGTGGATAGACTGAATCATATAATAGAACAGTGCAAGGGCCACTCTTTTGATAGCTTGGAAGGGAAGGGTCCCTCAGTTGAGTACCTGATAATAATCAAGACAGTGACAAAGTTATGTACATGGATGATGCAACGCAAGCCAGACTGCATTACAGTATTCCAGAACAGGAACACTAGC…
>TR9953|c1_g7_i1 [SBCC073_fLF.Trinity] cluster=14267_TR28934-c6_g2_i4.fna evidence:blastx match:sp|Q9FE62|YLS8_ARATH PF02966,
AGTGTCTAACTTCCGTTTTTCGAGGCAACTTGGAGGCAGTTGCAACCTTTTCAAACTCTGGTCTAGATGTGTATGCACAATAGTTAGAGATCCCTGAGCAGGATGGATGAGGTGCTGTCAGGGGTGGCTGATACCATAAAGAACTTTGCGGTGATCTACCTTGTTGACACCACGGAGGTTTCCGACTTCAACACCATGTACGAGCTGTACGACCCGTCGAAGGTGATGTTCTTCTTCCGCAACAAGCACATCAATAAGGGGCGTGGTCTGGTGATTGTTCCCAAGGATTACTCCACCAAATACCGTTAC
>TR9953|c1_g7_i2 [SBCC073_fLF.Trinity] cluster=14267_TR28934-c6_g2_i4.fna evidence:transdecoder.blastx match:sp|Q9FE62|YLS8_ARATH PF02966,
ACCATAAAGAACTTTGCGGTGATCTACCTTGTCGACATCACCGAGGTCCCCGACTTCAACACCATGTACGAGCTGTACGACCCGTCGACGGTCATGTTCTTCTTCCGCAACAAGCACATCATGATTGATCTCGGGACAGGAAACAACAACAAGATCAACTGGGCAATGAAAGACAAGCAAGAGTTTGTTGACATCGTGGAGACTGTCTACAGGGGAGCTCGTAAGGGCCGTGGTCTGGTGATTGCTCCCAAGGATTACTCCACCAAATACCGTTAC
>TR34876|c0_g1_i1 [SBCC073_fLF.Trinity] cluster=1432_TR785-c0_g1_i1.fna evidence:transdecoder
CTCTCATACGAAATGGAGGACATCGTCGACAAGTTCCTGGTGCGTGTCGATGGCTCCAAGGCTTCCTACGCCGACAAACCACCCAGGCTCAAACTGCTAACGGAGAAGATGACCGATCTGTTCACCAAGGGCAAGGCTCGACGTGAGATTGCCGACGAGATCAAAGGCATCAAGGCCCGTGTACAGGAGCAAGCTGAAAGG
>TR31788|c0_g1_i1 [SBCC073_fLF.Trinity] cluster=1432_TR785-c0_g1_i1.fna evidence:transdecoder<blastx match:sp|Q6L400|R1B16_SOLDE PF00931,
TCGTCATGGGATGTAAGGCAGCTGATCGACCAACTCCGAGGTTCACTAGCGACCAAGAGGTACTTCATCGTGATTGATGATATATGGCATGCATCAGCATTGGAAACTATCAGATGTGCTCTTGTGGATAATAATTGTGCAAGCAGGATAGTCACAACTACTCGTATTCTTGATTCTACCAGAAAAGCATGTGAAGTATACAGGCTGCAACCACTTTCGCATGATTTATCCAAGGAGTTATTTCTTACAAGATTATTTGGTGGCAAAGACAAAGACCCTTATGATCAACCAGCAGAGGTGTATGAGGAAGTGTTACACAAATGTGGCGGTGTACCGTTGGCTATAATCACAATGGCTAGTTTGCTTGTTGGTAAACCGGTGGAGGTTTGGTCAAAGGTA…
>TR8443|c0_g1_i1 [SBCC073_fLF.Trinity] cluster=14371_TR18921-c0_g1_i1.fna evidence:transdecoder.blastx match:sp|Q0WVK7|PPR12_ARATH PF13041,PF01535,
ATGGCTCGGTTAGGAATCGTCCCAAATGAGATTATTTACAATGAGCTTATTGGTTGCCATTGTAGGAAGGGGCATTTCTCAGAAGCAATCAGGTTGTTTGATGAAATGCTCTCAAAGAAGATGAAGTCAACAGCAGTGACTTACAACTTGATTGCTAGAGCTCTATGCAAGGAAGGGGAGATGGAGCGTGCTGAGCAGATATTGGAGGAGATGTTATTGACTGGGATGGCAGTTCATTTTGGTTTGTTCAATTCGGTGGTTGCAGGGCTTCTCCAAAGGACTGGAAGATTGAAGTCTGTGGTAAGGCTTCTAAAT
>TR26593|c0_g1_i1 [SBCC073_fLF.Trinity] cluster=14449_TR27254-c0_g1_i1.fna evidence:transdecoder.blastx match:sp|Q04832|HEXP_LEIMA PF00098,PF00098,PF00098,PF00098,
TGCTATGAATGTGGCGTTCCTGGTCATATATCGTCAGCTTGCCCCAACAAAAAGGCTTCTGAAGTCATAGCTGATGAAAATAAGGCCAATATTGACTCAGCCACAACGTCGTCGAAGAAGAGACGGACATGCTATGAATGTGGCGTTCCTGGTCATCTATCATCTGCTTGCCCAAATAAAAGTGCTCCTGAAGTCATAGTTGATGAAAATAAGGCCAATACCGAGTCAGCCACAACAGCATCGAAGAAGAGACGGACATGCTATGAATGTGGCGTTCCTGGCCATCTGTCGTCTGCTTGCCCAAACAAAAGTGCCCCTGAAGTTGTTTCTAACCACACCCAGCCTTTTGATGAACCGAAGTATGCACCTTACATGGCTTCTGAGCAAAATAAAATAGGC…
>TR17477|c1_g1_i2 [SBCC073_fLF.Trinity] cluster=14467_TR3792-c0_g1_i2.fna evidence:transdecoder<blastx match:sp|Q9M8J3|FRS7_ARATH PF03101,
ATGACAAATAATATGATTCCTAGTTGGATGCCTCAAATTGGTATGAAATTTAATTCCACAAAAGAGGCTTGGAACTTTTGGACTTGTTATGGAGGTCATATTGGTTTTGACGTAAGGGTAAATTATGAAAATAAGAGCAAACTTGATGGTGCAATAACTTCCGCGAGATACGTTTGTTCCAATGAAGGCTACAGAAGAATAGACAAAAGAGATCATAATACCAAGCGTCCTCGTGCAGAAACCAGGACTGGTTGCAAGGTTCGAATAGGAATCACCATCGACCGAGAAACGGGAAATTATGAAGTACATGAGTTAGTCACTGATCATAACCATGTCTTGCAGTTGCCTGGAACATGCCACTTGATGCCATCACAACGAAAGATATCAACCTTGCAAGCT…
>TR17477|c1_g1_i20 [SBCC073_fLF.Trinity] cluster=14467_TR3792-c0_g1_i2.fna evidence:transdecoder PF03101,
ATGATCTCCCTTTTACCTTCCTTCTCCAAGCGTCCTCGTGCAGAAACCAGGACTGGTTGCAAGGTTCGAATAGGAATCACCATCGACCGAGAAACGGGAAATTATGAAGTACATGAGTTAGTCACTGATCATAACCATGTCTTGCAGTTGCCTGGAACATGCCACTTGATGCCATCACAACGAAAGATATCAACCTTGCAAGCTTTTGATATTGAAACTGCAGATGATTCGGGAATTGTACCGAAAGCAGCCCATGAGTTGGCAAGTCGGCAAGTTGGTGGATCAATAAACCTGCTAAGAACAAAGATGAGGATGGCCCAAATGTACTTGCTGATTTCAATGCTTGCGTGTACAAATATGAGGATGAGGAAGCCTTTGAAGAAGCTTTCA
>TR17477|c1_g1_i7 [SBCC073_fLF.Trinity] cluster=14467_TR3792-c0_g1_i2.fna evidence:transdecoder<blastx match:sp|Q9M8J3|FRS7_ARATH PF03101,
ATGACAAATAATATGATTCCTAGTTGGATGCCTCAAATTGGTATGAAATTTAATTCCACAAAAGAGGCTTGGAACTTTTGGACTTGTTATGGAGGTCATATTGGTTTTGACGTAAGGGTAAATTATGAAAATAAGAGCAAACTTGATGGTGCAATAACTTCCGCGAGATACGTTTGTTCCAATGAAGGCTACAGAAGAATAGACAAAAGAGATCATAATACCAAGCGTCCTCGTGCAGAAACCAGGACTGGTTGCAAGGTTCGAATAGGAATCACCATCGACCGAGAAACGGGAAATTATGAAGTACATGAGTTAGTCACTGATCATAACCATGTCTTGCAGTTGCCTGGAACATGCCACTTGATGCCATCACAACGAAAGATATCAACCTTGCAAGCT…
>TR16350|c0_g1_i1 [SBCC073_fLF.Trinity] cluster=14480_TR9680-c0_g2_i1.fna evidence:transdecoder
AAGCTTGGGATGATCATCAAGAGGTCCACGCATGAGCTGGATTTAGATGACCAAGCTAGCATCAGGATGTGGGTCGATAGGAACAAGAAGTCTGTGTTTTTCCACCAGGACTCGACCGAGACAGATGCCTTTGTACTAGGGATCCAGACAGAGTGGCAACTGCAGCAGATGATCCGCTTTGGTCACCAGAATATTTTGGCATCTCATTCCTCATTTGGTGTAAGCAAGCTGAAGTACCCCTTGCACACAATTCTT
>TR16350|c1_g1_i1 [SBCC073_fLF.Trinity] cluster=14480_TR9680-c0_g2_i1.fna evidence:transdecoder
GTATGCCATGGACCCCTGGACCGGGACGCCATTGGGCCTGGTGCCAGGAGGGTGCCGTATGTTGGGAGCGAGATTCAGCAGCAGACCATGTCGTTGATCTATCTTGGCGTCCCCGAGGAGAACATCCTGCAGACACATATAGAAGGGATACAACGCTACTGTGGCTCCGATGCAAAGGTCGATAGCCTCGCTTCGCAGTATGTCCACAAGCTTGGGATGATC
>TR6612|c0_g1_i1 [SBCC073_fLF.Trinity] cluster=14524_TR35414-c0_g1_i1.fna evidence:transdecoder.blastx match:sp|Q9C9U0|PP118_ARATH PF13041,PF13041,PF01535,
CAGGAAGTTCCTAGGAAGCCAAAGCTCGTGGAAACCTATAACACAATGATCGATCTTTATGGAAAGGCCGGGAGGCACAAGGATGCGATGGACATGTTTGCGGACATGCTGGCCTATCAGGTTATGCCCGACACATGTACGTTCAACACAATGATCTACACATTTGGGTCACATGGAAGCGTCAAGGAGGCAGAGGCGCTGCTAGCTAACATGGTCGTCAGGGGGGTCACTCCAGATATTAGGACGTATAATGTGATGATGGCTCTGTTTGCGTCAATGGGGGATGTCGAGGGAGTTTTGAAGTATTACCATCAAATTGGGAGGATCGGGTTATGTGCTGATGATGTGAGCTATAGGATTGCGTTGCAGGTGCTATGTGAGAGGAAGATGGTGTGTGAA…
>TR10862|c0_g1_i1 [SBCC073_fLF.Trinity] cluster=14524_TR35414-c0_g1_i1.fna evidence:transdecoder.blastx match:sp|Q9C9U0|PP118_ARATH PF01535,PF17177,PF13041,
GTGGAATATAATGTGATGGTCAAGGCTTATGGTTTGGCAAGAAAATATGGTAGAGTCCTTTCTCTACTTGAGAACATGAAGGGTTCTGGTATCTTACCAGATGAGTGTACTTACAATTCCTTAATTCAGATGTTTTCTGTTGGTGGATTTCCACGGAGAGCTAAGAATCTTTTGCGTAAAATGAAAGACACGGGATTTAAACCTGCGTGTGAGACATACTCTGCTGTTATGAGGGCCTACTCCCGCAATTCCTTGCCATCTGAAGCTATAGATCTGTACAGTGAAATGAAGGCCTCGGGTGTTGAACCAAATGTGGTTGTTTATGGTTTGCTGATTAATATGTTTGCGGAGACGGGACAA
>TR11605|c0_g1_i1 [SBCC073_fLF.Trinity] cluster=14638_TR34113-c1_g1_i1.fna evidence:transdecoder.blastx match:sp|Q7XA40|RGA3_SOLBU PF00931,
GACAACATCATGTGCATTCATGTGCCCGAAACTTTCAGTGTGGAGGATATATTTCAAGAAATGCTAAAGGATATTACCGAAGATAGTCTTTCCAATATTTCAGATCATGGGGGTCTCAAAAATAAGTTGATGGAAACATTGCGTGGCAAACGTTTCTTCTTGATATTGGATGATCTCTGGGTGAAAAACAAGAATGACCAACAACTGGAGGAACTAATCTCTCCACTCAGTGTCGGGAAGAAAGGGAGCAAAATCCTAGTGACCGCTCGAACAAAAGATGCGGCTGGAGCTCTGTGTGCTGATGAACTTATTGAA
>TR8089|c0_g1_i1 [SBCC073_fLF.Trinity] cluster=14638_TR34113-c1_g1_i1.fna evidence:transdecoder.blastx match:sp|Q9LRR5|DRL21_ARATH PF00931,
AGCTACCAGCAGCTTAATCCAGACATCAGGCGTTGCTTAGAATACTGCAATATTTTCCCCAGAAGATCCAAATTGAATAAAGACGACTTAGTTCGCCTATGGATAGCGCAAGGGTTTGTAAAGACCAGTTGTACAACAGAGAACATAGAAGATATAGCCGAGGGATACATTCAAGAGTTAGTGTCATGCTCATTTCTGCAACCAGAAGGAACTAGCTGGAATGGTACTGATTGCTTTACAGTTCATGATCTGCTACGTGATTTAGCAGATAAGGTCGTCGGAAGTGATTGCTTCAGC
>TR30002|c0_g1_i1 [SBCC073_fLF.Trinity] cluster=14638_TR34113-c1_g1_i1.fna evidence:transdecoder
GAAATGCCTGATTTGGATGAGGACAAATACTTGGAGATGTTTGTGCATTATGCATTGGATGGTACAAGTTTTGCCCGTGAAGAATTTGTTTCAGTTGGGAGAGAGATTGCCAAAAAGCTACGCAGATCACCTATTGCTGCAGTCACAGTGGCAGGACGGCTTGGGACAAATCGAGATATGAATTTTTGGAAAAACACTGCAAACTATGAAAAGTTCAACGAAACCATGGATGCTCTTTGGTGGAGCTACCAG
>TR12578|c0_g1_i1 [SBCC073_fLF.Trinity] cluster=14651_TR6402-c0_g1_i1.fna evidence:transdecoder.blastx match:sp|Q9SD62|Y3471_ARATH PF00560,PF00560,PF13855,PF13855,
TCCAATTGCACAGCTGCCCTTACTTCTCTAGTTCACTTGAACCTTTGGAACAATACGTTATCTGGAAGCATACCTGAAGAGATAGATGAGCTTCGGAGCCTCCGAACCCTGATGCTTGCTGGCAACAGGCTTTCAGGTAACATCCCTCTGTCATTAGGTACAGCTGCATCTCTTAGATATGTCAACCTTGCAAACAATTCTCTTAGCGGAGCTATCCCTGATTCCTTAGCAAATAGTTCGTCACTCAGTGGTATAATCCTCTCACGTAACAAGTTGTCTGGGGTGATCCCAGCTAATCTGTTCACGTCATCCAAACTTGTCTTTGTTGACCTCCGGTCGAATGCACTCTCCGGGGAGATCCCACATTTCCAAAACATGGATGCTTTGCAGTATCTTGAT…
>TR3066|c0_g1_i2 [SBCC073_fLF.Trinity] cluster=14657_TR12988-c0_g2_i1.fna evidence:transdecoder
TGCGACTCCTGGGTCTTCTGCGGGGACCGCCGCCGATGCGGCAACCGCTTCGGAGAGTGCTGGCTGAAGAAGCAGAATGACGCCATGGCTCCCGCTGTGATCGCGAGGGGGGAGGATGTCATGTGGACTTCTGGCCTCGTCTTCGGAAAATCATCACAGGGAATCGTGGGGCTGGAAACAAGTGTCGGCACGCTTCGTGTCCAATTGCTGCCTGATTGTGCACCCCATTCTGTGGATTACTTCATCGAGCTGTTGGGCCTGCACAACTACGCCGGATGCAGATTCTACCGCGCGGAAGGCCGTGGCCACCTGTGGGATGCAAAAGGAGAGCACGTAAAAAATGTATGGGGTCTATGGCTGTTTAACCATCTTGCTTCTTGCATAAGAGGGAGCCCAAAG…
>TR3066|c0_g1_i1 [SBCC073_fLF.Trinity] cluster=14657_TR12988-c0_g2_i1.fna evidence:transdecoder PF00160,
TGCGACTCCTGGGTCTTCTGCGGGGACCGCCGCCGATGCGGCAACCGCTTCGGAGAGTGCTGGCTGAAGAAGCAGAATGACGCCATGGCTCCCGCTGTGATCGCGAGGGGGGAGGATGTCATGTGGACTTCTGGCCTCGTCTTCGGAAAATCATCACAGGGAATCGTGGGGCTGGAAACAAGTGTCGGCACGCTTCGTGTCCAATTGCTGCCTGATTGTGCACCCCATTCTGTGGATTACTTCATCGAGCTGTTGGGCCTGCACAACTACGCCGGATGCAGATTCTACCGCGCGGAAGGCCGTGGCCACCTGTGGGATGCAAAAGGAGAGCACGTAAAAAATGCTGCATTTGGTCCACCCTACGCGCTGCTACAAGGGACACTGGAAGTCGATGGCGTA…
>TR39665|c1_g1_i1 [SBCC073_fLF.Trinity] cluster=14675_TR33215-c0_g2_i1.fna evidence:transdecoder.blastx match:sp|Q9M8D3|PUR4_ARATH
AATGTTGAGTTGGAGGATGCACTAGGTTCTGTGAAGCTCTCAACACTTAAGTGGCTCCTAGCAGAAACTTATGAACCTGACAACTTACAAACAGCGAGCTTTCTGGAGGAGGAAGTTTCTAGGAGCCCTTATTCCTTCCTTGTTGAGGTTGGTCCCCGGATGACATTTTCGACAGCTTTCTCGACCAATGCTGTCTCGATTTGTAAAGCTCTATCATTAATGGAAGTA
>TR2090|c0_g1_i1 [SBCC073_fLF.Trinity] cluster=14675_TR33215-c0_g2_i1.fna evidence:transdecoder.blastx match:sp|Q9M8D3|PUR4_ARATH
ATGGCATCTCATGCTGAAATGACGGGAAGCAATATGCTACGTCTTCAAAGCTTTCCTAATAATATGGGAAAACAAAATAGTAGTTTTATCTCCACAAGACACCTTCCCTTGAGAAGGACACGAGTGGTTCGACATTGCCTGAACCTACGTCATCTTTGCCGTTTGCCTAATCAAAGGGCTATTGTTCCAAATATCCAACCAATGCCTGCTCTTACTGCTGCAGTATCTAGGGGAGTTAATAGTCCATCGATAGAGGCATCTGTTGATGGCATGGAATTAGTTTCAAGGATTATTCACTTTTATCGCAAACCACTTCTTCAAGAGAGTGAGGCCAAGGAGTTACTCAGGAAAGTGCAGGCAAAGATTTCTTCTAATATTATTGATATAAAGACTGAGCAA…
>TR2421|c0_g1_i1 [SBCC073_fLF.Trinity] cluster=14679_TR34459-c0_g1_i1.fna evidence:blastx.transdecoder match:sp|Q9LNG5|PPP7L_ARATH PF10536,
ACGGATCATGATTATGGGCAAATGGTCCTTGATTGTCTAGGTCATGACCCAAGAGGTCAATCAATGCCTGGAAAATCCTTCTTGCATTATAAATGGCTGAAGAAGCATTTCTATGAGTTACCAGAAGGGGTGGATGATCATACAGTACAGAGGCATGTTCGAGCATACATCCTGAGCCTTTTATGTGGGGTGCTCTTTCCAGACGGGACAGGAAGGATGAGTTTGATATATCTTCCATTGATTGCTGATCTTTCTCTTGTTGGAACATACAGCTGGGGCTCCGCAGCCCTCGCATTCCTCTACCGAGCTCTTTGCTCTGCCGCCTCCTCCCACAACATGAAGAATATAGGTGGTTCATTGCTTCTCTTGCAGCTTTGGAGTTGGGAGCACTCTCATGTT…
>TR2421|c0_g2_i1 [SBCC073_fLF.Trinity] cluster=14679_TR34459-c0_g1_i1.fna evidence:blastx.transdecoder match:sp|Q9LNG5|PPP7L_ARATH PF10536,
ACGGATCATGATTATGGGCAAATGGTCCTTGATTGTCTAGGTCATGACCCAAGAGGTCAATCAATGCCTGGAAAATCCTTCTTGCATTATAAATGGCTGAAGAAGCATTTCTATGAGTTACCAGAAGGGGTGGATGATCATACAGTACAGAGGCATGTTCGAGCATACATCCTGAGCCTTTTATGTGGGGTGCTCTTTCCAGACGGGACAGGAAGGATGAGTTTGATATATCTTCCATTGATTGCTGATCTTTCTCTTGTTGGAACATACAGCTGGGGCTCCGCAGCCCTCGCATTCCTCTACCGAGCTCTTTGCTCTGCCGCCTCCTCCCACAACATGAAGAATATAGGTGGTTCATTGCTTCTCTTGCAGCTTTGGAGTTGGGAGCACTCTCATGTT…
>TR2421|c1_g1_i1 [SBCC073_fLF.Trinity] cluster=14679_TR34459-c0_g1_i1.fna evidence:transdecoder<blastx match:sp|Q9LNG5|PPP7L_ARATH PF10536,
CGGGGCCGGGGCAGATGTTCTGTGGCAGAAAATGAAATGGATCATCATGAAACATCTGCACCTTCTACGCCGAGTACCACTTCTGATAGAGAGGACAATGTTGGGTTTACTCCCGAACAAGTCCATGTGGCTTGCTATGCAGGACCTCCGGAACCTTCATCCAGTACACTGCTCAATCCTAAGATTAACCACCGTTCAGATGCAATTTTTGGCGATCAGGCCCTGGAGCAGTTGAAGTTGCGTCACCACAAACCCTTAAAATTTCATGAGAGGTATCGTCCTTATTTGAGGGATGCTGGATTGCTTGGGCTCTCACAAATCTGCCAGAGAATGCCTCAATTGGACAAAGCCTTGATTACTGCTCTTGTTGAGCGTTGGAGACCAGAGACCCACAGCTTT…
>TR28497|c0_g1_i1 [SBCC073_fLF.Trinity] cluster=14699_TR12628-c0_g1_i1.fna evidence:blastx.transdecoder match:sp|Q42371|ERECT_ARATH PF13855,
TTGAGGAGTATCATGGAGATTGATCTGTCCAATAACCATCTTGGTGGTCTGATTCCTCAAGAACTTGGAATGCTGCAAAATCTGATGCTGCTAAAACTGGAAAATAACAATATAACTGGGGATGTTTCTTCACTGATGAACTGCTTCAGCCTAAATACCTTAAATATATCTTACAATAATTTGGCTGGTGTTGTCCCTACTGACAATAACTTTTCACGGTTTTCACCTGACAGCTTCTTGGGTAATCCTGGACTTTGTGGATATTGGCTTGCCTCGTGCCGTTCCTCC
>TR37678|c0_g1_i1 [SBCC073_fLF.Trinity] cluster=14699_TR12628-c0_g1_i1.fna evidence:transdecoder.blastx match:sp|Q42371|ERECT_ARATH PF13516,PF13855,
CTTGCAAACAACAGCCTAGAAGGACCAATTCCGAACAATATAAGTTCTTGTGTGAATCTCAATAGCTTTAATGCTTATGGCAATAAGTTAAATGGCACCATTCCTCGTTCTTTGCGTAAACTTGAGAGCATGACCTCTTTGAATCTATCGTCAAATCATTTGAGTGGTCCTATTCCTATTGAGCTATCAAGAATCAACAATTTGGACATTTTGGATTTATCCTGCAACATGATTACCGGTCCAATTCCATCAGCCATTGGCAGCTTGGAGCATCTATTGAAACTGAACCTGAGCAAGAATGCTCTTGTCGGATTCATCCCTGCCGAGTTCGGGAAC
>TR35818|c0_g1_i2 [SBCC073_fLF.Trinity] cluster=14825_TR28356-c0_g1_i1.fna evidence:blastx.transdecoder match:sp|Q9S7C0|HSP7O_ARATH PF00012,
ATGAGTGTGGTGGGGTTTGATCTGGGCAATGAGAGCTGCATTGTGGGGGTGGCCCGGCAGCGTGGAATCGACGTGGTCCTCAATGAGGAGTCCAAGCGGGAGACACCCGCTATTGTCTGCTTTGGCGACAAGCAGCGTTTCATCGGCACCGCAGGCGCCGCCAACTCCACCATGAACCCCAAGAACTCCATCTCCCAGATCAAGCGCTTACTGGGACGCAAGTTTGCTGATCCTGAGCTGCAGAATGATATTCAGTCCTTCCCGTTCCGTGTCTCGGAGGGCCCTGATGGATTCCCTCTCGTCCACGTACGCTATCTGGGGGAGGAGCGCTCCTTCACCCCCACACAGCTGCTTGCCATGGTGCTGTCTAATTTGAAGGCCATTGCTGAGGGTAACCTC…
>TR44022|c0_g2_i1 [SBCC073_fLF.Trinity] cluster=14828_TR29085-c0_g1_i1.fna evidence:blastx.transdecoder match:sp|P10978|POLX_TOBAC PF07727,
GATGTCATTCTGAACATCAAGTTGTTGAGAGATGAAGATGGTGGGATTACATTGCGTCAATCTCATTATGTGGAAAAGATCTTGAGTCGCTTTGGGTATAGTGACTGCAAGTCCTCTCCCACACCATATGATGCGAGCGTGCTGCTTCGAAAGAATCGAAGAATTGCTAGAGATCAATTGAAATATTCTTAGATTATTGGCTCGCTTATGTACTTAGCCAGTGCTACAAGACCTGACATCTCTTTTGTTGTTAGCAAACTGAGTCGGTTTGTCTCAAAACCAGGAGATGTGCATTGGAAAGCTCTAGGGAGAGTTTTGTGTTATTTGAAAGGCACTGCAAATTATGGAATTCACTATACTGGAAACCCAAAGGTGCTTGAAGGGTATAGTGATTCAAAC…
>TR44022|c0_g1_i1 [SBCC073_fLF.Trinity] cluster=14828_TR29085-c0_g1_i1.fna evidence:blastx.transdecoder match:sp|P10978|POLX_TOBAC PF07727,
GATGTCATTCTGAACATCAAGTTGTTGAGAGATGAAGATGGTGGGATTACATTGCGTCAATCTCATTATGTGGAAAAGATCTTGAGTCGCTTTGGGTATAGTGACTGCAAGTCCTCTCCCACACCATATGATGCGAGCGTGCTGCTTCGAAAGAATCGAAGAATTGCTAGAGATCAATTGAAATATTCTTAGATTATTGGCTCGCTTATGTACTTAGCCAGTGCTACAAGACCTGACATCTCTTTTGTTGTTAGCAAACTGAGTCGGTTTGTCTCAAAACCAGGAGATGTGCATTGGAAAGCTCTAGGGAGAGTTTTGTGTTATTTGAAAGGCACTGCAAATTATGGAATTCACTATACTGGAAACCCAAAGGTGCTTGAAGGGTATAGTGATTCAAAC…
>TR13163|c0_g1_i2 [SBCC073_fLF.Trinity] cluster=14872_TR20661-c0_g1_i1.fna evidence:transdecoder
ATGCTCCATCGTCAAAGTGATGTCCTCCGGCATCAAAATGATGCCCTCCGTCATCAAAGCGTCGCCCTCTATCGTCAAAGTGATGCCATCTATCATCAAAGTGATGTCTCCTATCGTATGGAGGGTGTCCTCTGTCATGTCCATTGTACTGATATCCCTCAGGATAGGGAGGATTACAATTCCAAGGTTGTTGTGTTCTTTGTTGGTGTTCAGGTGGCATATACGGGAATTGATTCGGACCTGGTGGATGCGGTGGTGGTGGCTGCAAATGGTATGCATTATTCGGAGGTGGTGGTGGTGGTGGTGGTGGTATATTATCTAGGACTTGTCGAGGAGGCTGTCGAGGTAGAGGTTGAGGATGTATCTGCCGGTGGAGAGGACGTCGAGGCGCTTCTCGCT…
>TR13163|c0_g1_i1 [SBCC073_fLF.Trinity] cluster=14872_TR20661-c0_g1_i1.fna evidence:transdecoder
GAATCCTCAAACCAATCAACCACCATCCATCACCGGAGAGCAGAGCAAGAAAATTCTGTGGACGTTCTGCCCGTCCGCCAAACCCCTTCCGCGCGCCGCCTCCCTCTCCCGCAACCCTGCGGATCTCTTTCAGCAGCAGCAAGCAGAGCAGCGAGAGGAGCCCGCCATGGCCATGGTCGCCTCCACCTCCATCGCCTACCACAAGCCGCGTTTGTCGGTGCTGTGCAGGAAGAAGGACCGGGACAGGGAGCTGGAGCGGGAGAAGGAGCACAAGCACCCCTTCAAGGTCGTCGAGATCACGCCGCCGCCGCGGTGCCTCGGCGTCCGCTGCTTTCCCACGAACATCCACTGCGGGGAGAGCGTGACGATCGAAGGGCAGGCGTACACGGTGTCGGCGGT…
>TR19496|c0_g2_i1 [SBCC073_fLF.Trinity] cluster=14876_TR23017-c0_g1_i1.fna evidence:blastx.transdecoder match:sp|Q42510|GNOM_ARATH
AGAGAAGAGGTGAGGGATCATGCTCTGGTATTGTTGCACAGATGCATAGTAGTCGATGGAATGTCGGTTCCATCTTCGGCCTGGTTGATGTCATTCGACATTGTCTTCCAGTTGCTCGACGAATTGTTAGAGATTGCGCAGAATTTCTCGCCAAAGCATTTCAGAAACATGGAAGCTTCCCTCTTGCATGCTGTAAAGCTGTTATCCAAACTATCCTTGCAGTCACTCAACGATCTTTCGGCGCACAGCGGTTTCAGTAAGCTGTGGGTGGAGGTACTGGACATGGCAGAGAAGCTCATGAAAGCCAAAGTAAGAGGGGGCAGCAGGACTGAGAGGTTGCAAGAGACTGCCACAGAGCTACTCAAGAACATGCTGCTGGTGATGAAAGCGAGCGGGGTC…
>TR10677|c0_g3_i1 [SBCC073_fLF.Trinity] cluster=14886_TR28352-c0_g1_i1.fna evidence:transdecoder PF00638,
TCAACACCAACTAACACGCCTGGCGATAGCAGCAAATCAACTTTCCTGTTTGGTGGAAATAATGGCTTTTCAACACCAACTACTCCGTCCATTTTTTCTACCCCTGGTTCCAGTTTTAACATGCCAACCCCAACACTGTTTTCAATGAACCAGCAACCAATTTTCACTGGATCAGGAGACAAGAAAGCTCCTGAAGCTTCAGCTGATGCGGATGAAGATGCTGAAGCTGAGCAACCAAGCAGCCCTTCTGTAAAAAAAGCAGAAGAGAAAGGAATAGTTGTTGTTTATGAAGCCAAATGCAAGGTGTATGTGAAGCATGATGATGCTACCAAGGGTTGGAAAGACATTGGTGTCGGTCAGCTCTCTATCAGATGTAAAGAGGGTGCAGAGAAAGCTTCA…
>TR5122|c0_g1_i1 [SBCC073_fLF.Trinity] cluster=14896_TR32280-c0_g1_i1.fna evidence:transdecoder
GATGAGGCACTTGTTGATTTATTGGAGTCTAATTCCTTCCATTTACTAGACACACTTATGAAATCATCAGAAGTAAGACTAGAGTCGAAATGCCTGCTTGTGCAGTATTTTTTAGAAAATGAAGAAGCTAATGGTCCAGCTCAAATGGGGCAGTATGATCAGAGAGAGATAAATTTGGTTTCATTGGGCTGCATTTTCTCTCTGGATCCTGATGTTGATAAC
>TR1114|c0_g1_i1 [SBCC073_fLF.Trinity] cluster=14938_TR20629-c0_g1_i1.fna evidence:transdecoder.blastx match:sp|Q852K3|RFC5_ORYSJ
CAAGAAGGCATAGATTTGCCTCATGGACTTGCCAGTAGAATTGCAGCTAGCGCGAGTAATAATCTCCGACAGGCAATACGCTCTTTTGAAGCTACATGGAAAGCAAGCTATCCATTCACGAAAGACCAGCCCATTTTGACGGGATGGGAGGAGGAAATTTATGATGTTGCCAAAAAAATCATGGAGGAGCCAAGTCCAAAGCAGCTG
>TR3369|c0_g1_i1 [SBCC073_fLF.Trinity] cluster=14938_TR20629-c0_g1_i1.fna evidence:transdecoder.blastx match:sp|Q852K3|RFC5_ORYSJ
GTTAAAGTGAAGATTTCAGATCATCACGTGGAGGTAAACTTGGCTGATTTACATGGCTATGAGAAGTATGTCATAACTACTTTGTTGAATGAGTCAATCCCACCACCGGACTTGATTTGCGATCATGCTAACTGCAAAGTGATTGTGGTCCATGATGCTGATAGGCTTTCGTCTGATCTTCAACATTATATCGGTTGGTTTCTGGGGCGGTATGCAGGTTGCAACAAAATTATTTTCAGCTGCTCCAGTTCTTCAAACCTTGAGTCCGTTGAACATCTATGCAAGGTTGTCCGACTTAAACCACCTTCATTTGATGAGATTATCAAGGTTCTGGAGTTCATTGCTACACAAGAAGGCATAGATTTG
>TR27588|c0_g2_i1 [SBCC073_fLF.Trinity] cluster=15014_TR5037-c0_g1_i1.fna evidence:transdecoder
CAGCAGGTAGTTAGACCTCAACAAACTCCATCTGCCCCAGTATCACTCCCACCGGTGCAACTTGCACAGCTGGCTACTCTTCTGGCACAACAAAACCAACGAGGCGTAGTAGCTGGTTTGCCAGCCTCAAACAGACAATCAGGATTCATGCAGAACTATAACCCACGCGAGCATGCTTCAGTGATGCCAGACAGCTCAGGTCGATTCATACAAAATGCTAATCATGCTTCAGCGATGCCAGACAGCTCAGGTTCAATCCCTGTCCACAACTCGCAGTTACCAGTTCCACCATCTGTCCCATCGCAATTACAGGTCCATCCGCCGCCAATACAAGCTCATTCTTCCGTGCCTTTGGGGTCATTTGTTCCCCCACTTCCGGAAGGCCCTCCCCCCTTTCAG…
>TR18460|c0_g1_i1 [SBCC073_fLF.Trinity] cluster=15037_TR16378-c0_g1_i1.fna evidence:transdecoder PF11707,
ATACAGAAGAAGAGAGGGGGCAGGGATGGGAGGATTCAGAAAAAAGGTGCTAATTTTGGCTCTACAAGGCGATCACTTGTTGGGTTTGCCATGTCATTCCTTGAGGTTGGGAACCCGAAGCTGCTAAGATGGGTCCTTCAACAGAGGGAGCTTTACTCAGGGGTGCTACGTGGGATTGGAGAAGATGATGCTGAGACTGCTGTGTATGTCCTCTCAACATTGCGAGATAATGTTTTGGTAGAGGAGTCACTTGTCCCACCAGGGCTCCGCAGTGTCCTTTTTGGAAGTGCCACATTGGAACAGCTGAGCTTGATATCGGGGAATTCAGAT
>TR42414|c0_g2_i1 [SBCC073_fLF.Trinity] cluster=15042_TR18884-c0_g3_i1.fna evidence:transdecoder.blastx match:sp|Q9LK61|RR10_ARATH PF00338,
CCGCCAGCCGAGACCCTCGCCGACGACCTGCCCTCCGACACGCCTCCGGTTGGCGAGGGGTCGGGAATTCCGATGCCGTCGTCGATTGGGGAGGATGGGGAGGAGCTGGCACCAAAGCAGAAGATCAGAATCAAGCTAAGGTCTTACTGGGTGCCATTGATCGAGGACTCCTGCAAGCAGATCATTGAAGCTGCAAAAACAACTAATGCCAAGACCATGGGTCCTGTTCCTCTGCCAACCAAGAAGAGAATATACTGTGTGCTCAACTCTCCCCACGTGCACAAAGATTCAAGGTTCCACTTCGAGATTCGGACACACCAGCGGTTGATTGATATCATGTACCCGACCGCCCAGACGATCGACTCGTTGATGCAGCTCCAGCTCCCTGCCGGGGTGGAT…
>TR34015|c0_g2_i1 [SBCC073_fLF.Trinity] cluster=15075_TR4361-c0_g1_i1.fna evidence:transdecoder.blastx match:sp|Q9FKS5|CYC1B_ARATH PF02167,
ATGGCTGCTGGGAGGGGGATCAGCCAGCTTCTGAAGAAAGCATTTCACCAGCACCCATCTGGTTCATCTCTCCTTTCTTCATTCCGGATAAATCATCCAGAAGGAACCTCTGGCTTCACTGGACTGAAAGCATTGGCTATTCTTGGAGTTGGTGCTTCTGGCCTTTTAAGCTTTGGTACGATAGCGTCAGCGGATGAAGCAGAGCATGGGCTCGAATCTCCGAGCTATCCCTGGCCACATGAAGGCATTCTTAGTTCTTATGATCACGCATCAATAAGGCGCGGACACCAAGTTTACCAGCAAGTGTGTGCCTCCTGTCACTCGATGTCCCTGATCTCGTACCGAGACCTGGTCGGTGTTGCCTACACAGAGGAGGAAACAAAGGCAATGGCTGCTGAG…
>TR34015|c0_g2_i3 [SBCC073_fLF.Trinity] cluster=15075_TR4361-c0_g1_i1.fna evidence:blastx.transdecoder match:sp|Q9LK29|CYC1A_ARATH PF02167,
ATGGCTGCTGGGAGGGGGATCAGCCAGCTTCTGAAGAAAGCATTTCACCAGCACCCATCTGGTTCATCTCTCCTTTCTTCATTCCGGATAAATCATCCAGAAGGAACCTCTGGCTTCACTGGACTGAAAGCATTGGCTATTCTTGGAGTTGGTGCTTCTGGCCTTTTAAGCTTTGGTACGATAGCGTCAGCGGATGAAGCAGAGCATGGGCTCGAATCTCCGAGCTATCCCTGGCCACATGAAGGCATTCTTAGTTCTTATGATCACGCATCAATAAGGCGCGGACACCAAGTTTACCAGCAAGTGTGTGCCTCCTGTCACTCGATGTCCCTGATCTCGTACCGAGACCTGGTCGGTGTTGCCTACACAGAGGAGGAAACAAAGGCAATGGCTGCTGAG…
>TR42552|c0_g1_i1 [SBCC073_fLF.Trinity] cluster=15078_TR4832-c1_g1_i1.fna evidence:blastx.transdecoder match:sp|P10978|POLX_TOBAC PF13976,
AGAGATGGCTACAAGCTTGTCTTTGAGTCTAATAAATTTGTAATATCCAAGTATGGAACTTTTGTTGGTAAGGGCTACGAGTGAGGAGGCCTGTTCCGTTTATCCTTGGCAGACGTTTGCAATAAAGTTGTTAATCATGTTTACAACAATAGTGAATCAAATGTGTGGCATTCACGTCTTTGTCATGTTAACTTTGGTTGCATGTCGCGACTAGTCAAATTGAACTTAATCCCTAGCTTTAACACCGTCAAGGGATCTAAGTGTCAAGTTTGTGTGCAAGCCAAACAACCTCGTAAGTCTCACATGACTGCCGAAACGAGGAATCTTGCACCACTAGAACTCATACATTCAGATCTATGTGAAATGAATGGTATTTTGACAAAAGGTGGAAAGAAATAT…
>TR31749|c0_g1_i1 [SBCC073_fLF.Trinity] cluster=15130_TR4897-c0_g1_i1.fna evidence:transdecoder
CAGATCGAGGGCGAGTTCATGATTCTGCAGGCATTTATTGGCCAGGTTAGCGCGCAGAATGTTGGTGACAGGACATTTGATGCCTGGCTGGACCAAGTTAGAGATGTTGCCCGTCAGGTAGAAGATATCATTGACGAGTATACTTTCCTCACTTCGCAAGCTGCGGCCATAGACGGATTCTTCAAGAGGAAATTCCATCAGGCTAAGAGCTTTGCAGCATGGCGGGACCTGTCAAGCCAGATTGATCAAGTAGAAACTCGAATTCAGCGGCTAACTACAATGAAAGATCGTTATGGGATTTCCGTAGGAGAA
>TR9796|c0_g1_i1 [SBCC073_fLF.Trinity] cluster=15130_TR4897-c0_g1_i1.fna evidence:transdecoder PF00931,
GGGATTTCCGTAGGAGAACCGGGCAGGAGTAGCACACTACAATATGCCAGGCAGCTCTCTCTATCAGATTCTTCTTATCTATCTGCTGACACTGAGTTAGTGGGCAATGCCAATGAAATAAGTATGTTGACACAATGGCTACTCACAGAGCGACAAGACCGATTGATCATGTCCATCCTTGGCATGGGAGGTCTAGGCAAAACAACCATAGCAAGCAGTGTCTACAAAAATCAACAAATTATTAGAATGTTTGACTGTCATGTGTGGGTGACTTTATCTCAGAATTATCTAGTTGAAGACATACTGAGGCAAATCATGAAGCAA
>TR11756|c0_g1_i1 [SBCC073_fLF.Trinity] cluster=15161_TR19239-c0_g1_i1.fna evidence:transdecoder<blastx match:sp|Q689D6|RPD1_ARATH PF11955,
GTCTCTGCCGTCGAGGCCGCTGCCTCGGCGAGCAACTCCCTCCCGCGGTTCACCTGCTCATTGCCGTCCTCTTGGGCCAAGTCCCACGACAGGATGGAGGACTTCAACTCCACACTCTACATTTCGCCCTACTCGGAGGACGGGGCGGTGGCTGGTACAGACGCAGAGGCTGAGAAGCGTGCCGTGGCTGTGGTTCACGAGCTTCTTTCGCTCACCTTGTGGAAGAAGATTTCGATTATGAAGCTAGAGCACTTCAGATGGGAGTTTGGGCTGCCAGAAGACACAGCTAGGATGCTGCTCCGTCATTCTTGCCTCTTCTACGTGTCGAATCGATACAAGATTCACACGGCAGTGCTCCGTGAGTATTATGAGGGGTCTGAGCTGAGGGTGAAGGATCCA…
>TR43658|c0_g2_i1 [SBCC073_fLF.Trinity] cluster=15178_TR33779-c0_g1_i1.fna evidence:transdecoder<blastx match:sp|P17840|SLSG3_BRAOL PF01453,PF00954,PF08276,
ATGCCTCGTCAAATGGAGAGAGCAAGCAAGCGGAGGTCTGTGCTCCCGTCTTCCTTCGTTTTACTACTCCCCTTCCTCATCAACCTTTTGTGCCCCGGCTGGGGATTCACGGAGGCAGGAGACACACTCCTTCCAGGGCAATCTCTAAATTCTAGCCAGTTCCTACTCTCAAACAATGGTGTCTTCAAGTTAGGTTTCAATTTACGATATGTTGATTCCCTGTATTGTGATTTTGGCATCTGGTTCACTAACTCATCGTCCGATGATGATTATTCGCTGTTTTCGCCACCTGAACTGCAAGCGAGTTTTAAGTGCGAGTCATCATCAGTTACCCTATCAGAGAATGGAGAACTACGCATAACCGACAGCTATGGTTCTGTCCTTTTGAATTCAGATTAC…
>TR35873|c0_g1_i1 [SBCC073_fLF.Trinity] cluster=15204_TR17197-c0_g1_i1.fna evidence:transdecoder
ATGACTGGGAACGGAGAGCAGAAGTCTCGCAAGGAGAAGCGGAAGGAAGCGAGATCGGAGAAGCACAAGCAGCGGTTTCTCTCTTGGGTTCAGCACCAGGGTGGCAAGAGTAAGAAGACGGCAATGGTGTCCGTGGAACCGAGTCCGGCAGAGGAGGCAAAACCAAAGAAAGAACCCAAGAAGAGGAGGAGGGAGCCTGAGGATAGCCACAAGTCCAAGTCCAAATTCCAGGAGTATCTTGAAATGGAGATGGGTGGTGCTGCTGTGGGCAGAGAGGAGGATCTGGAGATGGAGAGGAAGCTTGCAAAAAAGCTCAGGGTGAAGAAAGGA
>TR9839|c0_g1_i1 [SBCC073_fLF.Trinity] cluster=15204_TR17197-c0_g1_i1.fna evidence:transdecoder
AAGAAAGGAAAGCTGGGAGGTCCGGATGATGGTATGGATGATCTTTTTGGGGACCTCGGATTTGGCGGCGACTATGCTTCGGATGGTGAAACAAAAGATGCTAAACCAGAAAAGAAGAAACGGAGCAGGAAAAATAAGAATGTGAAGGATGATGCCATGGAGGAGGACAGTGGGAAAGTAGCGGATGATAGTAAGGTACACAAGAAGAAAAAGAAGCGGAAAAGTAAGAAAGTGAAGGACGATGCTTCGGAGGAACCAGGTGGTGGAGGTGTGGAAATGGCTGAAGAAAGTGATGTATCA
>TR23026|c0_g2_i1 [SBCC073_fLF.Trinity] cluster=15220_TR32734-c0_g1_i1.fna evidence:transdecoder
ATTGACACCCCATGTGATGAATCAGAACATGCATCCACGGACATTTTGATTAACACTCAAGGAGAAAATGTCTCAACCAAATATCGATTCTTGAAGTTGCATTTCCTACATGAACATCTGAAGGGCAATCTACACAGTGCGTTGGCGAAGCATGATACTAGTGTTAACAGAGACAGAGATCAAATCATTATTAGTGAAGATGTGTTAGCATTTGCAGAGGATAACTCTAGATCCAGCTTGCTGCCAGTTTCAGATTTCCTATGTAATGCTAGCATCCCCATGAATGTTTTCGAAATTGCATGTGAGAGCATATTGAACAGTCTACCTTCAAATATTCTTCATGTCTCCCTTTCTAAATACAAGGATATGCTAAAATGCGGTACAAATGAAGGCTTAGTA…
>TR38254|c0_g1_i1 [SBCC073_fLF.Trinity] cluster=15220_TR32734-c0_g1_i1.fna evidence:transdecoder
GTTCCTGAAATATCTATTGCCGGGTCCGACAACGTTGATGGATGGTTTTCCTCACAAAAGTTGAATGACAAGAAGTCATATTTTGTTTACGAGCCTCGAATCGAGAATAAGTTTATTCTTGATGAAACTGTTGTAAAGAAGGAAAACGAAGGGCAAAAGGTTGCTGATCATGCATCTTTTGAAATGTCTGCAACACCATACAAGGATGAGAACTTCATGACATTTGTTTGTGGAAAAGCTGGGACTCTT
>TR3534|c0_g1_i1 [SBCC073_fLF.Trinity] cluster=15230_TR1141-c0_g1_i1.fna evidence:blastx.transdecoder match:sp|Q9T009|LACS5_ARATH PF00501,
GACTTCTTCAGTGGAGCAGTCAAGAAGTACCCCAAGAACCGAATGCTAGGACGGCGTCAGGTTTCTGATGGCAAGGCCGGTGACTATGTGTGGCAAACTTATGAACAAGTGTACCAGAAAGTCATCCAGATTGGGGCAGCTATCAGAGGCTTCGGCGTTAAGCCGGGGGCTCACTGTGCCATATATGGATCCAACTGCCCAGAATGGGTCATGGCCATGCAGGCTTGCAACAGCCAAGGAATTTGTTATGTACCACTGTATGACACCCTTGGACAAAATGCAGTTCAATTCATCTTGGACCATGCTGAGATCTCCATAGCCTTTATGCAGGAGAGCAAGATAAAATCAATTGCCGCCATACTCCCAAAGTGCACAGCCCACATCAAAGGTGGA
>TR13035|c0_g1_i1 [SBCC073_fLF.Trinity] cluster=15238_TR6438-c0_g1_i1.fna evidence:transdecoder.blastx match:sp|Q8GWB7|GUX6_ARATH PF01501,
GACATGGGCACCCGCCGGGACCTCGTCGTGCTCGTCTCGGACGGCGTCTCCGACTACTCTAGGAAGCTCCTCGAGGCTGACGGTTTTATAGTGAAGCATATAACGTTGCTGGCTAATCCTAATCAAGTGAGGCCAACAAGGTTTTGGGGTGTGTATACCAAATTGAAAATATTCAACATGACTACCTACAGAAAAGTTGTTTATCTCGATGCAGACACAGTTGTGGTGAAAAGTATCGAGGATCTTTTCAACTGTGGAAAGTTCTGTGCAAACTTGAAACATTCTGAGAGAATGAATTCTGGAGTAATGGTTGTTGAGCCATCTGAAACTCTTTTCAAGGATATGATGAACAAAGTTGACAGCTTACCTTCTTACACGGGAGGAGATCAAGGTTTTCTC…
>TR42329|c0_g2_i1 [SBCC073_fLF.Trinity] cluster=15240_TR7422-c0_g1_i1.fna evidence:transdecoder<blastx match:sp|F4JKH6|TSS_ARATH PF15044,
GGCGGCGGCAAGGGCGACCGCAAGAAGAAGGAGGAGAAAGTGGTGCCGAGCGTGCTGGACGTCGCGGTCACCACCCCCTACGAGTCCCAGGTGACACTCAAGGGGATATCGACGGATCGCGTGCTGGACGTGCGGAAGCTGCTGGGGTCGAACGTGGAGACGTGCCACCTCACGAACTATTCACTCTCCCACGTGGTGCGTGGGCAGCGGCTGGAGGACGGCGTGGAGGTCGTGGCGCTGAAACCCTGCGCGCTCACCATCGTGGAAGAGGAGTACGCGACGGAGGAGGCCGCGGTGGCGCACGTCCGCCGGCTGCTGGACATCGTCGCCTGCACCACCGCCTTCGCCAAGGCGAAGCAGCACAAGTCCTCG
>TR33639|c0_g1_i1 [SBCC073_fLF.Trinity] cluster=15279_TR379-c0_g1_i1.fna evidence:transdecoder.blastx match:sp|Q9LYV3|PP377_ARATH PF01535,PF01535,PF14432,
CAAGGACTCTCTCTGTTTGATTCCATGAAGCTTGATCATGGCATCAAACCATCCATGGAGCATTACACTTGCATTGTTAGGCTTCTAGGACGTGCTGGCCGTCTGCATGATGCTCTGAACTTTATTGGAGATATCCCTTCAGCACCATCTGCTATGGTTTGGCGTGCATTGCTTAGCTCCTGTATAGTGCATAAAAATGTGGATCTGGGGAGATTTTCTGCAGAGAAGGTGCTTGAGATTGAACCACAAGACGAGACAACTTATGTCTTGCTATCAAACATGTATTCTGCAGCTGGAAATTTGGACGAGGTTGCTCTTTTGAGGAAATCAATGAGGAATATAGGTGTAAGGAAGGAGACTGGTCTTAGTTGGGTTGAGATGAAGGGTGAAGTTCATGCC…
>TR40039|c0_g2_i2 [SBCC073_fLF.Trinity] cluster=15314_TR25994-c0_g1_i1.fna evidence:transdecoder
ATGAAGTACGCGGCTGGCCCTTTCATGAGAACTTGTGACGGCATAAAGTTTAGGTCCAAAGCTGATTTCCACGTTCATGTAAGTGTGTTCACAGATGACACTTGGTCAAGATTTGTGTCTGCACCCTTGCAATATCGTTCTCCTTGCATCTTTCATGAAGACCCTTACTCCATCTTGGCCGAGAACTTCCTATACATGATATATGTTGTAGGAATGATTGTCTGTTTTGACATTTCAAGCTCTGCATTTTCTGTAGTCCATCTACCTATATCAGCAAGGTCTTGCTTTGATTATAGTGTTTCCGTAAATGATTCTGGCATCTTGTCTCTGGTCAACTTTTGTGAACAATCTCTCAATACATGGCTACTTAAGTTGGTTGACGGCCGCTTAGAGTGGAGC…
>TR40039|c0_g2_i11 [SBCC073_fLF.Trinity] cluster=15314_TR25994-c0_g1_i1.fna evidence:transdecoder
ATGAAGTACGCGGCTGGCCCTTTCCCGAGAACTTGTGACGGCATAAAGTTTAGGTCCAAAGCTGATTTCCACGTTCACGTAAGTGTGTTCAGAGATGACACTTGGTCAAGATTTGTTTCTGCACCCTTGCAATATCATTCTCCTTGCATCTTTCATGAAGACCCTTACTCCATCTTGGCCGAGAACTTCCTATACATGATATATGTTGTAGGAATGATTGTCTGTTTTGACATTTCAAGCTCTGCATTTTCTGTAGTCCATCTACCTATATCAGCAAGGTCTTGCTTTGATTATAGTGTTTCCGTAAATGATTCTGGCATCTTGTCTCTGGTCAACTTTTGTGAACAATCTCTCAATACATGGCTACTTAAGTTGGTTGACGGCCGCTTAGAGTGGAGC…
>TR41170|c0_g1_i1 [SBCC073_fLF.Trinity] cluster=15336_TR643-c0_g2_i1.fna evidence:transdecoder.blastx match:sp|Q75HY5|RSLE3_ORYSJ PF02892,
TCTGCCCCCTCCGCTTTTGGGTTCCATCAGAGAATCTTTCGCAGGATGGGTGAACCAAACGGCAATGAAAATGCTATGGTGCATGAAAGTGAAATGGATGTTGGCGATGAGATGATCCATGGCAATGAAATGGTTCACAGTGGCGACATGATCCATGAACATGATATGGTTCAAGGGAACGAGATGGTTCATGGTGACGAGATGGTACAAGGGAGTGGGATGGTCCATGACGATGAGATGATCCATGGTAATGAGATGATTCAAGTTAGTGATATGATCCATGGTCATGAAATGGTTCAAGTGAATGACATGGTCAATGGTGATGAGATGGCCCATGGCCATGAATTGGTTAATGCTGAGGCGACCCCACCAGCCATAACAAGACGCCGGAGAAAGAAG…
>TR9628|c0_g1_i1 [SBCC073_fLF.Trinity] cluster=15361_TR10882-c0_g1_i1.fna evidence:transdecoder
GCAAAAGCTGAAGTGCAAAAACTGCATGGCATCATCAAATCACTAGAGAATCAGGTAGAAGAAGAGAAGGCACTGCATGATGAACTCATGACACAATCATTGCTGAAGATTGACGCAGCTGTTGAGGCTGTTAAAGAACCATTGGAGGTACAGCTGTGTTCTGCAAACACTGAAGTAGAGAAACTGCGTGGCATTATCGAAGCATTAGAGAGTGAGATAGAAAAGGAGAAGACAGTGCATGAAGAACTGACAGCACAGCTAGACATG
>TR29112|c0_g1_i1 [SBCC073_fLF.Trinity] cluster=15412_TR12757-c1_g1_i1.fna evidence:transdecoder
GACCTCCAAGGGAATGCCATAGTTGAAGTGCGCCCTTCACTTGAAGAAAATAACATCACTGGTAATTCTGAAAATGACCTCCAAGGGAATGCCATAACTGAAAGGAACCAAAGCCCTGCTTCCATAGTTGAGAGGAATCATAGCCCTGCTGCCATAATTGAAAGGAAACATAGTCCTGTCGAAACTGATGGTAGCAAGTTTATTATTGACCTAAATGAACCTGCATCTGTAGAAAGTGATATGGTTGAGGATGGTAACATTGCACCGTGCCCTGCTGCTACCAACATTCAGACAGAAAACCCCCGTGAAGTAGACGTCAAGAAGCAAAACTGCTCAAATTCGACTGCGGTAATCAGCAAACAAGATGTGCCGTCCGACAGTGGCACTCCTACAGAGAAG…
>TR26606|c0_g1_i1 [SBCC073_fLF.Trinity] cluster=15435_TR25941-c0_g1_i1.fna evidence:transdecoder
TCGGAGAAGCAGAGTGATGGCCAGAGGAGCTCAAAAGGAGTGTTTCAGGGGATCAATAACAGGGGCCCTGCTGCCAGTTTGGGGGTTATGAAAGATCGGTTTATGGAGGTTGAGGATGATGAGGTTGATGATGAGGAGGAGGAAGAAAGGAAATGGGAGGAGGCGCAGGTCAAAAAGGCGCTTGGTAATAGGATGGACGATTCTTCTTCTCATCAGAGAGCAACCAACGGTGTTTCGGCTGCCAGGCAGCAGGTTCAGCCGCAGCCATCTGGGGGTCCTCATTATCAGCCCTCCTTTAGCGGGGTTGTGCCTGGGGCATCTGTTTTTGCATCGGGTAGTGCAGAGTTCTTGTCCATCTCTCAG
>TR33298|c0_g1_i1 [SBCC073_fLF.Trinity] cluster=15435_TR25941-c0_g1_i1.fna evidence:transdecoder
GCCAGCTCCTCGGCTGCTCCCACTACTGCCGGTAAAGCAGTTCCCGCGGAGCCAGTGGTTGTTCTCAAGGGTCTGGTGAAACCTATGGCCCAGGCCAGCATCGGGCCGCGGAGACCGTTGCCGAACGAGGTTCAAGATGGTGATTCTGAAGAGGAGGCGGAGGATGATGGAGACGGCGAGGAGAAAGGGCCGCTGATACCTGATAAGGCGACGATCGAAGCCATCCGGGCAAAGCGGCAGCAGCTGCAGCAGCCGAGGCATGCGGCACCCGATTTCATCTCCCTTGATGGTGGCGGTGTGCTCAGCAGCAGGAAGGGTGCGGCTGGCGGCTCCAGTGATGAAGACGACAATGAGATAGAGGGTAGGATTGCCATG
>TR4253|c0_g1_i1 [SBCC073_fLF.Trinity] cluster=15465_TR6784-c0_g1_i1.fna evidence:blastx.transdecoder match:sp|Q5H8A4|PIGG_HUMAN
GTGATAGACGGGCTACCTGCTGAATTTGTACTGGGGAGAGGTGGAAAACCACCAACCAAAGAAATGATGGAGTCAATGCCATACACACAGTCTCTGTTAGCTGGTTGCAGAGCAGTGGGTTATCATGCAAAGGCTGCACCTCCAACCGTTACGATGCCCCGGCTAAAAGCAATGGTGTCGGGGGCAATTGGAGGTTTTCTTGATGTAGCACTTAACTTCAATACTCAAGCCTTCCTGGATGACAATCTTCTTGATCAGCTTCATACGATTGGTTATAAATTAGTGATGTTGGGAGATGAGACATGGATCAAATTGTTCCCAACACTGTTCTACAGACAAGATGGAGTTAGCAGCTTTTATGTTAAAGATACGGTTGAGGTTGATTTCAATGTTTCTCGT…
>TR42265|c0_g2_i1 [SBCC073_fLF.Trinity] cluster=15466_TR7109-c0_g1_i1.fna evidence:transdecoder
GCCTGGTACGAGGTCGCCGCCGACAACCGACTCTGGGCACCCAAGTGTGCTGAACTGATGGCCGGAAAGGCACATATTCCTCGTCTGACAATGATCCGTACTGCATCAAAATTGTCTACCTATTCAATGGCCATCATGGATGGCAAACGGAATCGGATCACAAGAGAGGATCTCTGTGATCATGCATGGGAATATCATTTCACTATTGCAGCACCAGAGTACTGGAGAAATCTCGATCCGTCCTGGAAGCACACTGGTCCACCAATGCGACGATACTTCCACCATGATGGTTACCACAGTGCAGACCCTCATGACGCTGTCTGGGGTGGCCATGAGTGCGAATACACGATCATAACAAGCTTTGTCGGTGATGGAAGAATCAGGGATCATTATGTGAGG…
>TR42265|c0_g1_i1 [SBCC073_fLF.Trinity] cluster=15466_TR7109-c0_g1_i1.fna evidence:transdecoder
GTTCTACTATCGCAGGCAGCACCAGAGTACTGGAGAAATCTCGATCCGTCCTGGAAGCACACTGGTCCACCAATGCGACGATACTTCCACCATGATGGTTACCACAGTGCAGACCCTCATGACGCTGTCTGGGGTGGCCATGAGTGCGAATACACGATCATAACAAGCTTTGTCGGTGATGGAAGAATCAGGGATCATTATGTGAGGATCAACCGGTGGCCACCGATGAAAGTGTCGAGAAAGGAGGATTGGAGCTGGGAGCTATCCAACCACCTATACCGCTACAACAGCATCCCTGATGCTGAAAAGGAAGGATGTACAGGTCCGCTGTTCCCAGTTTGGTGA
>TR38062|c1_g1_i1 [SBCC073_fLF.Trinity] cluster=15472_TR10064-c0_g1_i1.fna evidence:transdecoder.blastx match:sp|Q9SJW9|CDT1A_ARATH
CAGGTGGAAGTACTAACGAAGAGAAAGTTCTTGTACTCTCATTTGGCCCAGATGAAGCATTTATTCCCAGAAGCAATCCAGATAAATAGGATACTCTTGCATGATCAGAAAAGCCTATGCATGTATGCTGACATGGAAATTACACTTCTAAACGACGTTGTGGAATGTAATAATCCTCAAGAGTCTCCAGCGATGGCAATTTGTGAGGCTTTTCGCTCAAAGCTTTTGTGCTTCTTGGGATCTCATCATAAGGGTATAGATGTTCCTGAGGCCACATTACCAGAACCC
>TR28627|c0_g1_i1 [SBCC073_fLF.Trinity] cluster=15482_TR14182-c0_g1_i1.fna evidence:transdecoder
TCAAGGGCAACTGCCTCATTCAAGGATAGGTACACTGGCACAGAATTGAGCAACAACAGTAAGCCAAGTCACAGCAGCACTAGACAAAGGTCGAAAGAACCTACTAAGAGTGCTAATAGCTCCAAATCGGCAAAAGGAGGCTCCAAATCGTTGTCGAGTCCACGTGCCACACCTGGTGTTCCAAGTTCACAGAAAGGAAAGAATGAGAATGATGGCGACGACTTCAATCCACGAGGATCTTCCACATCTGCTGGAACAGCTAATGTGAGCTCCAATAATTTG
>TR31285|c0_g1_i1 [SBCC073_fLF.Trinity] cluster=15503_TR24290-c0_g1_i1.fna evidence:transdecoder
ATGACTGAAACTACTGCTAGCTTCTTAGGCAGTTTTTCCGTGGTTGGTGCAGGAATAGGGCGACTGAGGCGCGCCGTGATAAGATTGCCTTGTTGGGGGCAGATTGAGGCCTTAGATGGGCTTGCTGATCCGGTTGGCCTTGACCAAACAGGTTGGGCATCTCATTTTTCTCTTGAGGCTGCTCTTTTGGAGATTCACCGGCAAGAAGAGGCCCACTGGCAGCAACGCAGTCGCATTAACTGTATTTTGAAAGGCGGCTCCTTGTTGTATATTTTTTGTCCATTGCCATGGGTAGTAGGTATAGGTGTACAGTCTTCAGTTAAATCAGCGATGGTACTATTGTTACCGCTCTCTGCAATTTTGAAGCACATTAATGATTTCTTCCATGAATTGCTTGCA…
>TR33960|c0_g3_i1 [SBCC073_fLF.Trinity] cluster=15506_TR28860-c0_g1_i1.fna evidence:transdecoder.blastx match:sp|Q94BR5|CHR28_ARATH PF00271,
TCTGCAGCAGCAGCAGCAGCCGCAGATAGTTCTGTAGTGGTAGCAGCAGCTGCAGATAGTTCTGCAGTGGTAGCAGCAGCATCAGCAGCAGATAGTTCTGCAGCAGCAGCAGCAGCATCAGCAGCAGATAGTTCTGCAGCAGCAGCAGCAGCAGATGAATCATCCTCGATTTGTGAAGCCAGTTACATCTCCTCAAAGATCAAGGGTGCCGTTGACACGCTGAAATCAATCTTCAACACACATGGCCCTGCTGATAGTGATACTCCTAAGGCAATAGTCTTCTCCCAGTGGACTGGTATGCTGAACGTCCTGGAGCTTTCACTGAATAGCAATTTCATAAACTTCAGAAGGCTTGATGGGTCAATGTCCCTTGACGATAGAGAAGAAGCAGTGCAAGAG…
>TR4270|c0_g2_i1 [SBCC073_fLF.Trinity] cluster=15523_TR35050-c0_g1_i2.fna evidence:transdecoder.blastx match:sp|Q9LNT9|ASK4_ARATH PF03931,
ACGCTCTTCCGATCTCTTTTTCCTCTTCCTCCGCCGCCGCCGCGCTTCCTCATCTCGCTAGGGTTTCCTCGTCTCCTGATCCCCTCGTCGATGGCGGCCGCTGGAGACGCCGGCGAGAAGAAGATGATCACGCTCAAGAGCTCGGACGGCGAGGAGTTCGAGGTGGAGGAGGCGGTCGCCATGGAGTCGCAGACAATCCGCCACATGATCGAGGACGACTGCGCCGACAACGGCATCCCGCTCCCCAACGTCAACTCCAAGATCCTCTCCAAGGTCATCGAGTACTGCAACAAGCACGTCCAGGCAAAGCCCGCAGACGCCGGGGCCTCCTCCGACACC
>TR20777|c0_g1_i1 [SBCC073_fLF.Trinity] cluster=15523_TR35050-c0_g1_i2.fna evidence:transdecoder.blastx match:sp|Q9FHW7|SKP1B_ARATH PF01466,
GCCGCCGCCGCCGCCCCCGCAGCCCCCGCTGAGGACCTCAAGAACTGGGACGCAGAGTTCGTCAAGGTCGACCAGGCAACCCTCTTCGACCTCATCCTGGCTGCCAACTACCTCAACATCAAGGGGCTGCTGGACCTGACCTGTCAGACTGTTGCCGACATGATCAAGGGCAAAACCCCAGAGGAGATCCGCAAGACATTCAACATCAAGAATGACTTTACACCCGAGGAGGAGGAGGAGATCCGCAGGGAGAACCAGTGGGCCTTTGAG
>TR4270|c0_g1_i1 [SBCC073_fLF.Trinity] cluster=15523_TR35050-c0_g1_i2.fna evidence:transdecoder.blastx match:sp|Q9LNT9|ASK4_ARATH PF03931,
ACGCTCTTCCGATCTCTTTTTCCTCTTCCTCCGCCGCCGCCGCGCTTCCTCATCTCGCTAGGGTTTCCTCGTCTCCTGATCCCCTCGTCGATGGCGGCCGCTGGAGACGCCGGCGAGAAGAAGATGATCACGCTCAAGAGCTCGGACGGCGAGGAGTTCGAGGTGGAGGAGGCGGTCGCCGTCGAGTCGCAGACCATCCGCCACCTGATCGAGGACGACTGCGCCGACAACGGCATCCCGCTCCCCAACGTCAACTCCAAGATCCTCTCCAAGGTCATCGAGTACTGCAACAAGCACGTCCAGGCAAAGCCCGCAGACGCCGGGGCCTCCTCCGACACC
>TR16077|c0_g1_i1 [SBCC073_fLF.Trinity] cluster=15535_TR14250-c0_g2_i1.fna evidence:transdecoder<blastx match:sp|P73920|TXLA_SYNY3 PF00085,
TCGAGGGCGACCACGGTGCTGGAGTTCTATTCGCCGCGCTGCCGCCTCTGCTCATCGTTGCAGGGCCTCGTGCGCGAGCTCGAGGGCGGTGGTAATGCGTGTGCGAGCTTCGTGCTCGCCGACGCCGAGGACGACCGGTGGCTCCCGGAGCTTCTGCATTATGATGTCAGATATGTTCCTTGTTTCGTGCTCCTGGACAAGAATGGTAGAGCCCTAGCGAAAACCGGAGTCCCAACTAGCAGGCATCATGTTATTGCTGGCCTTCGTCATCTTCTTAACATGAAGCAACCATCTGGGCAGGAAGGAAAGAAGAGT
>TR18453|c0_g1_i1 [SBCC073_fLF.Trinity] cluster=15563_TR30317-c0_g1_i1.fna evidence:transdecoder PF12274,
GCGCCGGCGAGGAAGAGGAAGCCGGGGACATGGAGGAGGCTCCCGCGCGTCCTGCCCCTGGATGTGGAGGTCAGAATGAAGTTGGGGACCATAACGCATGAGGAGTTGCGGCGGCAGCACCTGCAGCGTGCCGACGAGCTGGAGAAGATGGACGACAGTGGGTGCGACACGGAGGAGGCCAAGATCGCCTTCAAGAAATTCAAGGAGGAGCATGTCCGCTGGTACCGCAAGCTCGCCAAGGGCTGGCCGGACCATATAGTCATCAACCACAACCCGCAGCTCGGCGACACGGTGGAAGAGTACCTAACCGCGGAGGACATGGAAGCACGCTTCGCTCATCGTGGCCCCGCTCACTTAGAACAACTTAAACACTTTGCTTACCTTGCCTTGGCGCATTAC…
>TR39839|c0_g1_i1 [SBCC073_fLF.Trinity] cluster=15569_TR1883-c0_g2_i1.fna evidence:transdecoder PF13976,
TCCATGGATGACAAACCCAAGAGTACTGAGTGGGTTCTTGCTAGTGGCTGCACACACCACATGACTGGTGATAAAAGCTTGTTGATGAATATGCCACTGACTCCATCACCTGTGAAGCAAATCACATATGCAGACAAAGGTCCTCAACTAGCCATATGCTTACTAGCAAAAACCTCAGAAGGCTGGCTATGGCATCGAAGACTTGGTCATGCAGGCATGAGGAACCTGCACACGATGGCTAAGAAGAAGCATGTCATTGGCATCGAATCAGTCAAATTCCTCATGGACCACCTCTCCGGTGCTTGTGAGTCTGGGAAAATGACCAGATCCAAACGCCCCTCGAAGACTATCATGACTACTACTCGTCCATTTGAATTGCTTCACATGGATACTTTTGGA…
>TR211|c0_g1_i1 [SBCC073_fLF.Trinity] cluster=15589_TR15371-c0_g1_i1.fna evidence:transdecoder
CCCACTCGTCGCTCCCCTGATCCAACCCGGCGACGCGACCGCGGCGCGGCGGAGCAAGGAACGAAGGCTCGAGCAGCAGGCGGAGAGGATCCGGAGGCCGGAGAGATGGCGGAGAACCCGCAGCTGTTCGGGAACGGGATGCCCGTGCCCTTCCACGGCGAGATGTTCGTCCTCGCCCGCGACGGCGTCGAGTTCCACGTCGACAAGATCCCCTCGGCGCCCGGCGGTCACGCAAAAACAAAGGGCACCATATACCTTTCTAACATAAGGATGGTGTTTGTCGCCGCCAAGCCTATTGGGAATTTCTTTGCCTTCGATATGCCTCTGTTGTACGTGCACGGTGAGAAGTTCAACCAGCCGATATTTCACTGCAACAATATCTCTGGATTTGTTGAGCCG…
>TR32391|c0_g1_i1 [SBCC073_fLF.Trinity] cluster=15599_TR24139-c0_g1_i1.fna evidence:transdecoder
CCGCAGGTCGCGGCCAAGGTGCCCAGGAAGGCCGCCAAGGTCGAGCCAAAGGAGAGGAAGCCGATGCCGGTGGTTGCGCCGGAACCGGTTCCTTCGGCTGATCTCACCGGAGCTGCTGCTGTGGAGGACGATGCCCTAGGCACGGGGAAGAGTGCCAAGCTGCGGGTCAAGGAAACCTTGCGTGCCTTCAACAGCCACTACCTCCACCTTGTCCAG
>TR8392|c0_g1_i1 [SBCC073_fLF.Trinity] cluster=15609_TR32587-c3_g1_i1.fna evidence:transdecoder.blastx match:sp|Q9SZL8|FRS5_ARATH PF03101,
ATGGAAGCTGCAAGGAGTGAAGGCGATGGGCTGATTGCGGATTATGTTGATTGCCTCATGTCCTTGGACACCAATGCTCGGTCTGTCCAGAACGACAATCTGATTCTCGGAGGTCCGGTCATAGAAGCAGGAATAGCTGCTTCAGTTGGTGGTATTATGGAGCAGGATGCCATGAAAGACTTTGTACCTCCAGAGGATCCTAAAGAGCCATTGCTAGGTATGACATTTGAATCTGATGAAGCAGCAAAGACTTTCTACAATGAGTATGCCAGGCATCTTGGATTTCCCTTCCGTGTTGGTAGGTCTCGCCGTTCGAAAGGTGCAGAGGAGGTTGTCGTCATGAGGAGGTTTGTTTGCTCAAGGGAAGGCATGTACAGAAAGAAGGATCCATCATCAGGT…
>TR8392|c0_g1_i2 [SBCC073_fLF.Trinity] cluster=15609_TR32587-c3_g1_i1.fna evidence:transdecoder.blastx match:sp|Q9SZL8|FRS5_ARATH PF03101,PF10551,
ATGGAAGCTGCAAGGAGTGAAGGCGATGGGCTGATTGCGGATTATGTTGATTGCCTCATGTCCTTGGACACCAATGCTCGGTCTGTCCAGAACGACAATCTGATTCTCGGAGGTCCGGTCATAGAAGCAGGAATAGCTGCTTCAGTTGGTGGTATTATGGAGCAGGATGCCATGAAAGACTTTGTACCTCCAGAGGATCCTAAAGAGCCATTGCTAGGTATGACATTTGAATCTGATGAAGCAGCAAAGACTTTCTACAATGAGTATGCCAGGCATCTTGGATTTCCCTTCCGTGTTGGTAGGTCTCGCCGTTCGAAAGGTGCAGAGGAGGTTGTCGTCATGAGGAGGTTTGTTTGCTCAAGGGAAGGCATGTACAGAAAGAAGGATCCATCATCAGGT…
>TR37013|c1_g2_i1 [SBCC073_fLF.Trinity] cluster=15613_TR34715-c0_g1_i1.fna evidence:blastx.transdecoder match:sp|Q0QLE4|DML_EUBBA PF13714,
GCCCGCCTCGTCGAGCGCGCCGGGTTCAGGGCCTGCTTCACGAGCGGATTCTCAATATCTGCTGCAAGGCTTGGATTGCCAGATGTTGGTCTCATCTCCTATGGCGAAATGATAGATCAAGGGCGTCTAATCACTGAAGCCGTATCTATACCTGTCATTGGTGATGCCGATAATGGTTATGGAAACTGTATGAATGTCAAGAGGACAGTGAAAGGATTTATCAATGCTGGTTTTGCTGGAATTATTCTTGAGGATCAGGTGTCACCAAAAGCATGTGGACATACACAAGGAAGGAAAGTTGTCTCGAGAGAGGAAGCAATTATGCACATAAAGGCCGCTGTAGATGCCAGGAAGGAGAGTGGCTCTGACATTGTTATTGTGGCAAGGACAGATTCTCGT…
>TR32014|c0_g1_i1 [SBCC073_fLF.Trinity] cluster=15645_TR17658-c0_g1_i1.fna evidence:blastx.transdecoder match:sp|P92519|M810_ARATH PF07727,
TATGTTGATGACATGATCATCACTGGTGATGACTCCGACTACATTGCATTTGTTAAGGCCTGCCTTCGCGACTAGTTCCTCATGTCTGATCTTGGTCCCCTTCGCTATTTTCTTGGGATTGAGATTTCTTCGACTCTTTACGGCTTCTTCATCTCCCAGGAAAAATATACTCAGGATCTTCTTGCTCGCTCCGCTCTCGGTGATGAGCGCACTGTTGTGACTCCTATGGAGCTCAACGTTCAGCTTCGTGCTACGGACGGTGATCCTCTTCCTAATCCCACTCGCTATCGTCACCTTGTTGGGAGCCTTGTCTATCTTGCTGTTACGCGTCCTGACATCTCCTATCCTGTCCACATTCTCAGTCAGTTTGTTGCAGCCCCTACCTCTGTCCACTATAGT…
>TR35656|c0_g1_i1 [SBCC073_fLF.Trinity] cluster=15674_TR32938-c1_g1_i1.fna evidence:transdecoder
ATGTGTTTCTTGAGAGTCTTCAACTCCTCTTTTACTGAGCCAAGTTGGATTTCTACTACATATGCACCTTCCTGCAAGACGGCCTATTCTTCATCGAAGGTAGACTTGGGCTCGTGCAAGATACCAGCGGGCTGTTGTAAGGATTCTTGCATATTAGCCACCAAGATTTTTGCTTTCTTCTTAAGCTCTCTTTCTTGCTTGAGTTTCTTATCCAAGTTGGACACAAACTACTCGGCCTCATCCAACATCTGTTGCACATCACAAATTATCAAAGGCTGTTTACAAGCCCCGAGATTCCGCAAGCAGATGATCCGACACTTTGGGGATACAACACATAAAATTTGCTTTATGTTCAAGTCCCATACAGTTGCAAGTACTCTACATGGCACTTGGGGCCTA…
>TR12651|c0_g1_i1 [SBCC073_fLF.Trinity] cluster=15780_TR29571-c1_g1_i1.fna evidence:blastx.transdecoder match:sp|Q9ZUI0|Y2241_ARATH
CCTGAATATGGGATGGGATGCAAAGTCTCGACAGGCGGCGACGTGTACGGTTTTGGGGTGCTGCTACTGGAGATGCTCACAGCAAGGCGACCGACGGATGCACTCTGCGGCAACGCCCTCAGCCTTCACAAGTATGTTGACCTAGCTTTCCCTGAGAGAATCGCTAAGGTTCTAGATCCCGATATGCCATCCGAGGAGGACGAGGCGGCTGCTTCTCTGCGTATGCAAAACTTCATTATCCCTTTGGTCAGTATTGGCCTGATGTGTACCATGGAATCGCCGAAAGATAGACCAGGCATGCATGATGTCTGCGCCAAAATTGTTTCCATGAAGGAGGCATTTGTTGAGACCTTG
>TR37503|c0_g1_i1 [SBCC073_fLF.Trinity] cluster=15780_TR29571-c1_g1_i1.fna evidence:blastx.transdecoder match:sp|C0LGP4|Y3475_ARATH PF00069,
CTGGTTCAAGCTATCACCGTCTGCTCAACCGTAGATTTCGACGGCGGTGAATTCAAGGCCATAGTATATGAGTTCATGGCAAACGGTAGCCTGGACATGTGGATACACCCAAGGGTTGGCAGCTCAAGGAGGCTGCTGAGCTTGGGCCAGCGGATAAGTATTGCTGCTGATGTGGCTTCTGCTCTGGACTATATGCACAACCAACTGACACCTCCTTTGATTCACTGTGATTTGAAGCCGGACAATATTCTGTTGGACTACGACATGACCTCGCGCATTGGCGACTTTGGGTCCGCCAAGTTT
>TR24401|c0_g1_i1 [SBCC073_fLF.Trinity] cluster=15785_TR31368-c0_g1_i1.fna evidence:transdecoder
GTTACGAAGATTGATGAGAGAAGTCGATTGCGCGATCCAAAGGATGTACCACTTGTAGCGGTGGTTGGTGATGTAAAAAACAGATGTGTAGGAAGCTTGCAAGAAGGTACTCCAAGGACACATGTGAGAGCTCTTGTTAATGTGAAGACAAAGGGCAAGAGGCCAAATAATGTCAAGGTGAATGTGAGAGCTCTTGTTAATGTGAAGACAAAGGGCAAGAGGCCAAATAATGTCAAGGTGAATGTGAGAGCTCTTGTTAATGTG
>TR21790|c0_g2_i1 [SBCC073_fLF.Trinity] cluster=15808_TR14218-c1_g1_i2.fna evidence:blastx-noover match:sp|Q5N712|JM705_ORYSJ
ACCAGAACCAAAACGATGAAGCAACTGAAGGAAGCCAGAGGAGAGGAGAGGACTCCAAGAGATGATCCAATGCGCGTCGAAGGGTACACGTGCAGCATCGAGGGATGTTCGATGAGCTTCGACATGAAGAATGAACTGTCCCTGCATGAGCGCCACATCTCCCCGGTGGATGGCTGTGGAAAGAAGTTTTTCACGCACAAGCATCTGCTGCAACACCGCGAGGTTCACACTGAA
>TR21790|c1_g1_i1 [SBCC073_fLF.Trinity] cluster=15808_TR14218-c1_g1_i2.fna evidence:transdecoder
ATGCACAAGCATCTGCTGCAGCACCGCGAGGTTCACACCGAAACGACGAAGCAGCTGAAGAAGGCTACAGGAGAGGAGAGGACTCCAAGATATCATCCGATGCACGTCGAAGGGTACACTTGTGGCATTGAGGACTGCTGGATGAGCTTCGACACGAAAAGGGAACTGTCCCTACATGAGCGTGACTTGTGTGTTCTAGATGATTGTTAA
>TR27520|c0_g2_i1 [SBCC073_fLF.Trinity] cluster=15810_TR15324-c1_g1_i1.fna evidence:blastx-noover match:sp|Q9LJX0|AB19B_ARATH PF00664,PF00005,
ATTTGTGGGCAGACTTTGTCACATATCAAGACTGTCTTCTCCTTTGTCGGAGAGAACTGGGCCATGAAATCCTTTGTGCAGTGCACAGCCAACCAATACAAACTAAGCAAGAAGGAGGCGATGATAAAGGGAATAGGGCTGGGCTTGTTCCAGACAGTGACCTTTTGTTCATGGGCACTGATGGTTTGGATTGGGGCAGTTGCAGTAAGCAACCGGACAGCAACAGGAGGTGGCACGATAGCTGCCATCATGAGCATCCTCTTTGGCGCAATGTAATAAAACTACACCCTTGCTGATTGCTTCAGTCACCTAAACTATTTTCATTCAAATATGAATTTTTGCAAGGCACATAGTTACTAGTATGCGTGCATATTCTTTCTTTTTTCATGAATTATAATC…
>TR27520|c0_g1_i1 [SBCC073_fLF.Trinity] cluster=15810_TR15324-c1_g1_i1.fna evidence:blastx-noover match:sp|Q9M0M2|AB9B_ARATH PF00664,PF00005,
TGTGGGCAGACTTTGTCACATATCAAGACTGTCTTCTCCTTTGTCGGAGAGAACTGGGCCATGAAATCCTTTGTGCAGTGCACAGCCAACCAATACAAACTAAGCAAGAAGGAGGCGATGATAAAGGGAATAGGGCTGGGCTTGTTCCAGACAGTGACCTTTTGTTCATGGGCACTGATGGTTTGGATTGGGGCAGTTGCAGTAAGCAACCGGACAGCAACAGGAGGTGGCACGATAGCTGCCATCATGAGCATCCTCTTTGGCGCAATGTAATAAAACTACACCCTTGCTGATTGCTTCAGTCACCTAAACTATTTTCATTCAAATATGAATTTTTGCAAGGCACATAGTTACTAGTATGCGTGCATATTCTTTCTTTTTTCATGAATTATAATCAAT…
>TR24320|c0_g1_i1 [SBCC073_fLF.Trinity] cluster=15825_TR23968-c0_g1_i1.fna evidence:blastx match:sp|Q76C99|RF1_ORYSI
GTCGGCCGCGATCGCCCTGCCCTTGGCGTCTCCCTCTTCAACCGGGTCGCCAGAGCCAAGGTGCCCCGCAGCAATATCACCTACAACATCCTCGTCGGTTGCTGCTGCCATGCAGGCCGGTTAGACCTCGGCTTCGCCGCCATGGGCAACATCATTAAGCTGGGTTTTTCGGCTGAAGCCATGGTCGCTTTCAACCACCTACTCAGGGCCATCTGCGCGGAGAACAAGACCAGC
>TR5423|c0_g1_i1 [SBCC073_fLF.Trinity] cluster=15848_TR2165-c1_g1_i1.fna evidence:blastx match:sp|Q8GU84|AB48G_ORYSJ PF00005,
ACCCTGCCCTGCCCATCCTATCATGGCTTGCCTTCAAGTATCAGTTATTCACATTTGGGTCTTGTGGGACGACTTGCTTCCTCGAACAAGAGGACCATCAACATACTCCAGAACGTCAATGGCATCATCAAACCATCAAGGATGACCCTTCTGCTTGGACCTCCATCTTCAGGAAAGAGCACATTTATGCGAGCCCTTACTGGGAAGCTCGACAAA
>TR44037|c0_g1_i1 [SBCC073_fLF.Trinity] cluster=15899_TR8468-c0_g1_i1.fna evidence:blastx-noover match:sp|Q9M0M2|AB9B_ARATH
TACTTGCAGGTTTACTTTGCCTTGGTTTTCACTGCTTTTGGAATTTCCCAAACAAGTGCCATGGCATCAGACTCAACAAAAGGTCAAGAATCTGCGACATCCATACTAGCATTTATAGACAGGAAGTCCAAAATTGACTCGACCGGTGATGAAGGTATAAAGCTAGAAAAAGTTGATGGCACCATAGAGTTCAACCATGTAAGCTTCAAGTACCCATCCCGACCAGATGTCCAAATATTCAGTGACTTCACTTTGGGTATTGCTTCTGGAAAG
>TR16427|c0_g1_i3 [SBCC073_fLF.Trinity] cluster=15907_TR6420-c0_g1_i1.fna evidence:transdecoder PF10172,PF02037,
AGAGACAACTCCATGGCAGCCGAGGGTTCCAGCGGCGGCGGCCGGAAAACAACGTTGCCTCATAACCCAAGAGAGCGCGGAGCGGCGAAATTCCTCACCGGCTTGCCATCGCGAGGAAACTTCTCCTCAAGTTCCCTATCTTCCAATCTGGGAGGCCTCAGGGTTTATGTCTGCGAGCACGACACAAATCCTCCAGAGGGACAAGTGATCGAGACGGATACGACAAATATCTTAATCAGACATCTGCAACTAAAGAAGAAAGAGAGTGAGGCCAAAGACGCAGGTTCTAGGACTCAAGGGGAAAGTGGCAAGGCTAAAAGATGTGCTGCCAGAAGTTTGGGTGTGCAAAAGTCGTCAAAAAAGCCCAAGTTGGGCAGTTCTTCCGGACTGCCTTCCTCT…
>TR16427|c0_g1_i2 [SBCC073_fLF.Trinity] cluster=15907_TR6420-c0_g1_i1.fna evidence:transdecoder PF10172,
AGAGACAACTCCATGGCAGCCGAGGGTTCCAGCGGCGGCGGCCGGAAAACAACGTTGCCTCATAACCCAAGAGAGCGCGGAGCGGCGAAATTCCTCACCGGCTTGCCATCGCGAGGAAACTTCTCCTCAAGTTCCCTATCTTCCAATCTGGGAGGCCTCAGGGTTTATGTCTGCGAGCACGACACAAATCCTCCAGAGGGACAAGTGATCGAGACGGATACGACAAATATCTTAATCAGACATCTGCAACTAAAGAAGAAAGAGAGTGAGGCCAAAGACGCAGGTTCTAGGACTCAAGGGGAAAGTGGCAAGGCTAAAAGATGTGCTGCCAGAAGTTTGGGTGTGCAAAAGTCGTCAAAAAAGCCCAAGTTGGGCAGTTCTTCCGGACTGCCTTCCTCT…
>TR16427|c0_g1_i1 [SBCC073_fLF.Trinity] cluster=15907_TR6420-c0_g1_i1.fna evidence:transdecoder PF10172,
AGAGACAACTCCATGGCAGCCGAGGGTTCCAGCGGCGGCGGCCGGAAAACAACGTTGCCTCATAACCCAAGAGAGCGCGGAGCGGCGAAATTCCTCACCGGCTTGCCATCGCGAGGAAACTTCTCCTCAAGTTCCCTATCTTCCAATCTGGGAGGCCTCAGGGTTTATGTCTGCGAGCACGACACAAATCCTCCAGAGGGACAAGTGATCGAGACGGATACGACAAATATCTTAATCAGACATCTGCAACTAAAGAAGAAAGAGAGTGAGGCCAAAGACGCAGGTTCTAGGACTCAAGGGGAAAGTGGCAAGGCTAAAAGATGTGCTGCCAGAAGTTTGGGTGTGCAAAAGTCGTCAAAAAAGCCCAAGTTGGGCAGTTCTTCCGGACTGCCTTCCTCT…
>TR22503|c1_g1_i1 [SBCC073_fLF.Trinity] cluster=15984_TR25067-c0_g1_i1.fna evidence:transdecoder<blastx match:sp|Q9Y3A4|RRP7A_HUMAN PF12923,
AAACGAAAGAAAAATAAGACAAAGAAAGTAAAGCAATCTGGGGAAGTCAACAAGATAGATACGCAGGTATCAGTTAGAGAGGACAATTTGGAGATGCATGAAGTTGACACCGCAAATGTTGATGAGATTGCATCAGTCGATGAAGACTGTTCCAGAGGAATGCAAAAATGGATCTTGGAGTACAGACAGAAGCGGCCAGGCTTGAAAGTCTTGCAGCAAAATATAGATGTGTTTATAACTGCACATGAGGAACAACAAGAGCAGGAGAAGAAGGAAAGAGAGGCAGCAGCTGCAGAAGATGGGTGGACAGTGGTGATGCATCATAAAGGTAGGAAGAAGACTACAGATGCTGAAACTGGAACAGCGGTTGGCTCTGTATCTCTGGCTGCAATGCAAGAG…
>TR29592|c0_g1_i1 [SBCC073_fLF.Trinity] cluster=15990_TR29344-c1_g1_i1.fna evidence:blastx.transdecoder match:sp|Q10M00|C3H22_ORYSJ PF00076,
ACATTCCCGGCCGACTCCACCTTCAGCGAGGAGGACGTATCCTCCTACTTCAGTTACTACGGGCCGGTGCAGGACGTGCGCATCCCGTACCAGCAGAAGCGCATGTTCGGCTTCGTGACGTTCGTGTACGCGGAGACGGTGAGGCTCATCCTCGCCAAGGGGAACCCGCATTTCGTCTGCGACGCCCGCGTCCTCGTCAAGCCCTACAAGGAAAAGGGCAAGGTCCCCGACAGGTTCAGGAAGTTCCAGGCTCCGCAGCATGGCGACTTCGCCGGGTGCACGACGCCCACCGGTCTGCTCGATTCCAGGGACCCCTTCGACCTTCAGTCACCGCAGATCGGGCCGAGGATGATGTTCGGCAACACTGGCAGCCATGAGGCGTTTCTGCGGAGGAAGCTG…
>TR15787|c0_g1_i1 [SBCC073_fLF.Trinity] cluster=15998_TR33331-c0_g1_i1.fna evidence:transdecoder.blastx match:sp|Q01IJ3|SUV3L_ORYSI
ACCCTCCGCACTGGCCAGGAAGTAAAGGAAGTTCCCTTCTCCAACCATGTTGCTTGCACTATTGAGATGCTGTCCACGGAGGAGCTCTACGAAGTCGCCGTGGTTGATGAGATACAGATGATGGGTGACTCTGTCAGGGGCTATGCATGGACACGTGCTGTTCTTGGGATCAAGGCAGATGAGATACATCTCTGTGGTGACCCTAGTGTGCTCAAGATTGTTCGTAAGATATGTGCAGATACTGGA
>TR16048|c0_g1_i1 [SBCC073_fLF.Trinity] cluster=16039_TR22744-c0_g1_i1.fna evidence:transdecoder.blastx match:sp|O64477|Y2913_ARATH
CAGCCCCGCGTGCCAGTGTCCCGCCGGCTTCTTGCCGCGGTCGGAGCAAGAGTGGAAGCTTGGGAACACCGCCTCCGGATGCCAGAGGCGGACCTTACTGGACTGTACCAAAGACAGGTTCATGCAGCTTCCGAACTCCGTGCAGCTCCCGAATGGCTCGTCGGAGGCCGCCGGAGTTAGGGGTGACAGGGACTGCGAGCGCACTTGCTTGAAAGATTGCTCATGCACCGCCTACGTTTACGACGGAACCAAGTGCTCCATGTGGAAGGGCGATCTCGTCAACTTGAGGGCACTCTCGATTGACCAAAGTGGCGATCCTGGCCTCGCCGGAGCTGTTCTTCACCTCCGC
>TR25599|c0_g1_i1 [SBCC073_fLF.Trinity] cluster=16058_TR32796-c0_g1_i1.fna evidence:transdecoder
CCTGCCTTGCCAAGGGGGGAGTTTCCTAGCCACCTTGTCCACCAAGAATTGACAGTCCGATTTCGTGAGGCTGTGTGTGGAAAGAGGAAGACCCAGATAACACAACAGGAATCCAGTTCTGGTGGCGGGGAAACTTTGAAGGATGTCATCCAGATCGACGTTTGCACAACGGATGGGCGCAACAGTACTCTTACGCGGGTTGGCCATAAGTCCTGTAACCTCCCCAAAGCTGGTCAGAATTGTCGCGAGGTTCTGGATATCCTATTTGATAGGAGCAATGAAGATAGCTGCATCATCAACACATAG
>TR37127|c0_g1_i1 [SBCC073_fLF.Trinity] cluster=16064_TR35248-c0_g1_i1.fna evidence:transdecoder.blastx match:sp|Q5Z6K9|HAK24_ORYSJ PF02705,
GACGGCGTGCTCACCCCTGCCGTCTCTGTGTTCTCCGCGGTTTCCGGGCTGGAGCTGGAGCTGGACAATGAGCAGCACGAATATATATTGCTACCGGTGACATGCGCTATATTGGTGGGCTTATTCACCTTGCAACACTATGGGACGCACAGGGTCGGCTTTCTTTTCGCGCCTATCGTTTGCTTGTGGCTTCTCTGCATCAGCATCATAGGGCTCTACAACATCATCCACTGGAATCCCCATGTGTACCGAGCTCTTTCGCCATACTACATGTACAAGTTTCTCCAGAAGACTCAGACAGGTGGCTGGATGTCGCTGGGTGGGATCCTTCTGTGCGTAACTGGTTCTGAAGCTATGTATGCGGACCTTGGACATTTCTCTCAGTCTTCAATCAAGATA…
>TR43541|c0_g1_i1 [SBCC073_fLF.Trinity] cluster=16082_TR10988-c0_g1_i1.fna evidence:transdecoder.blastx match:sp|F4HPZ9|LIG6_ARATH
GAGTATGTTGTGAACACGATAAAGCAGGTGAAGGAGGAGAGTGGGGTGGCTGGAGAGCGCGTCTTGTATTTGATCGCTACTTATGTTGTGGGCAAGGAGAGGATTTTGCTGGAGGTTGCAAGGCGCTGTGGGTGCACGATCCATGTGGATAGTAGGAAGATGGAGATTTTGACAGAATTGGGGTTTGGTGGGGAGAAGGGAGTTTTTACTGAAGACCCTGCAGCAACAGATGTGCATGTCATAGGGTGGAATATTTTGGGGGAGACATGGCCCTATTTTCGGCCGAATTTTGTGAAA
>TR7896|c0_g1_i1 [SBCC073_fLF.Trinity] cluster=16094_TR19448-c2_g1_i1.fna evidence:transdecoder
CTCGGAGGAGAGGATGTAGCATCCAAGGTACTTGGCGTGGCCGCGGGCGTCGTCGAAGAACTTGTCGGGCGGCTGGGGGATGAGATCCAGGGCCCGCGTGAGGGGGTTGTAGACAGCGAGCTGCTCCAGGCTGCAGTTCTGGAGAAGGACGTTGCCGTGGCAGCAGGCTTCTATGGCCCACCCCGGGAAGGCGTCGTCGTCGGCGGG
>TR29776|c0_g1_i1 [SBCC073_fLF.Trinity] cluster=16130_TR5694-c0_g1_i1.fna evidence:transdecoder
CTGTGTGAGATATGGGGCTTAGATAAGCAAGATCTGGAGATGAAAGATGCAGAAGTGGTAGACAGTGTTTTCCACTCGAAGTTGCTTGATGTTCTCCGGCTCTATTTGAGGGTAATGCCCAGCTCATTTGATGGATCATTTGACTTCTTTAAGGTTATACCTCCTAAACCGTTGGATCTATCCAAGGATGAGCAGCACTCCTTATTGTCTCTTTTAGTTGAGTATTCAGGGCAATGTGAGGGACATTGGGACCCAGAGAGAGTTCCAGAATCAATGTACAAGCATTTGCAACCACTTATTGACATCATGTTGCACTCACCAGTTAAGATCATCCGTGAGCAAGCTTACATTTTAGTTAAAGCTGCT
>TR24299|c0_g1_i1 [SBCC073_fLF.Trinity] cluster=16241_TR628-c0_g1_i1.fna evidence:transdecoder
ATGGCTGGTGGTGTTCCCGTGCCGGTGAGCAAGTTCCTGGCTGGTGGTGCTCCGGTGACAGAAGCCGCATTCCTGGCTGGTGGTGTTCCTGTGCTGGTGAGCGAGTTCCTGGCTGGTGGTGTTCCGGTGCCAGTAAGCGAGTTCCTGGACAATGGTGTTCCAGTGCCGGGAGCCATGTTCCTGACTGGTGGCGCCGTGTTTCTGACTGGTGGTGTTCCAGTGCCGGGAGCCGTGCTCCTGACTGGTGGTGTTCCAGTGCCGGGAGCCGTGCTCCTGACTGGTGGTGTTCCAGTG
>TR17794|c1_g1_i1 [SBCC073_fLF.Trinity] cluster=16241_TR628-c0_g1_i1.fna evidence:transdecoder
CCGGGCGTCGGAACACCAGCCAAGAATATAGCTCCTGGTGCCGGAACACCAGTTAGGAATACGGTTCCAGCCACCAGAACACTAGCTAAAAATATGGCTCCTGCCACCGGAGTACCGGCCAGGAATGCGGCTCCTGGCACTGGAATAACACCAGCCAGGAACTTGCTTACCAGCACTGGAACACCACCAGCCAGGAACTCGCTTACCGGCACTGCA
>TR42507|c0_g2_i2 [SBCC073_fLF.Trinity] cluster=16275_TR23869-c0_g2_i3.fna evidence:transdecoder
CCCGTGTGGTTCCCCATTCGCTGGCTATTTAAGGCCTCCCATCCCCTCCTTCCCTTTCCTTCCTCCCATCGGCACGCCCATCCCGCTCCTCTCATAATCTTGAGATTTTCTTCTTTTGTTTTATTTTTCTTTCTTGGTAGGAGTAACAATAGTTTTGGCTCTCCTCCTTTCTCTCTCCCTGTATCCAAGGAGAGAAATCCAGAGGCGAAGCTTCAGGTGAACATCAAACTTCATCTCTCTATTTACCCCTCTTTCTCTCTCGATTGTTTCTCATCTTCTGTTGGGGATCCGTGGTGTGTAGTCTGGGGTAGAGGTGAGGTTCGTTCCTTTTTTGTTTTCTTGATAGATTTTTTTACAGATCTTGGGAAACCACCACATGTTCTTGCAAAAAAGAGAGGG…
>TR24343|c0_g1_i1 [SBCC073_fLF.Trinity] cluster=16278_TR26434-c0_g1_i1.fna evidence:transdecoder
AATGTAGCACAGAATGTTCTCAAATCTCTTGAAGGAAGGTTACTGGATTTTGATGACAAAGTGAGGATCCGAGCTGTTTATGCAGTTTGTGATTTAGCCAAATCAAATCTAAGCTCATTTCCTTCTGAGTTGATATTACAAGCAGCAGAGAGGCTACGTGACAAAAAGATATCTGTCAGAAAGAATGTAATGCATAAGTTGCTGGACCTGTATCGAGATTACTGTGAGAAATGCTCCAAAGGAACTGCGACAATTAAAACTCACTATGAACAAATCCCAGCTAAACTTATTGTTCTCTGTTTTGACAAAGATTGT
>TR41553|c0_g1_i1 [SBCC073_fLF.Trinity] cluster=16278_TR26434-c0_g1_i1.fna evidence:transdecoder<blastx match:sp|Q9HFF5|PDS5_SCHPO
GTCTGCTTCATTGAAGTTATGCGAATCCTTGCACCTGATCCACCTTTTACTGACGAAATATTTAAGGAAATATTTAGGCTCTTCATCAGCGAATTTTCAGGGCTTGCAGACACTGGGAGTCCATATCTTACGCGAAGGATGAAAATATTGGAGAATGTTGCTGCGCTTAGGTGCTCTGTAATTATGGTTGACACTGGTTGTCAGGATTTGGTTCTTGATATGGCCAAAATATTCTTCTCGGCAGCGCAGCAAGGTCTTCAGCAATGCGTGCACCTGGCTATGCTATCGATAATGATACAAATATTAAATGAAAAAGTTACTCAGCCTCTTCTGGATGTGATTTTCCGCAATTTAGTAAAAGAGGACAAGGGAGGA
>TR21669|c0_g1_i1 [SBCC073_fLF.Trinity] cluster=16278_TR26434-c0_g1_i1.fna evidence:transdecoder
GACTGCTTTGAGAATTTGCACCAGATGAAGGATAATAACATATTTAAGGATCTGACTGAAATAAGCAAAGAGGGCACTACTTTTGCAACAGTTCGATCGATCAGAGATTCATTTCTCAAGAGAATTGGTAACAAACACCAAATTTACAACTTCTGCAAAGAACTGTCTACAAAACTCTCACATTCACTATTTAATTGGGAGATGATTTGTGCCATTTTGGAGGTTCTTTTCTCCTGCAGAAATGAATTATCACAT
>TR1815|c0_g1_i1 [SBCC073_fLF.Trinity] cluster=16285_TR29250-c0_g1_i1.fna evidence:transdecoder
ATGGATAAAACTTCTTATCTGTCTTTGAAGAAGATCTTTGACTATTTTAAAAGCATGTGGATCGATATGAAATCTAGTGTGAAGGCTAGGGAAAATGACGATTCTCAGTATTACAAGTTCAGGTCCCGTATCATCGATATACAGGACATCTTTGAAGGAGATGTGCCTTCAATTTCAGATATAGACTCTGATGGCAATGCTGGTCCAGATAATGAAGAAAAATTGGAGCTTGAGTTTTTCAAAATTATG
>TR36767|c0_g1_i1 [SBCC073_fLF.Trinity] cluster=16285_TR29250-c0_g1_i1.fna evidence:transdecoder
CAGTCTAAACATAAGAGTTTGATTGCAGCATGCTGTGAGTTTGAGGGACGGTTGTCTGACTGCAAGGATCTGGTAAGTCATTTAAACTGCAATGGTGCTGGGCAATTGGAGGTTAACAGAATCTGCAATTGGCAGATAACATCAAGAAACTTTATTAAGAGGCTGACAGAAGAGTATGGGGAATATTTGGATTTGATCCAG
>TR40761|c0_g1_i1 [SBCC073_fLF.Trinity] cluster=16295_TR33745-c0_g1_i1.fna evidence:blastx match:sp|Q5CD17|NAC77_ORYSJ PF02365,
AAGCGCCTCGTCGGGCTCAAGAAGACGCTGGTCTACTACCAGGGCCGCGCGCCCCGGGGCACCAAGACCGACTGGGTCATGAACGAGTACCGCCTCCCCGACCTCGGCGCCGGCGAGCAGCAGGACGTGGTGCTCTGCAAGGTGTACCGCAAGGCCGTGTCG
>TR530|c0_g1_i1 [SBCC073_fLF.Trinity] cluster=16347_TR35819-c0_g1_i1.fna evidence:transdecoder
ACCGAGGCCGCCCGCCCCGTCACCTCCCTCTGGCCCTTCTTCCGCCGCATGGAGCGACTCGAGCGCGGCCCCGTACCCACCGCCACCAACTCCTTCGCCGCATCCCCGCCCCACTCCGACGACGACCACGACCACCACCACCTGGAGGAGGACCAAGGCCTGGAGGAGGACCAGGAGGAGGAAGAAGATGAAGAAGAAGAAGAAGAAGAGGAAGAGGAGGAGGAGGAGCAGCTGCTCGTCGCCAGGAACAGCACCAGGAGCATCAACGGGGACGACGACCACGACCACCAC
>TR21207|c0_g1_i1 [SBCC073_fLF.Trinity] cluster=16366_TR11398-c0_g1_i1.fna evidence:transdecoder
CTCGACCCGCTGCCCACGTATAAGGGGAATTCAGTGCATGCCTTCCCAGAGGAGGAGCCAAAGCAACACCAAGTCCAAGTTTCACGGGCCGCTTCAAAGGGGAGATATGCAAGGTTTAAGGAGAATTTAAATGCCAAGGCAGAGGAGACAAGGCAACACCACCATCAAGTTGCCGTCTCATGCTCCGCTTCAAAAGGGAGGAATCGAGCTGGTTGGATGTCCCATGAGAGGAGCACTCCTGAAGGTATCAACATGAAGGAACATGCTTGGAGGTTTCGGTTCCCCTTCCCCGAACTCCCGAAGTCGACTTACCGTGGTGACCTGAATTCCCTTGGAAGGCCAGTTGTAATGAAACAGAGGAAACCTCTGGAGGTGAGGAACGCTCTTCGTGAAAGAAGA…
>TR36414|c0_g1_i1 [SBCC073_fLF.Trinity] cluster=16366_TR11398-c0_g1_i1.fna evidence:transdecoder PF12274,
ATGTGTTTTTCCATTTTGATTTTTCAGTTTGAGCTGGTGGAGGTAAAAGTGATATCTATATTTTCCGAATTTGGAGGAGCCGGGGCCCACTATAACTTCACAGCTAAGCAGCCTGATGCTGACAGTACCAAGCTATTCTTCTCTGAAGTCGACCTCTATTTTCGGAGTGAGAATGATGTGATTATGTGCTGTATAGTTGAGGAAAATGATGCAGGCCATTGCTATGGATGCAAAAACTACCAGCCTGTTATTCACCCAAGCAGCGAAGCATACGGGGGTGGTAGTAGTACTTGTATTGACTACCCTTATCCAGACAGTGAAAGCTCAGATAGCGATTAG
>TR16444|c0_g1_i1 [SBCC073_fLF.Trinity] cluster=16389_TR23706-c0_g1_i1.fna evidence:blastx.transdecoder match:sp|Q99315|YG31B_YEAST
GTTTTTCACCAAACTGATCTCCGGTCCAGTTACCACCAAGTTCGGATGGCCCCTGAGGATATCCACAAGACGGCGTTCCGCACACATGAGGGCCTTTTTGAGTTTGTGGTGATGGCTTTTGGGCTGACTAATGCCCCAACAACGTTCCGAGCACTCGTTCCAAGCACTCATGAACGACGTCCTTCGTCCCTATCTTCGCCGGTTTGTGCTTGTGTTCTT
>TR11189|c0_g1_i1 [SBCC073_fLF.Trinity] cluster=16425_TR6670-c0_g1_i1.fna evidence:transdecoder
GCTGGCGATGAAGGTTCCCCTGTACCAGAGTTGCATAGGAAAAAGGCCAGTAAAAATGCTGTGGAAACAATGTCATCTGCAAGCGAGTTGAGTAAGGAACCTGGTGGGAAACAATCAATGACAGAAAAAAGACCACAACCAACCGGTGATAATTATGAGGAACTATCTTCAGATAGTATTGAAAAAAATACAGATGGAATTTTGGTAGATGACGCGGATAAAGAAACCAACTCAGTCGACCATTCTCTGCAGCAA
>TR41122|c0_g1_i1 [SBCC073_fLF.Trinity] cluster=16425_TR6670-c0_g1_i1.fna evidence:transdecoder PF03101,
AAATTTCAAACCCTCGAAGATGCGAACGGATTCTATAGTACATATGCTCTCCTAACTGGCTTTGTGGCAAAGCGAAATTCAAACTACAGGAGACAGAAGTATCACATAGAGTGCAACAGGAGTGGCAAACCAACACCACCTCGGAACCCAAACAGGAAGAGGAAAATAAATTCCTTTGAGAGGACAAATTGCCAAGCAAAGGTGATAGTGAAGCTCACTAAGGGACAATGGGAGTTCGCAACTGTTCGGAATGAGCACAACCATCCGCTATGTCCAAACCTTTCCCTCGCAAGATTTTTCCTGAGCCAGAAACACATGTCAAGTGAGGAAAAGTCGTTTCTAAAAGTTCTGCAGCAAAGTAAGATACCTCCCAATAAAATTTTGAGGATTTTTAGGAGA…
>TR42685|c0_g1_i1 [SBCC073_fLF.Trinity] cluster=16426_TR6695-c0_g1_i1.fna evidence:transdecoder<blastx match:sp|Q7ZWM3|CEL3B_XENLA PF00076,
CTACAACGGAGGCCTGCCAATGCTGCTGCAACAAGTCCCATGGATTTCAACGCTGCCACAACAAATGCTCCCCCAACACTACAACTGCAACAGTGGCCTCCCAATGGGCCGCAGAGACAAATCGACATGACCAACCTATATGTCTGCCATCTCCCGTCCTACATCACCACTGAAAGGCTGACCGAACTCTTTCTGCCATGCGGCCAAGTCACTCAAGCCAAGGCAGTTACTGACCTATGCACTGGTGCGTGCAAGGGATATGGATTTGTCAAATTTGCTGATACTTTTGCTTCTGCCGTGGCTCTCAGTTACATGAACGGTTACACACTGGAGGGGCAC
>TR5390|c1_g1_i1 [SBCC073_fLF.Trinity] cluster=16437_TR11901-c0_g1_i1.fna evidence:blastx-noover match:sp|Q07617|SPAG1_HUMAN PF13181,
GAGTTCGACCAAGCGCTTGGGTTCTATTCGCAGGCGCTGCGTTACGTCCCGATCAGTTCTGATGGCACTGATGATATCTTGGTACCTGCATTATGTGTCAACCGTGCCTCCACCATGCATAAATTGGGCCTCCTGGAAGAGTGTCTGCGGGATTGCGACAGGGCCATCTCTATTTCACCTACTTATGCCAAGGCATGGTACAGGAGGGGAATGGTAAATGCATCGTTGAAGAATTATTCATCTGCCAGGCATGATCTAGAGGTTGCATTGAGCATGGAAGTGACTTCTTCTGGGAAGAGCAACATAGAACAAGAGTTGAAGTTGATATTGTTAAAGCCTCAATGTGTGAACGAAGTTGGGAGATCAAGCAGTGATTGCAAGGATGCAGGATTGCCGCAT…
>TR36397|c1_g1_i7 [SBCC073_fLF.Trinity] cluster=16442_TR16855-c1_g1_i1.fna evidence:blastx.transdecoder match:sp|Q05609|CTR1_ARATH PF07714,
GATGTGGCAGTTAAATTGTTCTCCAAGCAGGAATATTCAGAAGAAATGGTGAATACCTTTAGACAAGAGGTATCATTGATGAAGAAACTACGACATCCCAGTATAATACTTTTCATGGGTGCAGTTGCATCACAGGAACGACTTTGTATTGTTACAGAATTCCTCCCACGAGGGAGTTTGTTTCAGTTGCTTCAAAAAAACACTGGCAAGCTGGATCCAAGGCGGAAACTTAACATGGCCATAGACATCGCGAGGGGCATGAATTATCTTCACAATTCCATCCCCACTATTGTGCACCGGGATTTAAAATCGTCAAACCTGTTGGTTGATAAGAATTGGACAGTAAAGGTTGCAGACTTTGGTCTTTCGCGTCTCAAACTCGAAACATTTCTGTCAACA…
>TR36397|c1_g1_i4 [SBCC073_fLF.Trinity] cluster=16442_TR16855-c1_g1_i1.fna evidence:blastx-noover match:sp|Q05609|CTR1_ARATH PF07714,
GATGTGGCAGTTAAATTGTTCTCCAAGCAGGAATATTCAGAAGAAATGGTGAATACCTTTAGACAAGAGGTATCATTGATGAAGAAACTACGACATCCCAGTATAATACTTTTCATGGGTGCAGTTGCATCACAGGAACGACTTTGTATTGTTACAGAATTCCTCCCACGAGGGAGTTTGTTTCAGTTGCTTCAAAAAAACACTGGCAAGCTGGATCCAAGGCGGAAACTTAACATGGCCATAGACATCGCGAGGGGCATGAATTATCTTCACAATTCCATCCCCACTATTGTGCACCGGGATTTAAAATCGTCAAACCTGTTGGTTGATAAGAATTGGACAGTAAAGGTAGCTATGAAACTTAGTTCTCCATACTTTCATGTTTTTTGTACTCACTTG…
>TR36397|c1_g1_i8 [SBCC073_fLF.Trinity] cluster=16442_TR16855-c1_g1_i1.fna evidence:blastx.transdecoder match:sp|Q05609|CTR1_ARATH PF07714,
GATGTGGCAGTTAAATTGTTCTCCAAGCAGGAATATTCAGAAGAAATGGTGAATACCTTTAGACAAGAGGTATCATTGATGAAGAAACTACGACATCCCAGTATAATACTTTTCATGGGTGCAGTTGCATCACAGGAACGACTTTGTATTGTTACAGAATTCCTCCCACGAGGGAGTTTGTTTCAGTTGCTTCAAAAAAACACTGGCAAGCTGGATCCAAGGCGGAAACTTAACATGGCCATAGACATCGCGAGGGGCATGAATTATCTTCACAATTCCATCCCCACTATTGTGCACCGGGATTTAAAATCGTCAAACCTGTTGGTTGATAAGAATTGGACAGTAAAGGTTGCAGACTTTGGTCTTTCGCGTCTCAAACTCGAAACATTTCTGTCAACA…
>TR29936|c0_g1_i1 [SBCC073_fLF.Trinity] cluster=16455_TR29843-c0_g1_i1.fna evidence:transdecoder<blastx match:sp|Q9LYS2|AB10C_ARATH
GCGCTGCTTGTGTTCGTGCTCGCACTCCAGCTGCTCGTCAAACTTCCAAAGAGCAGAGCATCTGCGCGGCAGCTCCTCACACTTAGCTCACCGCTACACTTGACTGCTGTGGTATTCAGTGGCACCCTGGGTTTGGTTTATCTTGGGCTAGGACTGTGGATGCTGGGGAGTGCTTTCAGTCCGGACCCTTCTGATTACCTTCCACATTGGTGGCTTGTGACATTATCTCACGGACTGAATTTGATCCTCACCAGCTTCGCTTTCAGCATCAGGCCTCGGTTTCTCGGAGCGGCATTTGTTCGATTTTGGCCGGTATCGCTGGTCGTCTTCGCAGCATTCATCTGTTCTTCTTCGGTCGTTGATATTGTTGCAGAGAAGGCGCTGACTGTTAAGGCCTGT…
>TR25555|c0_g1_i1 [SBCC073_fLF.Trinity] cluster=16480_TR8131-c0_g1_i1.fna evidence:transdecoder.blastx match:sp|Q9LXF4|PP384_ARATH
AAGTATAGGCAGTTTGATGATATAGAACATATCTTGAGAACTATGGAGACTAATGGTGTAAATGATCTTCCATCTGGAAATTGTGTGCTCTCTAAGGCCTTATCCTTCCTGGGGCTAGACCACTTAGGAGTGAAGGTGAAGAGAGATAACGCCAATGGCTTCCCAAAAGCTGAGTTTTTTGATTCAGTAGGCAATGGCCTGTATTTGGACACTGACTCTAAAAGGTTTGAGATTTCGTTGGTACAGATTCTTGATAATGCTCTTTACCTAGATATTAACGCGAAGATAGTCAGTGCGTGTCAGCAAGGCAATGTTGCAAGTGCTCTTCTGCTGAAAGATGAA
>TR29148|c0_g1_i1 [SBCC073_fLF.Trinity] cluster=16488_TR12085-c0_g1_i1.fna evidence:transdecoder
ATGGATCGGGAGATGCGGTGGCAGGAGTATGCTGGGTTCCACTTGTCGACGCAGGCTGCCATGTCCGACCACGCGCAGCTAGAGAGAGAAAGTGAGAGGGAGCTGCTGCTGCGCCGAGAGAGAGAGAGAGATGTAAGCGACCGGAGAGAGAGAGCTGGCGGGGCTGAAGAAGCAACGGGTGTTCGGCCACCTATATATACGTGTTCGTGGAGCGAGGAGGAAGAAGCA
>TR5063|c0_g1_i1 [SBCC073_fLF.Trinity] cluster=16513_TR27786-c0_g1_i1.fna evidence:transdecoder.blastx match:sp|P10978|POLX_TOBAC PF13976,PF00665,
AGCCTTAACAACATCCTCCACTCTCCACAAGCCGAAAAAAGCCTTCTTTCCGCCTCGCAACTCATGCTTGATAACCATGCCTTTCTCGAAGTTTACCCTGAAATTGTTTTTGTTAAGGATCGGGACACTCGGAGAACCATTCTTCAAAGCAAGAGTAAGGGTCGCTTGTTCCCAGTATCTGGTCATCACGAAGCCCCACATCCACAAGCTCTTGGCGCTGTCAAACCTTCCACCTCGCGATGGCACAAGCGCTTAGGACATCCAGCTTTACCGGTGGTCCAGAAAGTTCTTAGTAATTTTGCTCTCCCAGTGTCAAATAAAAAGGATCACTTGTTAGTTTGTGATTCCTGTCAAAAGGCCAAGAGCCATCAGCTTCCATACTCTCGGTCTAGTAGTGCG…
>TR16800|c0_g7_i1 [SBCC073_fLF.Trinity] cluster=1652_TR30581-c0_g1_i2.fna evidence:transdecoder.blastx match:sp|Q94A87|CSCL9_ARATH PF13967,PF14703,
ATGAAGATCAGCGCGCTCATGACCTCCGCGGGCATCAACATCGGGCTCTGCGTGCTCTTTTGGTCCCTCTATTCCATTCTGAGGAAGCAGCCAGCGTTTGTCAGGGTCTACTTTGGCCGGAGGATCGCCGAGGAGAATAGGCTGCTCCGGGAGGCCTTCATCTTGGAGAGGTTTGTTCCGTCCACCGGCTGGATCGTCAAGGCCCTGCAGTGTACCGAGGAAGATCTCTTGGCAGCTGCTGGGCTGGACGCTGTTGCTTTCAACAGGATGCTTGTGTTCAGCATACGCATCTTTTCCCTAGCCGCCATCCTGTGCCTTTTTGGGATTCTTCCGGTGCATTATTTGGCACGAAAGACGCAACACCTTGAGATTCCTTCGGAACAATTGCATATGTTCACA…
>TR16800|c0_g5_i1 [SBCC073_fLF.Trinity] cluster=1652_TR30581-c0_g1_i2.fna evidence:blastx.transdecoder match:sp|F4IBD7|CSCLA_ARATH PF02714,
CTAGTCTACTTCTTCCTGGGTTATGTCGTATACCGCAATCAGCTGCTCAATGTGTACCGCACGAGATATGACACCGGCGGTTTGTATTGGCCGATTATACACAACACAGTGATATTCTCTCTCGTGCTCACCCAGATCATCTGCCTCGGTGTATTTGGCCTGAAAGTATCACCAGTAGCTGCAGGCTTCACCATACCTCTCATCATCTTCACCCTTCTGTTCAACCAGTATTGCAGAACCCGGCTTCTTCCACTGTTCAGTACTTTCCCAGCACAGAATCTAATCGACATGGACAGGGAGGACGAGCTGTCAGGAAGAATGGAACATATCCACCACGGGCTCCACACCGCGTACTGCCAGTTCCCCGACCCCGATGAGGATATACAGCTGGAGGAAATC…
>TR6602|c0_g1_i1 [SBCC073_fLF.Trinity] cluster=16534_TR1594-c0_g1_i1.fna evidence:transdecoder.blastx match:sp|Q9XGC9|MSH2_MAIZE PF05190,PF00488,
GATGAACAGAAAGTCAGGAAAAAGCTCACGACCAATTACATTATCATAGAAACTCGTAAAGATGGTGTGAAGTTTACAAGCGCCAAGCTTAAAAAGCTAGGTGACCAATACCAGTCACTGCTTGGTGATTACACAAGTTGCCAGAAAAAGATTGTCGATAATGTAGTGCAAGTTTCATGCACCTTCTCAGAGGTATTTGAGAATTTTGCTGCAATTATATCTGAGTTGGATGTTTTACAGAGTTTTGCTGATTTGGCAGTCAGTTGCCCAGTTCCTTATGTAAGACCAGACATCACAACATCGGAGGAAGGAGATATTATTCTACAAGGTAGTCGGCATCCTTGTGTGGAGGCCCAAGATGGTGTTAACTTCATACCAAATGATTGCACTTTGGCGAGG…
>TR10520|c0_g1_i1 [SBCC073_fLF.Trinity] cluster=16539_TR3227-c0_g1_i1.fna evidence:transdecoder PF10250,
TTGTCAAGCAAAGATGAGTTGACTCCATTCTTGGCACACTCATCCCGCATGGCCGCAATTGATTTCATTGTCTGTGATGGAAGTGATGCTTTTGTGACTAACAATAACGGCAACATGGCCAAAATACTTGCTGGGCGGAGGAGATATTTTGGCCACAGGAGAACAATCCGGCCAAATGCCAAACAGCTCTACCCCTTATTTACAAACAGGGGAAATATGTCATGGGGCGAATTCTCGTCGCAGGTGCGAGTAGTCCAGAAAGGATTCATGGGAGATCCCATGGAAGTCATGCCGGGAAGAGGCGAATTCCATGCCTACCCTGCCGCGTGTATATGTGAAAAGGCCGACGAAAATAAATCGAGCCCTGGTAGTAATCAGGAAATCATTAACCACACTGGA…
>TR28131|c0_g1_i1 [SBCC073_fLF.Trinity] cluster=16543_TR7040-c0_g1_i1.fna evidence:transdecoder.blastx match:sp|O22938|PXC3_ARATH PF13855,
GTCGGCGAGGTGCCGGACATGCTTGGTGAGCTGAGGAACCTGCAAGAGCTCATTATCTCCGGCAATGGCCTCGGGGGCGAGTTCCCCAGGTCCATTCTGCGGTGCCGGAACTTGAGCAAACTGGACTTGAGTTACAACGCTTTCCGCGGTGGCTTGCCAGATGCCATCTGCAACGGATCAAGGTTGCAGTTTCTTGTGCTCGATCACAACGAGTTCTCGGGTAGCATCCCGCACGGTATAGGTGGCTGCAGCCGGCTTCTTGAACTGCAGCTT
>TR37399|c0_g1_i1 [SBCC073_fLF.Trinity] cluster=16563_TR15219-c0_g1_i1.fna evidence:transdecoder
CTCGGGGAGCTCGCCTTCGGGATCAACTACTACATGCGGCAGCAGGGTAATCTGCAGCATGAGTATGCTGGGAGTGATTCTGTACGACTGGGAGGGCCTGGGGCAAGAGAGGAGCTGATTTCATTACTCGGATATATGAAGTTATGCATGTATTTCTCAAAGAAGCCATACAAAGTGTTTTTGGAATTTGGTGGGTTTGATCAGAGTGATGTTCTTATTAAGAAATCTAAGGCGAGGTTTCTGAAGCCTGCTTTCACAGTTGTCCGTGATAGAAGCTCCAAATGCTTTCTCCTTTTCATTCGGGGGGCTATTAGT
>TR202|c0_g2_i3 [SBCC073_fLF.Trinity] cluster=16600_TR3499-c0_g1_i4.fna evidence:transdecoder<blastx match:sp|B9DG24|TAF7_ARATH PF04658,
AAAACTGCTGATGTTGGTCAGGTAAAAGTGAAGATTTGTGTATATATCTTGTTAATTTGTAGGCTTTGTAATCATTTTAAACTGAAACAGATGGTAATGGTAAGAGAAGAAGATGATCCTGCTCCAGAAGGAGTTGAATACAAGCATGGACTTACTCCTCCAATGAGGGATGCACGCAGGCGACGTTTTCGCAGAGAGCCTGACTTGAGTGCAGAGCTTGTTCACCGAGTTGAGAAGGATCTTATGAGTATTATGCAAGGAGTGCCTGTCAACCAGAATGCTAGTGCAGCTGGACGTGGTGAAGGCGGTGATCGCAAGAAAGCTGCACCAGCTCCTGCACCCAAGCCTGACGCTCAAGAGCCTGCTGCAAATGCCGAAGAAGCTGAGCCTGAGAGGAGT…
>TR22099|c0_g1_i3 [SBCC073_fLF.Trinity] cluster=16621_TR14553-c0_g1_i1.fna evidence:transdecoder<blastx match:sp|Q9M9G6|CTF64_ARATH PF00076,
GCGGCCGCCCCCGCGGGCCCCCAGAACCGCTGCGTCTTCGTTGGGAATATACCGTATGACGCGACGGAGGAGCAGCTCGTGCAGATATGCGAGGAAGTCGGGCCCGTGGTCTCCTTCAGACTGGTTGTTGATAAGGAAACCGGAAAGCCGAAAGGTTATGGATTTTGTGAATACAAGGATGAAGAGACAGCTCTAAGTGCACGTCGGAACCTTCAGGGTTATGAAGTTAATGGTCGTCAGTTACGTGTTGATTTTGCTGAAAATGGGAGGAACACTGACAAAAATAGAGAAAAGGTGGAAGATCCTCAATTTATTACTGTAGAAGAACCTTATTTCTCACCCAGCAAGTCCCGTGTTAAGATGAAAGCTTGTATGGTTTTGGTTCCCATGAATTATAAT…
>TR38203|c0_g1_i1 [SBCC073_fLF.Trinity] cluster=16716_TR35595-c1_g1_i1.fna evidence:transdecoder.blastx match:sp|Q9FJD4|IMB1_ARATH PF03810,
GCCGCGCAATCTCCGGACGGTAACCTTCGGTCGGTAGCAGAAGGCAGCCTTAAGCTGTTCCAGGAGCAGAATCTTCCCAGGTTCCTGCTCTCCTTATCAGTGGAGCTCTCGAATGACGAAAGGCCGCCAGAATCTAGAAGACTTGCTGGCATCATCCTTAAGAATTTGTTGGATGCCAAGGATTGTTCAAGGAAGGAGCTACTTGCTCAGCAATGGGTCAGCCTGGACTTGTCGATCAAATCAAGAATTAAGGAATCGTTGCTGCTAACACTAGGATCTTCGGTGCCTGATGCAAGGCAGGCCTCATCACAGGTTATTGCAAAGGTTGCCTCCATTGAGATGCCCCGTCGTGAATGGCAAGACCTCATTGCCAAGTTATTG
>TR40289|c0_g1_i1 [SBCC073_fLF.Trinity] cluster=16720_TR340-c0_g1_i1.fna evidence:transdecoder PF00078,
TTCAAAATTTTCACAAAGGTTGGCACGAACCGGCTAACAAAGATAGCTCATTCTGTTGTACAACCAACTCAGGCTGCTTTCATGCCTGGACGACACATCCTAGAGGGGGTTGTCGTCTTGCACGAAACGTTACACGAAATTCATAAAAAGAAATTAGATGGGGTTATCTTTAAGGTGGATTTCGGAAAGGCATATGATAAGGTCAAATGGCCATTCCTTCAACAGGCC
>TR26261|c0_g3_i1 [SBCC073_fLF.Trinity] cluster=16742_TR19946-c0_g1_i2.fna evidence:transdecoder
CAAATTGAACGCCCTGCATTGAGGTTGATGATTGCATTTCAGGCTGCAAAACCTGAGCTGATATGGCACCCAAGGTACCTGCTCGCTCTGCCTCTGCTGGCTGATCCTGCGCTGCTGAGATTGATGGCTGCACTTCAGGCTGTGAAGCTTGAGCGGCTGTGGCACCCAAGATACATGCTCGTTCTTCTGCAGGTTGATCTTGCATTGAGGTTGACTGTTGCACTTCAGGCTGCAAATCGCAAGCTTTGTTCAGGAGACATACTTGATAGATACTTGATTGGC
>TR20578|c0_g1_i1 [SBCC073_fLF.Trinity] cluster=16783_TR7651-c1_g1_i1.fna evidence:transdecoder
CAATTATCAGGGATAGGTAATAAGTCTGCAACAGGTGGATGGTTTGTTTCAGAGGGGGAAGCTGTTCTTCTTGCTCATGGAGATGGCACCTGCTCTTATTATGATATTGCAAACCATGAGTTCAAGTCTGAATATAAGCCTCCCAGTGCAGTATCACATAATACTTGGGGTGATTGCTGGTTGATTCGTGCCCCAGGTGTAGATGGATGCTCTGGTAGATATGTGGTCGCAGCATCTGCTGGTAATGCATTGGAGCCTGGGTTTTGCAGCTGGGATTACTACAACAGAGAAGTGCAAGCATTTCATGTCGAGGAGGAGGCATCTCTTGCTCCTGTACCATCAGCCAGGACAGTTCTTGGGCCTCTTCCTAATATAGGTTCATCAAGATCTAGTTCTGCT…
>TR9772|c0_g1_i1 [SBCC073_fLF.Trinity] cluster=16784_TR7795-c0_g1_i1.fna evidence:transdecoder.blastx match:sp|Q9M651|RAGP2_ARATH PF13943,
AAAGAGGAGGCTCATGAGAATGCTAAGAGGATCGAAGAAGTGTGCTTTGCTTCTGCAGATGAGCATTTCAAGAAGGAGCCTGATGGTGATGGGAGTTCTGCTGTCCAGCTATATGCAAAAGAAACTAGCAAGCTGATGCTTGAAGTCCTGAAAAAAGGCCCAAGGACAACCGCAGAACCAGAAGCACCTGTTATTGATGCACCTCTTGAGCCTGCTGCTACTGTGTTTGATATATCTGGTGGCAAGCGTGCTTTCATTGAGGCAGAGGAAGCAAAGGAACTTCTCAGTCCACTAACAAAACCAGGAAACTCGTATAAAAGGATTTGTTTCAGCAACAGGAGCTTTGGTATTGGTGCTGCCAATGTTGCTGGACCAATTCTTGAATCGATAAAATCGCAG…
>TR11573|c4_g1_i1 [SBCC073_fLF.Trinity] cluster=16786_TR8278-c1_g3_i8.fna evidence:transdecoder
CAAGCTTCTGGCATTCTCTGTGAAAAGAGAGTGCCACAAAAGCTAAAAGGCAAGTTTTATAGGATGGTGATTCGACCCGCAATGTTGTATGGTGCTGAGTGTTGGCCGACTAAAAGGCAACATGTGCAACAGCTAGTTGTAGCGGAGATGCGCATGTTGAGATGGATGTGTGGCCACACAAGGAAGGACCGAATCCGGAATGAT
>TR25542|c2_g1_i1 [SBCC073_fLF.Trinity] cluster=16826_TR25179-c0_g1_i1.fna evidence:blastx.transdecoder match:sp|Q7XA40|RGA3_SOLBU
TACAGGATGGGCAAGAAGCTGCGTAAGATTGTGCACACTATCGAGGTCCTTGTTACCGAGATGAATGCCTTCGGGTTCAAATATCGTCCACAGATTCCAACATCCAAGCAGTGGCGACAAACAGATTCAATTATCATCGACTATGAGTGTATAGTGAGCAGAGAGGAAGAGAAGTGGCAGATTGTTGACGTGCTGCTTACCCGTTCTACAAACAAGGACCTAATGGTTCTTCCCATTGTTGGAATGGGTGGTTTGGGTAAGACCACTTTTGCACAGATCATT
>TR35788|c0_g2_i1 [SBCC073_fLF.Trinity] cluster=16833_TR28963-c0_g1_i1.fna evidence:transdecoder
TCAAAAAATGCTGAATCTGCAATGTTGGAAGCTATTCAAACTCAAAAGCATGGAGATGCTTTCTACTTTTGGGTTCGTATGGACCAAGATCCAAGAAATCATGCTAATCAAGATTTCTGGTCCCTCTGTGATGCGATTAATGCTGGGAACTGCAGGTTAGCTGTTTTGGAGGCTTTTCAAAGGATGTATGGCGTGCAGCTTGATGGAGATTTGAACTCTCTGCCACGTATGCCTAGTGATGGAGACACGTGGTCTGTCATGCAAAGTTGGGTTTTGCCTACGAGATCATTCCTGGAATTTGTAATGTTCTCAAGGATGTTTGTAGATGCGCTGGATGCACAGATGTACGACAAGCATCATCAAACCGGTCATTGTATCTTGAGTCTCCACAGGGACAAG…
>TR35788|c0_g1_i1 [SBCC073_fLF.Trinity] cluster=16833_TR28963-c0_g1_i1.fna evidence:transdecoder
TCAAAAAATGCTGAATCTGCAATGTTGGAAGCTATTCAAACTCAAAAGCATGGAGATGCTTTCTACTTTTGGGTTCGTATGGACCAAGATCCAAGAAATCATGCTAATCAAGATTTCTGGTCCCTCTGTGATGCGATTAATGCTGGGAACTGCAGGTTAGCTGTTTTGGAGGCTTTTCAAAGGATGTATGGCGTGCAGCTTGATGGAGATTTGAACTCTCTGCCACGTATGCCTAGTGATGGAGACACGTGGTCTGTCATGCAAAGTTGGGTTTTGCCTACGAGATCATTCCTGGAATTTGTAATGTTCTCAAGGATGTTTGTAGATGCGCTGGATGCACAGATGTACGACAAGCATCATCAAACCGGTCATTGTATCTTGAGTCTCCACAGGGACAAG…
>TR12492|c0_g1_i1 [SBCC073_fLF.Trinity] cluster=16833_TR28963-c0_g1_i1.fna evidence:transdecoder
GAAAGAGATGAAAAGGAGCTTGAACGGACAGGCCAGCCACTCTGTATATATGAACCCTTCTATGGGGAGGGGACTTGGCCCTTTCTGCATCAAAGCTCTCTGTATCGTGGAATTGGCCTGTCTTCAAAAGGTCGAAGATTCGGAGCAGATGACATTGATGCTTCTTCTCGTCTCCCGCTGCTCAACAGTGGGTACTACAGAGATATCCTTGGTGAATTTGGAGCTTTCTTTGCTTTGGCTAACAGAATTGACCGGATACACAAGAATTCTTGGATAGGATTTCAATCCTGGAGGGTGACTGCAAGAAAGGCGAGCTTGTCAAAAAATGCT
>TR38062|c0_g1_i1 [SBCC073_fLF.Trinity] cluster=16852_TR1561-c0_g1_i1.fna evidence:transdecoder
CCTGCAACCATTCAGAAGATGAAACCTGATATGGAAGATTCTGGGAGCAAAATTGAATCACCAACTCTGGAGAAGCTTGAGTCTGGAAGGGAGGAGATTGTTGTCAGCTCATTGGCAACTAATTTACTTTCGGAGAGGTACAAGGACAGATTAGCTGAGAAGCTGTTGGGAAATGAGGATGAAACAGACGATGAAGATGATAATGACATTGCTTTGCCTGATGGCAGCCAATCTCCAGCTTCAAATGAACTTCTTGAGAAGCACAAGAATTTGCTTAATCTTTTCAACCGGATGGAGAGTTCTATAAGGTTGCTGTGCCTGAGGAAGAAGATGCCTACATTTACGAACATTGCAACCCAG
>TR21762|c0_g1_i1 [SBCC073_fLF.Trinity] cluster=16906_TR977-c1_g2_i1.fna evidence:transdecoder
GAAGACCCATCTTCTACCAGCTATTCTCAAGTTCCTCGTTTTATGGGCAGATTATTGCTTGATGGTGTGGAATCAGGATATTTGAACCCTTACAGTGCACCAGTGAAGCAGCAGCAGAAAAGTGCTTTGGAATGTGCCATTCTTGATCTTACTGGCGTGCATTCTAGAAAGGGGGACCAATCTCCGACCAGCTCACTTGAAGTACCTAATCCTACTGGCATACTGATTGAAAGCGATACACTGCACACTGTAGAAGATACTGAAAGACTAACG
>TR718|c0_g2_i1 [SBCC073_fLF.Trinity] cluster=16925_TR4547-c0_g1_i1.fna evidence:transdecoder
GCTGCAATGGAGCTCTCGCCGGTGGCCCCTGATGCACCAGCGACTATAGAAGCTGCAGCGCTCGATGCTCCAATGGAGCTCGTCGGTGCTCTCGAAGCTATAATGCAGCAGCCTGGTGCTGCAATGGAGCTCTCGCCGACAGCTCCGGGTGCTATGGTGCAGTGCTCGCCGACGGGCTATAAGCTGTTGTGCTATAGCCTGGTGCTTCAATGGAGCTCTCGTCGGAAGGTCCCGGTGATGCGGTGTCGAGGCCGGTGGCGGCTCTGGTGCTTTGCCGGTGATGGCTGTAATGCTTTTGCAGCGGCGACATCGATGGGAATTGAAGCAGGGACAGCTGATGCAGTGCGGGAAGGAGGATGA
>TR9727|c0_g1_i1 [SBCC073_fLF.Trinity] cluster=16929_TR6635-c0_g1_i1.fna evidence:transdecoder.blastx match:sp|O22943|STL1_ARATH
GTGTTCTACCTCACACGAAAGTCACTGGAAATGGAGGCCTTCGATGTCCATTTTGATGCAGACGCACCCAAGGTAGCATTGCCACAGGGCGTGATGGCACCAGTGAACTCACTGAATACAATGTTCCACGCACCGGCGTTCTGGGGTCTTGCATTGCCGGTCTCGGTGAGTCCGATGGCATCCGATGTTATACGTGGGTATTGGGCACAGAGGATACTATGGGAGATTGGGGGCCAACTGGTGGTCTACCCACCGACGGTGCATCGCACTGATAATGTGCACGCTCATCCATTCGATGATGAGAAGGATATC
>TR23288|c0_g1_i1 [SBCC073_fLF.Trinity] cluster=16929_TR6635-c0_g1_i1.fna evidence:transdecoder.blastx match:sp|O22943|STL1_ARATH
CTCTTTGAGCGGATTCTCGATTTGAGCTATGCGATGGCGGAGGAGGGTTTCTGGTGGGAGAAGGATTTGCATTTCATGGCCGCGTGGCTGCAAGATCTTGTCGCTGTTGGGTACAGGCAGCCAAGGTTGATGTCATTGGAGATCGACCGCCCGAGAGCGGCCATTGGTCATGGGGATAAGCAGGAGTTTGTCCCCAAGAAGCTGCCTTCTGTCCATCTTGGGGTGGAGGAGATTGGGGAAGTTAGCACTGAGATTGGCAAT
>TR35447|c0_g1_i1 [SBCC073_fLF.Trinity] cluster=16934_TR10071-c0_g1_i1.fna evidence:transdecoder.blastx match:sp|Q5Z8Z7|2ABA_ORYSJ
CAGGAAGTTGACATCATCTCTGCAATCGAGTTTGATAAATCTGGTGATCATCTTGCCACCGGAGACAGAGGAGGACGTGTTGTTCTATTTGAGAGAACAGATGCTCGGGATGAGCATGCTAATCGGAGAGAACTGGAGAGACAGGATGTTCCAATTACTAGACATCCAGAGTTCCGCTATAAAACGGAGTTTCAGAGTCATGAACCTGAGTTTGACTACCTCAAAAGTTTGGAAATAGAGGAGAAGATCAACAAAATCAAGTGGTGCCAGACATCCAACAATGCACTCTTTCTACTGTCCACAAATGATAAGACTATCAAATACTGGAAGGTCCAAGAGAAAAAGGTAAAACAAGTTTCAGTTATGGCTTTGGACACTTCCCAAACTGTAGGGGATGGT…
>TR35447|c0_g1_i2 [SBCC073_fLF.Trinity] cluster=16934_TR10071-c0_g1_i1.fna evidence:blastx.transdecoder match:sp|Q5Z8Z7|2ABA_ORYSJ
CAGGAAGTTGACATCATCTCTGCAATCGAGTTTGATAAATCTGGTGATCATCTTGCCACCGGAGACAGAGGAGGACGTGTTGTTCTATTTGAGAGAACAGATGCTCGGGATGAGCATGCTAATCGGAGAGAACTGGAGAGACAGGATGTTCCAATTACTAGACATCCAGAGTTCCGCTATAAAACGGAGTTTCAGAGTCATGAACCTGAGTTTGACTACCTCAAAAGTTTGGAAATAGAGGAGAAGATCAACAAAATCAAGTGGTGCCAGACATCCAACAATGCACTCTTTCTACTGTCCACAAATGATAAGACTATCAAATACTGGAAGGTCCAAGAGAAAAAGGTAAAACAAGTTTCAGTTATGGCTTTGGACACTTCCCAAACTGTAGGGGATGGT…
>TR5243|c2_g1_i1 [SBCC073_fLF.Trinity] cluster=16990_TR6178-c0_g1_i1.fna evidence:blastx.transdecoder match:sp|Q9M8D3|PUR4_ARATH PF02769,
TCTATGGCAGCTCAATGTGATGGCGAGCTAGTCAAAGCTCCAGGAAATCTTGTTATCAGTGCTTATGTTACATGTCCTGATATAACCTTGACTGTTACTCCAGATCTAAAGCTTGGGAAGGACGGGGTTCTGTTGCATGTTGACCTGGCTAAGGGAAAGCGAAGACTTGGTTGTTCTGCTCTCGCACAAGCGTTTGATCAAATTGGAAATGACTGCCCGGACATAGAAGATGTCCCTTACTTGAAAAAGGTCTTTGAGGTTGTTCAAGAATTGCTCAGTGAACGTCTGATTTCTGCCGGTCATGACATTAGTGATGGTGGGCTTATTGTCACTATTCTTGAGATGGCATTTGCT
>TR25081|c0_g1_i1 [SBCC073_fLF.Trinity] cluster=17024_TR21648-c0_g1_i1.fna evidence:transdecoder.blastx match:sp|Q0J9X2|ROC2_ORYSJ PF01852,
CTCGACGACCCGCTCTGGGCCACCACGGTGGACCAGACGTTGGCGCTGGACGAGGAGGAGTATGCAAGGATGTTCATCGACCCGCGCGGCGGCCTTGGACCTAAGCAGTATGGCCTCGTCTCTGAGGCCTCCCGCGACGCCACCGTTGTCATCATGACCCCCGCCAGCCTCGTCGAGATCCTCATGGACGTCAACCAGTACGCGGCAGTGTTCTCGAGCATCGTGTCAAGGGCGGCAACGCTGGAGGTGCTGTCCACCGGCGTGGCTGGGTGCTACGACGGCGCGCTGCAGGTCATGTCGGTGGAGTTCCAGGTGCCGTCGCCGCTGGTGCCGACAAGGGAGAGCTACTTCGTGCGCTACTGCAAGCGCAATGCTGATGGCGCCTGGGCC
>TR13843|c0_g1_i1 [SBCC073_fLF.Trinity] cluster=17034_TR25512-c1_g1_i1.fna evidence:transdecoder.blastx match:sp|Q852F6|ZIP2_ORYSJ
ATGCGCTACTTCTCATCCACCTTCGTCTCACTCCAGTCCAGTCCAGTCATTGTCGCGCGCACTTTTACTCAGTCAGCATTTCAGATTCCGTTGGATGATCATCCATCCTACCTGCGGTTCTCAACTTCTGACCAACGTTTGGCTGCTGCAGAGACGAAGGCGGACGCGTGGAAGGCGCTGTGGACGATCAGCCTGCACAAGGTGTTCGCGGCGGTGGCCATGGGCATCGCGCTGCTGCGGATGCTGCCCAACCGGCCGCTGCTCTCCTGCTTCGCATACGCCTTCGCGTTCGCCGTCTCCAGCCCCATCGGCGTCGGCATC
>TR9953|c1_g6_i2 [SBCC073_fLF.Trinity] cluster=17043_TR28934-c6_g1_i5.fna evidence:transdecoder
ATGTCGTCAATGCTTTCAGAAGAGGGAGCTTGTTATCCTCATCGCAACTACGTCCTCCAATACAAAACAAAAATAACAAACATGACAGACGCGAATCCGGGGGAAAGAACAATGAACAGCAGATTGAAAAATCAGGAATCGGATGGCTCAGTTCAGCGGGATAATCGGCATACAGACCAACTCCTGAGAGAAAACCTGTGA
>TR4540|c0_g1_i1 [SBCC073_fLF.Trinity] cluster=17050_TR33604-c0_g1_i1.fna evidence:transdecoder
GAAGCTGCTCTTCGAGTATTTGATGGAATTGACCTTCAAGCTGCTATTCAGCGTTTCCAACCATCACTTTCAGAAAAACCATCTTCCAAGCGGAATAACAAACTACGGTCGGATTCATCGAATTCAGGATCACAGCATGCTGCTAGCCTTGTTCTTGAAGCCATTTACTTGAAGGCAATGTCTCTTCAAAAATTGGGGAAAGCAATAGAGGCCGCTCAACAGTGTAAAAGCGTCCTTGATGCTGTTGAAAGTATCTTCCAACGTGGCATACCTGATGTCATGGTTGAACAAAAGCTGCAGGAAACTGTCAGTAAATCAGTCGAGCTACTCCCGGAACTT
>TR21841|c0_g1_i1 [SBCC073_fLF.Trinity] cluster=17061_TR4186-c0_g1_i1.fna evidence:blastx match:sp|Q8VWH2|RFT1_ORYSJ
GGTGCTTTTGCAGGCCGAGAGCTTGTAGTTTATGAAAGACCAGAACCAAGTTCTGGTATCCACCGGATGGTATTTGTGCTGTTCCAGCAACTAGGCAGGGGTACAGTTTTTGCACCAGACGTCCGACAAAACTTCAGCTGCAGGAACTTTGCA
>TR1606|c0_g1_i1 [SBCC073_fLF.Trinity] cluster=17098_TR28233-c0_g1_i1.fna evidence:transdecoder.blastx match:sp|Q9SJG2|Y2296_ARATH PF00069,
TTCCAATTCCATCTCCAAATCCCCTCTTCCTTCCGCATACATTCCCTCCCCCCACTGCAATTGGGAAGCTGCCATCCTTCGTCCTCTTCCTCCTCCCGCTGCTGCGCTGGATCCCAGGTATTTGATGATCACAACATGTCATCAAACTCCACGCTCACAGAATCACTTCATGAGAAAACAATCGTCTTTGGGCTTAAACTTTGGGTTGTGATTGGGATCTCTGTTGGGGCATCCCTCCTGGGTATTCTTCTTATCCTTGTTATATGCCTTACCGTCCAAACCTGGATCAGACGCTCACGTAGGGCATTCAAGGAGCTTCCCATGACCCAGATACCTTCTGCATTCAAAGACATCACAGAAGTCAGGGTGCCTGACCAATTTTCACCGAATGATTATGTC…
>TR35116|c0_g1_i1 [SBCC073_fLF.Trinity] cluster=17103_TR32173-c0_g1_i1.fna evidence:blastx.transdecoder match:sp|Q9SZL8|FRS5_ARATH PF03101,
CCATACCTGGGCATGGAATTTGCGTCTGATGCAGCTGCACGTGCATTCTACAATGAGTATGCGCTAGGCCTTGGGTTCGGCATTCGTGTCGCCCGGTCCCGCAGTGAGCGGCGAAAAGGTACCGAGGTACTCGTCATGAAGCGTTTTGTGTGCATGAAAGAGGGACATCACAAGAAGAAGAAGGATGTTGACTCTAGCAACAAGAAAAAGAGGAAGCGCCTCTCTATACGGGAAGGCTGCCCAGCAATGATGGAGGTGGTGAGGAGGGCCCCAGAGAAGTGGGTCATCACGAAGTTGGTGCTCGAGCACACTCATGTTATTGTTAGCCCAGACAAGGCGAGGGAGGTCCAGCTCCTTCATCTCTCTGGGAAGGAGCATGCGGATACCTTGCAGGAGGTG…
>TR37709|c0_g1_i1 [SBCC073_fLF.Trinity] cluster=17139_TR16341-c0_g1_i1.fna evidence:transdecoder<blastx match:sp|K7TQE3|HIP_MAIZE
GCTTCAAAAGAATCTGTACTTTCCCAGGTCAAAACTGCATTCGAATTGGCATGCGCTGAATATGCCAAAGCTGGGAAGAAATTTGAAGATACTGTGGATGTAAAGCCAGACTTTTATGAAGGTCTTATTGCCCTTGGAAATCAACAGTTCGAGCAAGCAAAACTTTCTTGGCGTTATGCAGATGCTTGTAAGGTAGACATGGGAACCGAAGTGCTAGAACTATTCAATCGTGCTGAGGATAATATGGAAAAAGGAATGGAGATGTGGGAGGGAATAGAATACTTACGACTAAAAGGGTTATCTAAATCA
>TR553|c0_g1_i1 [SBCC073_fLF.Trinity] cluster=17160_TR24092-c0_g1_i1.fna evidence:transdecoder
ATTGAAGTTGCGAACGGTGCCCAAGCCGAAGTTGAAGCTGTGGGTGACGTCTCCTTGGAGCTAGCCGGTGGTTTCAAACTTCTGCTTAGGGATGTGCTTTTCGTACCTTCATGTAATAGGAATTTAATAAGTGTTTCCTGTTTAGACAAAGACGATTATCAATGTTTCTTTGGAGATGGCAAATGTGCCATTTGGTCTCATAATGATTATGTTGGGGATGCATTTCTA
>TR43285|c0_g1_i1 [SBCC073_fLF.Trinity] cluster=17162_TR25332-c0_g1_i1.fna evidence:transdecoder
ATGGAATCCTCGGAGGCGGTACCAACAGGCAAAAGTCGCAATCAGGAAGCTCGTGAACTATTAGTGTGCCAGACGACGGAGGATCTCAAGACATGGAATCTGAACGAACAGCAGCAACAGTTAGTCGACGTCAGTGGGCTCGGCAATCTGAAATACATGGGTGATCTGGCCATCAACCGTACTGTGCTCAGGGTATTCTGCAAGCTTTGGAGCAAAGAAACGAACACAGCAAGGTTCCATGACTTTGAAATGGCACCATCACTCAGGGACACTGCCTACTTACTGGGTATTTCGATCTTAGGCCGTGCAGTGACCACCGGGGCTGTGCTCAACATGTCATCAGAACAGTTGTTCCTCCAATACCTGGGCCGAGTTCCTGGTAGCAAGAAGATC
>TR1216|c0_g1_i1 [SBCC073_fLF.Trinity] cluster=17162_TR25332-c0_g1_i1.fna evidence:transdecoder<blastx match:sp|Q9LNG5|PPP7L_ARATH PF10536,
CGAGTTCCTGGTAGCAAGGACTACAGGCGTAGCCATGTGAAGCTCTCTTGGTTATACTCCAAATTTAGTCAACTGTCGGAGCATCCCACTGATGAAGAAATTGCATGCAAAACAAGAGCATATCTCTTGTACTTGATTGGAGCAACTCTGTTTTCACACAAAGATAAGGGCTATGTCTCTCCAAAGTACTTACCGCTCTTGTCAGACTTTGAGAAGGTACGGGAGTATGCGTGGGGTGCTGCTGCTCTTGCTCATCTTTACAAGGCCCTCTCTACGGTAGTGTCTTCTCACTCTTCTGCCAGAATAAGACTATTTGGCAGCGCCACTCTGCTCATGGGGTGGATATATGAATATATTCCAGCGCTGCGCCCCGATATGGAGGATGGTCCAGCACTTGTC…
>TR15460|c0_g1_i1 [SBCC073_fLF.Trinity] cluster=17178_TR34859-c1_g1_i1.fna evidence:transdecoder
CGCCACGGACCCGGAGAGCCTGATGTCGTAAAGAACGCGGTAGGCCCCGGCCTCGACCTCGCAGCCGTCATCGAGGAAGAGCTCGAAGGAGCCGTCGGAGTGGAGGAGGTACCGCCGGGCGGTTTTCGGGAGGAGCGCGCGCGGGAGGCCGAACCGATCCATCAGCTCCGGCACGGTAGGAGGGTCGTACGGCGCCGTCGAGGTGGAGCTAGTGAGGAGATTCAGGACAAGGAGGAGCAGGAGGAGGCGGCGGCTGGGGGCTGCGGCGGCCATGTTGACCAATGGGGGCTTGCTTGTTCTTGGTTTTGGCTCTGGCCGTTTGTTGTTTCTCTCTCGACGGATGGA
>TR18376|c0_g1_i1 [SBCC073_fLF.Trinity] cluster=17182_TR2437-c0_g1_i1.fna evidence:transdecoder.blastx match:sp|Q2R374|RBR2_ORYSJ PF01858,
TGCAGAGCAGAGTCACAGATCTTGAGTGGGAGCAATCTTACGTCACTTCTGTCTAATGAACGATTCCATCGTTGTATGATTGCCTGTTCTGCTGAGTTAGTTCTGGCCACTCACAAGACAGTCACGATGATGTTCCCAGCTGTGCTAGAGAAAACTGGCATAACAGCTTTTGACTTGAGCAAAGTCATAGAGAGCTTTGTGAGACATGAA
>TR38763|c0_g1_i1 [SBCC073_fLF.Trinity] cluster=17197_TR12897-c0_g1_i1.fna evidence:transdecoder
GCAGGCTTATGTCGAAAGAATACTGTCCAAAGCACAACCACCGCGCAAGAGGTGGTAAAACTTGCTGTCCATCTTATGACAACTCCAGATGACATGATTCTTGTGCATGAGATGACAACAGAGTTGAAGAAATTAATAGCCTCTGGAGACGAGGACTCTGTAGATTCTTCCGAGGCATTTCTCATTATCAATTGTAAAACAAAATGTTCACTTGTTGCTGTCTTCCTTCATATGGTTGAGTCATCTCTCATTGAACTGGAATGGGGTCTTGGTAGGCTTAAGGCAATG
>TR2927|c0_g1_i1 [SBCC073_fLF.Trinity] cluster=1720_TR31192-c0_g1_i1.fna evidence:blastx.transdecoder match:sp|Q6YXY2|HACL1_ORYSJ PF02135,
ATGACGAACCTTGCAAAGCGGCTTGAAGTGGCTATGTTCATGGCGCATCCGACTAAGGCTGATTACTTTAAGATGTTTAAGGAATCGATTAAAGAAAATTTGGCGCATGCGTTTCGGACCATTTCGGCCCAAGGTCAGCAACGTCAACAAATGTTGGGCCAGGTAGCACCTTCCTCCAACCATGTCACAATGATTCCAACACCTGGTATGTCTCAGTGTGCAAATGGGAATTCTGTAATGCCCTATGTGATGGACACCACAACCACAACTGATAACTCAAGTGCAGGTTCCATGTATAATGGGTATCAAAACCCATCCACCAATACCCCACTAAATTCTACCACCAGTAGCCTCTCAATGGCGACGACTTCAGAGAGCATGCAACGACACGTTAATCAT…
>TR25957|c0_g1_i2 [SBCC073_fLF.Trinity] cluster=17244_TR6589-c0_g1_i2.fna evidence:blastx-noover match:sp|Q5JLM1|PIN5A_ORYSJ PF03547,
CTCGGCCCGGTCGCCATGGCCATCGGCTCCATCGCCGTCGGCCTCCGCGGCGACGTCCTCCGCGTCGCCATCATACAGGCTGCACTACCTCAATCAATCACGTCGTTCATATTTGCAAAAGAATACGGGCTGCATGCCGACGTCCTTAGTACTGCGGTAATTTTTGGGATGCTTGTCTCCCTGCCATTGCTAGTAGGACTTTATATAGTCTTAGAGCTAATTAGG
>TR13068|c0_g1_i1 [SBCC073_fLF.Trinity] cluster=17244_TR6589-c0_g1_i2.fna evidence:transdecoder.blastx match:sp|Q5JLM1|PIN5A_ORYSJ PF03547,
GTGGCGGTGAGCGTCGGCGGCAAGCCGTCGGTGTGGAGGCTAGTGAAGACGGTGGCGCACAAGCTGGCGCGTAACCCCAACACCTACGCCAGCTTCGTCGGCATCACCTGGGCCTGTGTCGCCAACAGGCTACACATCGAGCTGCCGAGTGTCCTGGAGAACTCGGTGCTCATCATGTCCAAGTCAGGCACAGGGATGGCCATGTTCAGCATGGGGCTATTCATGGCGCAGCAGGAGAGGATCCTGGCGTGCGGGCCGAGCTATGCGGCCCTGGGCCTG
>TR42222|c0_g1_i1 [SBCC073_fLF.Trinity] cluster=17251_TR9285-c0_g1_i1.fna evidence:transdecoder
GCAGCGGGAAGGACGGAGCCCCCAAACTGGAACAGAGCTTGGGCAGAGGCAGGGGAACAGACCGCGTGGCTCTGTCTACAAGAAGATCCCTCCGGCACGGGGATCTGCTCAGAACCGCTGCACCAGAGCCTGAATCAAGCTCGGGAAGAAGAAGAGGAAGAAGAGCTTGAGATGAGGGGGGGATGGTGTGCCTCTCAAGCTGCCGGGATCGGAAAAGATGCCCCCTTTTCCTCCGCTTTGCCCAGGGGTGGCAAAGGAAGGGAATTTCGGGAGGAGCTGACTTCCCAGATGGATCGGAAAGGGCAGGCCGCCGGTTACGATGCGGCAGCGGGTGCCGTGTCGCTACCGGAGGAACAGCAAGCCCTGTGTCATAACCACCCCATGGCTAGCCGCGATCAA…
>TR33682|c0_g1_i2 [SBCC073_fLF.Trinity] cluster=17296_TR2588-c0_g2_i1.fna evidence:transdecoder
ATGGTCGGTGGCACGCTCTCCTATGGAGAACTGGTGCGGAAGCAATTTGGGAACCGGAAGCCCTCATCGGTGGCCCTGAAGCAACACAGGGATCAGATGGTCGGTGGCACGCTCTCCCATGTAGAGGTGCTGCAGAGGCAAGTCAGGAACCGGACGCCCTTGTCGGTGGCCCTGAAGCAACACAGGGATCGGACTGTCGGTGGCACAGCTCTCCCATGTAGAGGTGCTGCAGAGGCAAGTCAGGAACCGGACGCCCTTGTCGGTGGCCCTGAAGCAACACAGGGATCGGACTGTCGGTGGCACAGTCTCCCATGGAGAGGTGCTGCAGAGGCAAGTCGGGAACTGGACGCCCTCGTCGGTGCTGCCACCAACGAATCAACGCAGGGGTCAGACGGTCAG…
>TR33682|c0_g1_i1 [SBCC073_fLF.Trinity] cluster=17296_TR2588-c0_g2_i1.fna evidence:transdecoder
ATGGTCGGTGGCACGCTCTCCTATGGAGAACTGGTGCGGAAGCAATTTGGGAACCGGAAGCCCTCATCGGTGGCCCTGAAGCAACACAGGGATCAGATGGTCGGTGGCACGCTCTCCCATGTAGAGGTGCTGCAGAGGCAAGTCAGGAACCGGACGCCCTTGTCGGTGGCCCTGAAGCAACACAGGGATCGGACTGTCGGTGGCACAGTCTCCCATGGAGAGGTGCTGCAGAGGCAAGTCGGGAACTGGACGCCCTCGTCGGTGCTGCCACCAACGAATCAACGCAGGGGTCAGACGGTCAGCGGCACGGTACCTGGTGGAAAGGTGCTGCGGAAGCAAGTCGGGAACCGGACGCCCTCGTCGGTGCTGCCACCAACGAATCAACGCAGGGGTCAGACG…
>TR11693|c0_g1_i1 [SBCC073_fLF.Trinity] cluster=17299_TR3267-c0_g1_i1.fna evidence:transdecoder PF13456,
GCAATATCATCCCTTGCAAAGAATTTTGTCAGGGCAAGGAATAAGCAACGAGGTGTTATTTGGCATGGCTGGCAACGACCGTCTGAGGGCCTCTACAAGCTCAATGTCGATGCTGGTTTCTCTGGTGACTCGGGGACGGGTAGCACAGGGGCTGTGTTGCGCTCTGATAGAGGAGTTTTCATCGCCGGCTCATGTAGTGCCATTTCTTTTGCTGAAGATGCCAGTTCAGCCGAAGCAAGAGCTCTTAGAGATGGACTTATACTGGCTAGCGAGGTGGGTGTGCAAAAAATCATCGTTGAGTCTGATTGTCAGGAGGTGATCGACACCATGTTACTCGACGGCAATTCGCTTGGACCGGCAGCTGCA
>TR17661|c0_g1_i1 [SBCC073_fLF.Trinity] cluster=17357_TR32361-c0_g1_i1.fna evidence:transdecoder
CAAAAAAGACAACGTGCAATTTATCTGGATAGCATCCATGAAAACCACAATACTGATGATTATAGTGAAGGTCATTTACCTGGTAAAGAATGGATAGCTGACAACAAGAATACTCATCTAGAGGAAGAAAATAACATGGAACACAAACAGCAGTTCCACAGCACTCGGTCTATATCCTTTAAACTGAAGTTGTCCAGACCAAGAGGCTTTGCAGATGGAGCAAGTTCATCAGACAAATCGAAGACTAGTGCAGTAGGGAGTGACATCAACTATGTTAAAGTTTCCATGCAGCATGATGAGGCTTCTGCCACCAGTCAACATAGGAGCAGTGGTTTCCCTAGTGTGTCGAGAAGTTTCCAGGACTTTGAATCTGCGAAGACATATGGCGCAGTGTGCAAA…
>TR7183|c0_g1_i1 [SBCC073_fLF.Trinity] cluster=17367_TR3674-c0_g1_i1.fna evidence:blastx-noover match:sp|Q9FNP2|GDL75_ARATH
CCGCTCAGCACCTACTGCGCCAACAGGTCTGACCACGTCTTCTGGGACTTCTACCACCCCACGGAGGCCACCGCGCAGAAGCTCACCGCCACCGCCTTTGATGGATCCGCGCCCTTCATTTTCCCGATCAACGTCAGGCAGCTCAGCGCCATG
>TR40087|c0_g2_i2 [SBCC073_fLF.Trinity] cluster=17385_TR12124-c1_g3_i3.fna evidence:blastx match:sp|Q0DH40|CCB15_ORYSJ PF02984,
TTTTCCTCCTGTTCTTGTGAATGCATGCACCTTGCAAACATGATATTCTTCTTCACCGAGATGGCGCTCATGGAATACGAGCTGGTCACCGTGGGCCCCTCGCTGCTGGCAGCGTCTGCCGTGTACGCTGCTCGGTGCACGGTGAAAATAAGCCCTATCTGGACAGAAACCCTTAAGCATCACACCGGACTTGCTGAACCACAA
>TR29286|c1_g1_i1 [SBCC073_fLF.Trinity] cluster=17423_TR36180-c2_g1_i1.fna evidence:transdecoder.blastx match:sp|Q9LP24|Y1571_ARATH PF00560,
CTCGAGCACTTGGACCTCGCACATAACCAGCTATTTGGAAGTTTGCCACCATCTTTGGCCAGGATGCAAGCAATGTCCTGGTTCATTGTACATGACAACTATATCGATGGTACCATCCCGTCAGAGATGTTTTCAAACTTGACCAATCTCGCAGTATTCGATGTTGCCAAAAACTTGTTAGCTGGAAGCATCCCATCGCAGATTGGTAACTGTAAAGAGATAATCACTCTCCTCCTCTCAAACAACAACTTTACTGGTTCCATCCCAGTAGAGATGGGCAGCTTGCCAAACTTGCAGTTTTTGGTCATGTCAAAGAATCACTTTACTGGGGTGGTACCACCTCATATCGGCAATGCAACATCTTTGAAATTCCTT
>TR35308|c2_g1_i1 [SBCC073_fLF.Trinity] cluster=17423_TR36180-c2_g1_i1.fna evidence:transdecoder PF00560,PF00560,PF13855,
CCACAATTTATCCTCAACTACACCAATGTGAGGATGGAATTCCTTGATTTGTCAGGTAATGACTTCTCAGGGCTGTTACCAGATTCACTGCCGGAAATGGTCCCAAGGTTGAGGTATCTAGATCTGTCAGCTAATGGATTCTGTAGCTTGATACCTCACTCACTCTTGAGGCTCCAGAAGCTTGAGATACTGATTCTCAACGAAAATAATCTTACAGGAGGGATCCCAGAGGTGCTTGGGATGGTACCTGGGTTGCGAGTTCTTTCACTGAGCAACAATTCACTTGGTGGGTTGATCCCAGTCTCACTTGGGCAGCTTCAGTCACTAGAGCAACTCAATATCAGAAATGCTGGTTTGGTTTCTACTCTT
>TR7722|c0_g2_i1 [SBCC073_fLF.Trinity] cluster=17443_TR6834-c0_g1_i1.fna evidence:transdecoder
AGGTCTGTTTTATGGGACTTGGATGAGCATCAAGGACCTCCACGAAAGAGGAGCGATGCCAAAATCAACGAGTTGTTGAATAACTGGCAACAGTGCCTTGTGCTAGGAAAGATGGAAAAGGCGCCGGATCCGCTGCTGAAGGTATGGAAAACGAGGTCTGTTTTATGGGACTTGGAGTACTGGCCCAATCACGACACACATCATTGCCTTGATCAAATGCATATAACGAAGAATGTCGTCGAGAGATTGCTTGGCACACTGATGAACATGCCGGAGAAGACCAAGGATGGGCCGAAGTCAAGGAAAGACTTGGAGGATTTGGAGATCAGGGGGATCTCCACATGCCCCGTAAGAAGTCAACGGAGGAGACAGATATGGAGACGACAATGGGGCCAAGGG…
>TR13657|c0_g2_i1 [SBCC073_fLF.Trinity] cluster=17465_TR13943-c0_g1_i1.fna evidence:blastx<transdecoder match:sp|Q8L765|BPM1_ARATH PF00651,
CACATTGGCGTCAACGGCTACGACTGGACCATCAGAATCTACCCTGATGAGGCGAAGGAGGAGGACAAAGTCGTGGTGTTCTAAGGCGACGCGCCATCTCTGGCCGCCACGCTGAATGCCTGTCGCGACGACACGGTGTTGTTGCGGGCCAGGACGAAAGCTGCGGACCGGACCGCTCTCATAACGACGCCTGGCTCAGTGTGCTTAGATATACATGACGGCCTACCTCTTGGCTGGTGCCTCCTGCTATGGCTTTCTCATTTTCTCTATGTAAATCCGTCACTCAGGATTGGGGGTTCCCCCTCTTCTTCATAGCAATATATTTATATTCAGGTGGTTGAGTGGCTTTCCCCTCCTGCCCCAGTGAAAATTCAAAAAAAAAAAGTGTCGGCGTTCCTG…
>TR19944|c2_g2_i1 [SBCC073_fLF.Trinity] cluster=17467_TR14762-c0_g3_i1.fna evidence:transdecoder
ATGGTGAAGAACGAGGAGATTAAGCATAGATGGCGGGAGTACTTTGACAAGTTGTTCAATGGGGAGAGTGAGAGCTCTACCATTGATCTAGACGACTCCTTTGATGATACTAGCAGGCGTTTTGTGCGGCGAATCCAGGAGTCGGAGGTCAAGGAGGCTTTAAAGAGGATGAAAGGAAGCAAGGTGATGGGCCCTAATTGTATCCCCATTGAGGTGTGGAGAGGCCTCGGGGACATAGCGATAGTATGGCTAACCAAACTTTTCAACCTCATTTTTCGGGCAAACAAGATGCCAGAAGAATGGAGACGGAGTATATTAGTACCAATCTTCAAGAACAAGGGGGATGTTCAG
>TR19944|c2_g2_i2 [SBCC073_fLF.Trinity] cluster=17467_TR14762-c0_g3_i1.fna evidence:transdecoder PF00078,
ATGGGCCCTGATTGTATCCCCATTGAGGTGTGGAGAGGCCTCGGGAACATAGCGATAGTATGGCTAACCAAACTTTTCAACCTCATTTTTCGGACAAACAAGATGCCAGAAGAATGGAGACGGAGTATATTAGTACCAATCTTCAAGAACAAGTGGGATATTCAGAGTTGTACTAATTATCGTGGAATTAAACTGATGAGCCATACAATGAAGTTATGGGAGAGAGTCATTGAGCACCGCTTAAGAAGAATGACAAGCGTGGCCAAAAATGAATTTGGTTTCATGCCTGGGAGGTTGACCATGGAAGCCATTTTCTTGGTACGACAACTTATGGAGAGATATAGGGGGCAAAAGAAGAACTTGCATATGGTGTTCATTGACTTGGAGAAGGCCTATGCT…
>TR14376|c0_g2_i1 [SBCC073_fLF.Trinity] cluster=17492_TR35945-c0_g1_i1.fna evidence:transdecoder
TCCGATTCCGATTCCGATTCCGCTCTGCAAGAAGAAGAAGAAGAAGAAGAAGAAGAAGAAGAAGAAGGAACGAAACCCGGTCAGAACCCAATCCGCCGCAGAGAGAAGAAGAAGAAGAGAAAATCCATGGCAGGAATCGAAGGAAACAGAGCAGCCACGGGAGGAAAGCCAGCACCTAGTAATAATCCTCTCAATCAACGGGGAGGCAGGCAGCAGATAAACAAAGAAAGACAGAAAGAAACCAAAGCAAACGCGGATGGATTCGATTTGGGGATTGTTGCGCCGATCTTTCTATCTATAGATATAGGTGGCCACCGCTCCGCTGGATTCGATTCGGTTGGGTTGGGTCGGGTCCTCTCCGAGGGGAGCTGGGCGGAGCGGAGGGGAGAGGATAAGGGA…
>TR14376|c0_g1_i1 [SBCC073_fLF.Trinity] cluster=17492_TR35945-c0_g1_i1.fna evidence:transdecoder
TCCGATTCCGATTCCGATTCCGATTCCGATTCCGCTCTGCAAGAAGAAGAAGAAGAAGAAGAAGAAGAAGAAGGAACGAAACCCGGTCAGAACCCAATCCGCCGCAGAGAGAAGAAGAAGAAGAGAAAATCCATGGCAGGAATCGAAGGAAACAGAGCAGCCACGGGAGGAAAGCCAGCACCTAGTAATAATCCTCTCAATCAACGGGGAGGCAGGCAGCAGATAAACAAAGAAAGACAGAAAGAAACCAAAGCAAACGCGGATGGATTCGATTTGGGGATTGTTGCGCCGATCTTTCTATCTATAGATATAGGTGGCCACCGCTCCGCTGGATTCGATTCGGTTGGGTTGGGTCGGGTCCTCTCCGAGGGGAGCTGGGCGGAGCGGAGGGGAGAGGAT…
>TR26852|c0_g1_i1 [SBCC073_fLF.Trinity] cluster=17506_TR7501-c0_g1_i1.fna evidence:transdecoder PF00651,
GCCACGTCCAGCATCATACAGATCAAAGACATGGAAGCAGAAGTGTTCAGGGCTTTGCTTAGCTTCGTTTACACAGACTCATTCCCTGAGATGTACAAGGACATCATGGAGGAGAATCGCATGATAGTTTCTGAGGAACAAGAACAAGCAGATGAAGCTGTAGATGATGAAATGTCAGAAACGCGTGAAATGGAGCTGCAGTGGCTGCACGACTTGTTGGTAGCGGCAGACCGATATGATCTCCAGCGGCTCAAGTTCATC
>TR17307|c0_g1_i1 [SBCC073_fLF.Trinity] cluster=17506_TR7501-c0_g1_i1.fna evidence:transdecoder
ATCTGTGAAAAGCGGATATCTGAGCGCATAGGTGTGAGCTCGGTGGCGTCCTCTCTTGCTCTAGCAGAGAAGCACCGTTGTCGTGGATTGAAAGAGGCGTGCTTGGAGTTTATTCAAGTCCAGTCTCCCTCGCGTTTGAAGAGAGTAATGGCGACTAGTGGCTGGGAGCATATAATGATGACCTATCCCTCTGTTCTGAACGAGTTCATTGCCAAGCTTATTTCTTCAAAGCGGAAGTAA
>TR27219|c0_g1_i1 [SBCC073_fLF.Trinity] cluster=17546_TR27425-c0_g1_i1.fna evidence:transdecoder
GCAGTTCTCCATATCATAGGACATCTCTCTTATATGGTCCCTCCAATTCTTAGCCGAGGGATCAAGCTTGTCCATGAGCTCCATCCTGTCAAGGAGAGCTTTCATGGCGCTGAGCTCGTCCTTGAGGAAGGAGGCATGTCTCCTCACCCCCGTGAGCATCTTGTACCCCTCGCTGAGCAGCGTGGTGAGCTTGCCGAGCAGCAGGTTCAACACCCCTCCCATGCCCACGAGCTTGGTAAGCTTGCTGCTTTAATGAGTGAGAGCAAGCAGCCGTTGCCGTGGCCGGAGGCTGCCTTCCGGAGCTCCCCACCACCGGATCTGGGCGGGGAAGGTTGTGAGGACAAGGGGAGGGCGTCACTTCCTGTCTGTGCCGTCGTTGACGGGGAAGAGGATGGAGAA…
>TR23460|c2_g4_i1 [SBCC073_fLF.Trinity] cluster=17599_TR17522-c0_g1_i8.fna evidence:blastx.transdecoder match:sp|Q9T0J1|CRK26_ARATH PF00069,
ATTTTGGGATATTGTTCTGATGCACAAGGCGTAATTGTAGAACATGAGGGAGGGTCTGTAATGGCAGATGTACGACAAATGTTGCTTTGCTTCGAGTATCTACCTAGAGGGAGTTTTGATAAGTATATCACTGGAGTATCTTGTGTACTTGAGTGGACAGAGCGCTATCGGATCATCCAAGAAATCTGTGAAGGCTTACATTATCTCCATGTTGAGCGGCGTATCGTCCACTTAGATCTTAAGCCTACAAATATATTGTTGGATGATAAAATGATCCCGAAAATTGCCGATTTCGGTCTCTCAAGGCGCTTCATTGAAAAGCAAACCCAAATTTTTACTGCCGAAGTGATGGGAACTTTGGTGTATATGGCACTAGAATTTCTCACAAATGGACAAATT…
>TR8912|c0_g1_i1 [SBCC073_fLF.Trinity] cluster=17629_TR32375-c0_g1_i1.fna evidence:transdecoder PF03732,
GCTCAATTTCTCCAAGCTCTCCGGGAAGAACGCCAAACCAACAATGCCGCTATCCAGCAGATGGCTCAGGTTCTCGTGAACAACCCACAACAGGGTTGGAACGGCAATGGTCGTTCCACTCTGTCAGAGTTCATGAGGTCTTCGCCCCCGACCTTCACCGAGACAGCTAAACCTTTGGATGCTAATGACTGGATCCGCACCATCGAGGACCTCCTTGCTCTGGTCAACTGCAATGAGGACTGTGAGAAGGTTCTTTATGCTTCTCACTGCCTCGAAGATACCACCAAAGCTTGGTGGGATGGATTCAAGGTCATGCAAGGCGAGTGTGTTATCACCTGGGATGATTTCAAGCAAGGATTCCGTACTGCCCATATCCCCTCTGGGATTATGGCCATCAAG…
>TR21255|c1_g1_i1 [SBCC073_fLF.Trinity] cluster=17630_TR32660-c0_g1_i1.fna evidence:transdecoder
CAGTCAGAGAAAATCCTTCGTGTACTTAAGATGCCCTATCAGAAGATACATGCCTGTGAGAATGGATGTGCCTTATTTAGGCTTGAGTATGCGGCCTTGAACTATTGCCCCATTTGCAATTCTTCCAGGTATATTGTGGTAGGAAACGACATGGGTGAGAAGAATCAGACCAAAATCCCCATTAGTGTTCTTCGGTATCTGCTAATCGTACCGAGACTTCAA
>TR27023|c0_g1_i1 [SBCC073_fLF.Trinity] cluster=17659_TR12702-c0_g1_i1.fna evidence:transdecoder
GGTGCCCCAGATGTAGTTGTTGCTTACCCTGACAGGAGGGGCAAGGAGAACACTTCAAGCGGGCATGTGACAGACAGCAACACTGCTATTCTGTGTGAAGGTGGCAGGTTGATTGAAAAAAGCAAGGGGCATTCAAGCCATGCTGCCTGTAAAGTTTCCAAAAGTCCTATTTCTGGTTTACATGAAACTTCAGACACAAGAGTTGACCAATGTTCTACACCGCTTTCAGAGGTACAGCCACATAAACCTACCGACGTGCAAAATGTAGCTGCTGAAAGCAGT
>TR3616|c0_g1_i1 [SBCC073_fLF.Trinity] cluster=17664_TR15596-c0_g1_i1.fna evidence:transdecoder<blastx match:sp|Q5JKF2|RH40_ORYSJ
AGGAACAGGAGCAGGAACAAGAGCAGAAGCAGAAGCAGGAACAGGAGCAGGAGCAGGAGTTACACCAGGAATCGCCGTGCTAGCCGTAGCAGGAGTCGTAGCCCTGGCGCTAGACGCAGGGCTGAAAGAAGAGCTGGCTCTGGGTCTACACGTCCTGACTCTGTCCTCCCAGTGGAGAAAAAAAGCTCACCCAGTGTTGACCCTTCAAATGACCACAGGAGGGGTAGTGTTGACCCTTCAAATGACTATCAGGTGGAGGATGGGAAGATAGGAAAGGTTGATCTGGATCGGTCGCCCAGTCCGCAGGAGCAGGATGACAAGTCTGCTCCATATAGTCCTGTGTATAATGGCGAAGGAGGCAGGGGGTCAATGAGCCCTAATGTTGAGCCAGTGGTGGAT…
[truncated: 7,636 more rows]

## Sheet: Scarlett_accessory_CDS
>TR25705|c0_g1_i1 [Scarlett_fLF.Trinity] cluster=100036_TR1575-c0_g1_i1.fna evidence:transdecoder
GTTCTTCTGCCGACGATACGTGCATTGCCTGTGGAAGAAGCTCGTATTCGCGTCGCCCTCCGCGAGGAAGGAGATGCGGGCGCGCTACCGGGCAATGGTGCGCTCAAGGGAGGCCATGCCAAGGTACGCCAACTTAAGCTGTTTGCGCAGCCATTCTTCCGGTGGGGTGAGCTGAGGACTCTCCAGCGCATGGTCGAAGCGGGAGATCAGCTCACGAGAGATGACCAGCTTGTCCCGGATGTTGTCCGTGGACTTGGCACTCCAACTCGTGAGGGCGCGGGCCGTGGCTTGCAGGCGCCTAACAGCCGC
>TR1891|c0_g1_i1 [Scarlett_fLF.Trinity] cluster=100136_TR16829-c0_g1_i1.fna evidence:blastx match:sp|Q9AV57|FLOT1_ORYSJ
GGCGTGTATCAGGAGATGGCACGCATCAACGCCGACGCGATCAAGGGACTCGAGCCCAAGATCAGCGTGTGGAGCAACGGCGGCTCTGCTTCGTCCGAGGGTGGTGACGGCGCGATGAAGGAGATGGCCGGGGTCTACAAGATGCTGCCGCCGCTCCTCACGACGGTGCACGAACAGACTGGGATGCTACCGCCGGCGTGGATG
>TR35623|c0_g1_i1 [Scarlett_fLF.Trinity] cluster=100146_TR17259-c0_g1_i1.fna evidence:transdecoder.blastx match:sp|Q9LVQ5|PP432_ARATH
ATTGGCGCCACCGCCAGAGCTCATGGAGTTGAGAGCAGCATCATCAGTGTCCTAACTATGCATCACTGGGAGACCTTGAATCACATGGCGTACAAATTTGGGAAGCTTGACAAGGGTCATGGAAAGCTGGCCTTGAAGATACTGGGTTCTATTGTGCAACAATCAGGTTTGGAGCGAATCACTCATGTTTACTGCCTGGCTGCTCATATCCTCGTCCAAGCTCAAATGCGTTCACAAGCAATGTCAGTATTGAGG
>TR36566|c0_g1_i2 [Scarlett_fLF.Trinity] cluster=100178_TR22171-c1_g1_i1.fna evidence:transdecoder
CCGCTCTCTCTCACATCTATACAAACTGAACTCATGTCTTGGGTGATCATGCAGGCAGTTCAAGCTCAAAGAGCAGCAGAAGGATTCCGTGTCAACTTCGGTGTCGGCGAAGGCCGGCGACGGCGGTTACGGCAGATGGGGGCTCCTTGTGAAGAAGGTGAAGGCTGTGAGCGTCATGTCTTCTCTCGGCAAGAGAAGCGCTCCCTCTCAGTGCTGCTAAGCCTGAGCGAATGGCATGTATGTTACCGAGGATCCTCTCTCAGAACTGGTCGAATGTTGTGCAATCGCAGCTAG
>TR1476|c0_g1_i1 [Scarlett_fLF.Trinity] cluster=100205_TR25938-c0_g1_i1.fna evidence:blastx match:sp|F4IME2|MSL8_ARATH
CGCGGGAAGCTGGACGGTCTCACCATACTGCAGTGGGTGAGCCTGGTGCTCATCGTCGGGGCACTGGCGTGCAGCCTCGCGATCAGGCCCCTGTCGCGGAAGCGGCTCTGGGAGCTGCACCTATGGAAGTGGGAGCTCCTCGTCTTGGTGCTCATCTGCGGCCGCCTCGTCTCCGGCTGGGCCATCCGGATCGCCGTCTTGTGCGTGGAGCGCAACTTCGTGCTGCGCAAGCGC
>TR33191|c0_g1_i1 [Scarlett_fLF.Trinity] cluster=100210_TR26624-c0_g1_i1.fna evidence:transdecoder
ATGAACTATCCTCTGTCTCACGATATAAGAGCGTTTTTCAAAACTTCTCGAACTTTTGGGACGGAGGGAGTAAATAGCGAGCACCATGGAGCTCGTTCTTCAAATGGCATTTTTGGAATTAGAAACGGTTATACTCCAGACTTGGCAGAGTTGAATCCCAGAGGAGAATACAGATCCAAACAAGACTTCCTGGAGGCATGCCACAAAAGTCAACTGAATATCAGTATTTGTAAGAGAGAAGACTCC
>TR9050|c0_g1_i1 [Scarlett_fLF.Trinity] cluster=10028_TR31295-c0_g1_i1.fna evidence:transdecoder<blastx match:sp|F4IXE7|IDM1_ARATH
[truncated: 9,649 more rows]

## Sheet: H.spontaneum_accessory_CDS
>TR8614|c0_g1_i1 [Hs_XZ2.trinity] cluster=10028_TR31295-c0_g1_i1.fna evidence:transdecoder<blastx match:sp|F4IXE7|IDM1_ARATH
[truncated: 7,189 more rows]

## Sheet: Pfam_accessory_barley
wild_Hs = H.vulgare ssp. spontaneum ecotypes ECI-2-0, Turkey-19-24 and XZ2
annotated instances of each domain (counted once per cluster)			FDR=0.05 ; adj = adjusted
[truncated: 812 more rows]

## Sheet: Pfam_accessory_Athaliana
German = ecotypes No_0,Po_0,Wu_0 and Zu_0
[truncated: 298 more rows]

[truncated: 1 more sheets: Pfam_core]
